# Supplementary material for: Tetra­carbonyldi-μ-chlorido-di­chlorido­bis­(η5-cyclo­penta­dien­yl)diirondigallium(2 Fe—Ga)
Source: IUCrdata. 2022 Aug 26;7(Pt 8):x220832. doi: 10.1107/S241431462200832X (PMC9635419; doi:10.1107/S241431462200832X)
Supplement: Supplementary file 1 [file x-07-x220832-sup1.cif]

##############################################################################
#                                                                            #
# This CIF contains the data for a data article accepted for                 #
# publication in IUCrData. It conforms to the requirements of                #
# Notes for Authors for IUCrData, and has been                               #
# peer reviewed under the auspices of IUCrData.                              #
#                                                                            #
# Full details of the Crystallographic Information File format               #
# are given in the paper "The Crystallographic Information File (CIF):       #
# a New Standard Archive File for Crystallography" by S. R. Hall, F. H.      #
# Allen and I. D. Brown [Acta Cryst. (1991), A47, 655-685].                  #
#                                                                            #
# The current version of the core CIF dictionary is obtainable from          #
# ftp://ftp.iucr.org/pub/cif_core.dic.                                       #
#                                                                            #
# Software is freely available for graphical display of the structure(s)     #
# in this CIF. For information consult the CIF software page                 #
# http://www.iucr.org/resources/cif/software.                                #
#                                                                            #
# This file may be used for bona fide research purposes within the           #
# scientific community so long as proper attribution is given to the data    # 
# article from which it was obtained.                                        #
#                                                                            #
##############################################################################
data_global
_audit_creation_method     'APEX4 v2021.4-0'
_journal_date_recd_electronic     2022-08-19
_journal_date_accepted     2022-08-20
_journal_name_full     'IUCrData'
_journal_year     2022
_journal_volume     7
_journal_issue      8
_journal_page_first     0
_journal_page_last     0
_journal_paper_category     HM
_journal_paper_doi     10.1107/S241431462200832X
_journal_coeditor_code     BT4125
_publ_contact_author_name     'George N. Harakas'
_publ_contact_author_address
;
;
_publ_contact_author_email     'gharakas@radford.edu'
_publ_contact_author_fax     '540 831-6615'
_publ_contact_author_phone     '540 831-7760'
_publ_section_title
;\
Tetracarbonyldi-\m-chlorido-dichloridobis(\h^5^-cyclopentadienyl)\
diirondigallium(2 <i>Fe---Ga</i>)
;
loop_
    _publ_author_name
    _publ_author_footnote
    _publ_author_address
    'Harakas, George N.' .
;
PO Box 6949
Radford University
Radford, Virginia 24142,
USA
;
    'Demmin, Mary Elizabeth' .
;
PO Box 6949
Radford University
Radford, Virginia 24142,
USA
;
_publ_section_synopsis
;
The title compound has an iron--gallium bond distance of 2.3028 (3) \%A. The
gallium atoms are connected by two bridging chlorine atoms, each gallium also
has one terminal chlorine. The molecule has an inversion center located
between the gallium atoms. The cyclopentadienyl ligand was modeled for
disorder.
;
data_I
_chemical_name_systematic
;\
Tetracarbonyldi-\m-chlorido-dichloridobis(\h^5^-cyclopentadienyl)\
diirondigallium(2 <i>Fe---Ga</i>)
;
_chemical_name_common     ?
_chemical_formula_moiety     'C14 H10 Cl4 Fe2 Ga2 O4'
_chemical_formula_sum     'C14 H10 Cl4 Fe2 Ga2 O4'
_chemical_formula_iupac     '[Fe2 Ga2 (C5 H5)2 Cl4 (C O)4]'
_chemical_formula_weight     635.16
_chemical_melting_point     ?
_space_group_crystal_system     monoclinic
_space_group_name_H-M_alt     'P 1 21/c 1'
_space_group_name_Hall     '-P 2ybc'
loop_
    _space_group_symop_operation_xyz
    'x, y, z'
    '-x, y+1/2, -z+1/2'
    '-x, -y, -z'
    'x, -y-1/2, z-1/2'
_cell_length_a     8.3567(3)
_cell_length_b     7.0331(2)
_cell_length_c     16.5792(6)
_cell_angle_alpha     90
_cell_angle_beta     91.2180(10)
_cell_angle_gamma     90
_cell_volume     974.20(6)
_cell_formula_units_Z     2
_cell_measurement_reflns_used     9746
_cell_measurement_theta_min     2.8964
_cell_measurement_theta_max     41.9765
_cell_measurement_temperature     198.(2)
_exptl_crystal_description     'cube'
_exptl_crystal_colour     'orange'
_exptl_crystal_size_max     0.240
_exptl_crystal_size_mid     0.220
_exptl_crystal_size_min     0.120
_exptl_crystal_density_diffrn     2.165
_exptl_crystal_density_meas     ?
_exptl_crystal_density_method     'not measured'
_exptl_crystal_F_000     616
_exptl_absorpt_coefficient_mu     4.761
_exptl_absorpt_correction_type     multi-scan
_exptl_absorpt_process_details
;
(Krause <i>et al.</i>, 2015)
;
_exptl_absorpt_correction_T_min     0.36
_exptl_absorpt_correction_T_max     0.60
_exptl_special_details
;
;
_diffrn_ambient_temperature     198.(2)
_diffrn_source     ?
_diffrn_source_power     0.88
_diffrn_source_voltage     44
_diffrn_source_current     20.0
_diffrn_radiation_type     'Mo Ka'
_diffrn_radiation_wavelength     0.71073
_diffrn_radiation_monochromator     ?
_diffrn_measurement_device_type     'Bruker D8 Quest Eco, Photon II 7'
_diffrn_measurement_device     ?
_diffrn_measurement_method     'phi and \w scans'
_diffrn_detector_area_resol_mean     7.3910
_diffrn_reflns_number     100078
_diffrn_reflns_av_R_equivalents     0.0414
_diffrn_reflns_av_unetI/netI     0.0211
_diffrn_reflns_theta_min     2.46
_diffrn_reflns_theta_max     43.13
_diffrn_reflns_theta_full     25.24
_diffrn_measured_fraction_theta_max     0.998
_diffrn_measured_fraction_theta_full     0.998
_diffrn_reflns_limit_h_min     -15
_diffrn_reflns_limit_h_max     16
_diffrn_reflns_limit_k_min     -13
_diffrn_reflns_limit_k_max     13
_diffrn_reflns_limit_l_min     -29
_diffrn_reflns_limit_l_max     31
_diffrn_radiation_probe     ?
_refine_special_details
;
;
_reflns_number_total     7242
_reflns_number_gt     5892
_reflns_threshold_expression     'I > 2\s(I)'
_refine_ls_structure_factor_coef     Fsqd
_refine_ls_matrix_type     full
_refine_ls_R_factor_all     0.0547
_refine_ls_R_factor_gt     0.0388
_refine_ls_wR_factor_gt     0.0812
_refine_ls_wR_factor_ref     0.0855
_refine_ls_goodness_of_fit_ref     1.208
_refine_ls_restrained_S_all     1.208
_refine_ls_number_reflns     7242
_refine_ls_number_parameters     164
_refine_ls_number_restraints     0
_refine_ls_number_constraints     ?
_refine_ls_hydrogen_treatment     constr
_refine_ls_weighting_scheme     calc
_refine_ls_weighting_details
              'w=1/[\s^2^(Fo^2^)+(0.0255P)^2^+0.9013P] where P=(Fo^2^+2Fc^2^)/3'
_atom_sites_solution_hydrogens     geom
_atom_sites_solution_primary     ?
_atom_sites_solution_secondary     ?
_refine_ls_shift/su_max     0.001
_refine_ls_shift/su_mean     0.000
_refine_diff_density_max     0.933
_refine_diff_density_min     -0.991
_refine_ls_extinction_method     none
_refine_ls_extinction_coef     ?
loop_
    _atom_type_symbol
    _atom_type_description
    _atom_type_scat_dispersion_real
    _atom_type_scat_dispersion_imag
    _atom_type_scat_source
    C C 0.0033 0.0016 'International Tables Vol C Tables 4.2.6.8 and 6.1.1.4'
    H H 0.0000 0.0000 'International Tables Vol C Tables 4.2.6.8 and 6.1.1.4'
    Cl Cl 0.1484 0.1585 'International Tables Vol C Tables 4.2.6.8 and 6.1.1.4'
    Fe Fe 0.3463 0.8444 'International Tables Vol C Tables 4.2.6.8 and 6.1.1.4'
    Ga Ga 0.2307 1.6083 'International Tables Vol C Tables 4.2.6.8 and 6.1.1.4'
    O O 0.0106 0.0060 'International Tables Vol C Tables 4.2.6.8 and 6.1.1.4'
_computing_data_collection
;
APEX3 (Bruker, 2019)
;
_computing_cell_refinement
;
SAINT (Bruker, 2019)
;
_computing_data_reduction
;
SAINT (Bruker, 2019)
;
_computing_structure_solution
;
<i>SHELXT2018/2</i> (Sheldrick, 2015a)
;
_computing_structure_refinement
;
<i>SHELXL2018/3</i> (Sheldrick, 2015b)
;
_computing_molecular_graphics
;
<i>ShelXle</i> (H\"ubschle <i>et al.</i>, 2011)
;
_computing_publication_material     ?
loop_
    _atom_site_type_symbol
    _atom_site_label
    _atom_site_fract_x
    _atom_site_fract_y
    _atom_site_fract_z
    _atom_site_U_iso_or_equiv
    _atom_site_adp_type
    _atom_site_calc_flag
    _atom_site_occupancy
    _atom_site_disorder_assembly
    _atom_site_disorder_group
    Ga Ga1 0.85697(2) 0.66995(2) 0.47616(2) 0.01798(4) Uani d 1.000000 . .
    Fe Fe1 0.69410(2) 0.68540(3) 0.36255(2) 0.01656(4) Uani d 1.000000 . .
    Cl Cl1 0.86625(6) 0.86249(6) 0.57979(3) 0.02919(8) Uani d 1.000000 . .
    Cl Cl2 0.86216(4) 0.37209(6) 0.54493(3) 0.02429(7) Uani d 1.000000 . .
    O O1 0.50545(19) 0.3758(2) 0.42638(10) 0.0335(3) Uani d 1.000000 . .
    O O2 0.9025(2) 0.4232(3) 0.28009(11) 0.0501(5) Uani d 1.000000 . .
    C C1 0.58075(19) 0.4990(2) 0.40250(10) 0.0221(3) Uani d 1.000000 . .
    C C2 0.8235(2) 0.5277(3) 0.31382(11) 0.0281(3) Uani d 1.000000 . .
    C C1A 0.6807(11) 0.9801(13) 0.3870(7) 0.0346(17) Uani d 0.57(2) A 1
    H H1A 0.725236 1.046554 0.435902 0.041000 Uiso calc 0.57(2) A 1
    C C2A 0.5295(13) 0.9041(14) 0.3781(7) 0.0381(18) Uani d 0.57(2) A 1
    H H2A 0.445268 0.906758 0.420085 0.046000 Uiso calc 0.57(2) A 1
    C C3A 0.5114(15) 0.8261(14) 0.3027(10) 0.057(4) Uani d 0.57(2) A 1
    H H3A 0.411632 0.767194 0.279609 0.068000 Uiso calc 0.57(2) A 1
    C C4A 0.653(2) 0.8541(18) 0.2625(4) 0.056(3) Uani d 0.57(2) A 1
    H H4A 0.673376 0.817989 0.205359 0.067000 Uiso calc 0.57(2) A 1
    C C5A 0.7600(10) 0.9482(15) 0.3150(7) 0.043(2) Uani d 0.57(2) A 1
    H H5A 0.871108 0.989832 0.302262 0.052000 Uiso calc 0.57(2) A 1
    C C1B 0.627(4) 0.956(3) 0.3914(8) 0.077(6) Uani d 0.43(2) A 2
    H H1B 0.628153 1.011381 0.447019 0.092000 Uiso calc 0.43(2) A 2
    C C2B 0.4986(19) 0.865(3) 0.3545(15) 0.064(6) Uani d 0.43(2) A 2
    H H2B 0.392019 0.842282 0.379064 0.076000 Uiso calc 0.43(2) A 2
    C C3B 0.540(2) 0.8158(16) 0.2786(11) 0.050(4) Uani d 0.43(2) A 2
    H H3B 0.471033 0.750474 0.237288 0.060000 Uiso calc 0.43(2) A 2
    C C4B 0.7000(17) 0.878(2) 0.2685(9) 0.043(3) Uani d 0.43(2) A 2
    H H4B 0.763455 0.864982 0.218325 0.052000 Uiso calc 0.43(2) A 2
    C C5B 0.7506(15) 0.9653(16) 0.3384(12) 0.052(4) Uani d 0.43(2) A 2
    H H5B 0.856690 1.027701 0.348301 0.062000 Uiso calc 0.43(2) A 2
loop_
    _atom_site_aniso_label
    _atom_site_aniso_U_11
    _atom_site_aniso_U_22
    _atom_site_aniso_U_33
    _atom_site_aniso_U_12
    _atom_site_aniso_U_13
    _atom_site_aniso_U_23
    Ga1 0.01699(6) 0.01791(7) 0.01880(7) 0.00328(5) -0.00553(5) 0.00044(5)
    Fe1 0.01504(7) 0.01978(9) 0.01474(8) 0.00420(6) -0.00213(6) 0.00057(6)
    Cl1 0.0355(2) 0.02587(18) 0.02603(18) 0.00044(15) -0.00416(15) -0.00649(14)
    Cl2 0.01591(12) 0.02142(15) 0.03549(19) 0.00060(11) -0.00080(12) 0.01075(14)
    O1 0.0346(7) 0.0321(7) 0.0339(7) -0.0102(6) 0.0019(5) -0.0029(6)
    O2 0.0548(11) 0.0556(11) 0.0403(9) 0.0282(9) 0.0118(8) -0.0069(8)
    C1 0.0212(6) 0.0243(6) 0.0206(6) 0.0006(5) -0.0028(5) -0.0032(5)
    C2 0.0291(7) 0.0332(8) 0.0219(7) 0.0095(6) 0.0018(6) -0.0005(6)
    C1A 0.048(3) 0.0189(15) 0.036(4) 0.005(2) -0.022(3) -0.0042(17)
    C2A 0.036(4) 0.027(3) 0.052(4) 0.016(2) 0.017(3) 0.003(2)
    C3A 0.047(4) 0.036(3) 0.085(9) 0.018(3) -0.051(5) -0.012(4)
    C4A 0.101(9) 0.051(6) 0.017(2) 0.043(6) -0.009(4) 0.006(2)
    C5A 0.036(3) 0.033(4) 0.062(4) 0.008(2) 0.020(3) 0.026(3)
    C1B 0.154(18) 0.049(9) 0.026(3) 0.066(10) -0.003(9) -0.003(5)
    C2B 0.033(5) 0.051(9) 0.108(15) 0.025(5) 0.031(8) 0.050(8)
    C3B 0.067(8) 0.023(3) 0.058(7) -0.013(4) -0.048(6) 0.017(4)
    C4B 0.050(5) 0.030(3) 0.051(7) 0.011(3) 0.029(5) 0.019(4)
    C5B 0.042(6) 0.022(2) 0.089(9) -0.006(3) -0.045(6) 0.001(5)
_geom_special_details
;
All esds (except the esd in the dihedral angle between two l.s. planes)
are estimated using the full covariance matrix.  The cell esds are taken
into account individually in the estimation of esds in distances, angles
and torsion angles; correlations between esds in cell parameters are only
used when they are defined by crystal symmetry.  An approximate (isotropic)
treatment of cell esds is used for estimating esds involving l.s. planes.
;
loop_
    _geom_bond_atom_site_label_1
    _geom_bond_atom_site_label_2
    _geom_bond_site_symmetry_2
    _geom_bond_distance
    _geom_bond_publ_flag
    Ga1 Cl1 . 2.1877(5) ?
    Ga1 Fe1 . 2.3028(3) ?
    Ga1 Cl2 . 2.3850(4) ?
    Ga1 Cl2 3_766 2.3987(4) ?
    Fe1 C1 . 1.7555(17) ?
    Fe1 C2 . 1.7578(18) ?
    Fe1 C1B . 2.045(12) ?
    Fe1 C3A . 2.057(8) ?
    Fe1 C4A . 2.062(8) ?
    Fe1 C5B . 2.066(11) ?
    Fe1 C2B . 2.068(11) ?
    Fe1 C4B . 2.069(11) ?
    Fe1 C2A . 2.083(9) ?
    Fe1 C3B . 2.086(11) ?
    Fe1 C5A . 2.088(8) ?
    Fe1 C1A . 2.116(9) ?
    O1 C1 . 1.146(2) ?
    O2 C2 . 1.142(2) ?
    C1A C2A . 1.377(11) ?
    C1A C5A . 1.397(13) ?
    C2A C3A . 1.372(13) ?
    C3A C4A . 1.382(16) ?
    C4A C5A . 1.401(13) ?
    C1B C5B . 1.37(2) ?
    C1B C2B . 1.38(2) ?
    C2B C3B . 1.36(2) ?
    C3B C4B . 1.417(17) ?
    C4B C5B . 1.369(16) ?
loop_
    _geom_angle_atom_site_label_1
    _geom_angle_atom_site_label_2
    _geom_angle_atom_site_label_3
    _geom_angle_site_symmetry_1
    _geom_angle_site_symmetry_3
    _geom_angle
    _geom_angle_publ_flag
    Cl1 Ga1 Fe1 . . 128.582(16) ?
    Cl1 Ga1 Cl2 . . 99.687(18) ?
    Fe1 Ga1 Cl2 . . 115.906(14) ?
    Cl1 Ga1 Cl2 . 3_766 99.924(18) ?
    Fe1 Ga1 Cl2 . 3_766 116.724(14) ?
    Cl2 Ga1 Cl2 . 3_766 87.338(14) ?
    C1 Fe1 C2 . . 92.53(9) ?
    C1 Fe1 C1B . . 117.0(9) ?
    C2 Fe1 C1B . . 150.4(9) ?
    C1 Fe1 C3A . . 98.1(4) ?
    C2 Fe1 C3A . . 122.6(5) ?
    C1 Fe1 C4A . . 130.6(5) ?
    C2 Fe1 C4A . . 95.0(3) ?
    C3A Fe1 C4A . . 39.2(5) ?
    C1 Fe1 C5B . . 155.8(6) ?
    C2 Fe1 C5B . . 111.5(6) ?
    C1B Fe1 C5B . . 39.0(6) ?
    C1 Fe1 C2B . . 92.8(4) ?
    C2 Fe1 C2B . . 148.1(8) ?
    C1B Fe1 C2B . . 39.2(6) ?
    C5B Fe1 C2B . . 65.7(5) ?
    C1 Fe1 C4B . . 142.8(5) ?
    C2 Fe1 C4B . . 92.5(4) ?
    C1B Fe1 C4B . . 64.9(6) ?
    C5B Fe1 C4B . . 38.7(5) ?
    C2B Fe1 C4B . . 65.3(5) ?
    C1 Fe1 C2A . . 98.2(3) ?
    C2 Fe1 C2A . . 159.6(3) ?
    C3A Fe1 C2A . . 38.7(4) ?
    C4A Fe1 C2A . . 64.9(4) ?
    C1 Fe1 C3B . . 104.5(4) ?
    C2 Fe1 C3B . . 110.3(6) ?
    C1B Fe1 C3B . . 65.1(5) ?
    C5B Fe1 C3B . . 65.9(4) ?
    C2B Fe1 C3B . . 38.2(6) ?
    C4B Fe1 C3B . . 39.9(5) ?
    C1 Fe1 C5A . . 162.3(2) ?
    C2 Fe1 C5A . . 102.4(3) ?
    C3A Fe1 C5A . . 65.8(4) ?
    C4A Fe1 C5A . . 39.5(4) ?
    C2A Fe1 C5A . . 64.8(4) ?
    C1 Fe1 C1A . . 128.9(3) ?
    C2 Fe1 C1A . . 137.9(3) ?
    C3A Fe1 C1A . . 65.1(3) ?
    C4A Fe1 C1A . . 65.3(4) ?
    C2A Fe1 C1A . . 38.3(3) ?
    C5A Fe1 C1A . . 38.8(4) ?
    Ga1 Cl2 Ga1 . 3_766 92.662(14) ?
    O1 C1 Fe1 . . 178.04(15) ?
    O2 C2 Fe1 . . 177.2(2) ?
    C2A C1A C5A . . 107.3(8) ?
    C2A C1A Fe1 . . 69.6(5) ?
    C5A C1A Fe1 . . 69.5(5) ?
    C3A C2A C1A . . 109.6(10) ?
    C3A C2A Fe1 . . 69.6(5) ?
    C1A C2A Fe1 . . 72.1(6) ?
    C2A C3A C4A . . 107.7(9) ?
    C2A C3A Fe1 . . 71.7(5) ?
    C4A C3A Fe1 . . 70.6(5) ?
    C3A C4A C5A . . 108.1(7) ?
    C3A C4A Fe1 . . 70.2(5) ?
    C5A C4A Fe1 . . 71.3(4) ?
    C1A C5A C4A . . 107.3(6) ?
    C1A C5A Fe1 . . 71.7(5) ?
    C4A C5A Fe1 . . 69.3(5) ?
    C5B C1B C2B . . 109.0(10) ?
    C5B C1B Fe1 . . 71.3(7) ?
    C2B C1B Fe1 . . 71.3(7) ?
    C3B C2B C1B . . 108.4(12) ?
    C3B C2B Fe1 . . 71.6(7) ?
    C1B C2B Fe1 . . 69.5(7) ?
    C2B C3B C4B . . 107.0(11) ?
    C2B C3B Fe1 . . 70.2(7) ?
    C4B C3B Fe1 . . 69.4(7) ?
    C5B C4B C3B . . 108.2(10) ?
    C5B C4B Fe1 . . 70.5(7) ?
    C3B C4B Fe1 . . 70.7(6) ?
    C4B C5B C1B . . 107.4(9) ?
    C4B C5B Fe1 . . 70.8(6) ?
    C1B C5B Fe1 . . 69.7(7) ?
_shelx_hkl_file
;
  -2   0   0  970.80   29.50
  -2   0   0 1012.10   29.40
  -2   0   0  979.80   29.40
  -2   0   0 1027.30   29.40
  -2   0   0 1005.30   29.30
   2   0   0 1047.40   29.20
   2   0   0 1103.29   29.30
  -2   0   0 1017.50   29.30
  -2   0   0  964.60   29.40
  -3   0   0 3393.36   98.69
  -3   0   0 3508.45   97.99
  -3   0   0 3525.85   98.19
  -3   0   0 3524.25   98.29
  -3   0   0 3113.29   98.39
  -3   0   0 3405.16   98.39
  -4   0   0 2563.04   74.99
  -4   0   0 2552.54   74.79
  -4   0   0 2599.24   74.79
  -4   0   0 2467.45   75.09
  -4   0   0 2581.74   75.09
  -4   0   0 2652.93   74.69
  -4   0   0 2681.33   74.79
  -5   0   0 2840.42   82.59
  -5   0   0 2930.11   82.29
  -5   0   0 2840.92   82.39
  -5   0   0 2797.42   82.69
  -5   0   0 2823.42   82.19
  -5   0   0 2747.33   82.59
  -5   0   0 2896.71   82.19
  -6   0   0 1555.84   47.40
  -6   0   0 1582.34   47.20
  -6   0   0 1621.04   46.90
  -6   0   0 1581.94   47.50
  -6   0   0 1633.54   47.00
  -6   0   0 1616.74   47.50
  -7   0   0 2422.86   69.59
  -7   0   0 2406.96   69.79
  -7   0   0 2417.36   69.99
  -7   0   0 2319.67   70.29
  -7   0   0 2366.66   70.19
  -7   0   0 2356.86   69.69
  -7   0   0 2404.76   70.29
  -8   0   0  144.09    6.50
  -8   0   0  140.29    6.00
  -8   0   0  145.19    6.60
  -8   0   0  146.29    6.40
  -8   0   0  144.39    6.80
  -8   0   0  144.59    6.00
  -8   0   0  155.38    6.10
  -9   0   0    9.60    2.40
  -9   0   0   15.40    3.20
  -9   0   0   12.90    2.40
  -9   0   0   21.50    3.70
  -9   0   0   14.60    3.20
  -9   0   0   21.60    3.40
 -10   0   0   44.20    4.50
 -10   0   0   44.00    4.30
 -10   0   0   39.60    2.00
 -10   0   0   51.29    4.10
 -10   0   0   42.50    4.00
 -10   0   0   50.29    4.80
 -10   0   0   35.30    2.10
 -10   0   0   51.79    4.50
 -10   0   0   47.60    8.00
 -11   0   0  668.33   22.70
 -11   0   0  677.03   22.20
 -11   0   0  731.23   23.60
 -11   0   0  658.93   20.60
 -11   0   0  671.13   22.50
 -11   0   0  706.73   23.10
 -11   0   0  744.23   23.90
  12   0   0   55.69    4.80
 -12   0   0   66.39   10.30
  12   0   0   58.19    3.20
 -12   0   0   58.69    7.10
 -12   0   0   65.59    5.20
 -12   0   0   60.29    6.20
  12   0   0   53.59    4.70
 -13   0   0  136.09    9.10
 -13   0   0  113.69    4.30
  13   0   0  119.49    4.30
 -13   0   0  110.79    8.10
 -13   0   0  136.09    8.20
  13   0   0  106.69    9.40
  13   0   0  113.29    6.50
 -13   0   0  129.19    9.20
 -14   0   0   59.09    3.50
  14   0   0   79.89    6.50
  14   0   0   65.79    5.50
 -14   0   0   62.09    7.20
 -14   0   0   88.79    8.80
  14   0   0   72.79    3.20
 -15   0   0    3.00    5.60
 -15   0   0    5.80    5.50
 -15   0   0    6.30    5.10
  15   0   0    1.80    1.50
 -15   0   0    2.70    1.90
  15   0   0    1.10    3.60
   0  -1   0    1.10    0.20
   0   1   0    1.70    0.50
   0   1   0    1.50    0.50
   2  -1   0   58.19    2.10
  -2  -1   0   51.49    2.10
  -2  -1   0   50.39    1.90
  -2  -1   0   54.29    1.90
  -2  -1   0   55.09    1.80
  -2  -1   0   52.89    2.50
  -2  -1   0   51.49    2.00
  -2  -1   0   52.39    2.10
  -2  -1   0   53.09    2.20
  -2  -1   0   51.69    2.00
   2  -1   0   55.69    2.00
  -2  -1   0   52.99    1.70
  -2   1   0   49.99    2.10
  -2   1   0   50.09    2.10
   2   1   0   51.29    1.90
  -2   1   0   52.39    2.10
  -2   1   0   53.89    2.10
   2   1   0   54.09    1.70
   2   1   0   55.49    2.40
  -2   1   0   49.50    1.90
   2   1   0   51.19    2.00
  -2   1   0   52.89    2.00
  -2   1   0   50.69    2.10
   2   1   0   54.69    2.40
   3  -1   0   12.70    0.90
  -3  -1   0   10.90    1.20
  -3  -1   0   11.40    0.80
  -3  -1   0   10.80    1.20
  -3  -1   0   13.20    1.20
  -3  -1   0   15.70    1.60
  -3  -1   0   13.30    1.10
  -3  -1   0   11.50    1.20
   3  -1   0   12.90    0.90
  -3  -1   0   12.50    1.60
   3  -1   0   11.60    0.90
   3  -1   0   13.20    0.80
  -3   1   0    9.40    1.10
   3   1   0   11.40    0.70
  -3   1   0   11.80    0.90
  -3   1   0   16.00    1.30
   3   1   0   10.50    0.60
   3   1   0   13.90    1.30
  -3   1   0   14.40    1.10
   3   1   0   10.80    1.40
  -3   1   0   12.50    1.20
  -3   1   0   11.00    0.90
  -4  -1   0  154.68    5.50
  -4  -1   0  158.68    5.70
  -4  -1   0  177.88    6.20
  -4  -1   0  146.29    4.90
  -4  -1   0  162.48    4.80
  -4  -1   0  153.18    5.50
  -4  -1   0  155.78    5.70
  -4  -1   0  160.48    5.40
  -4  -1   0  156.08    5.80
  -4  -1   0  165.48    5.20
  -4  -1   0  160.18    5.40
  -4   1   0  151.48    5.30
  -4   1   0  160.68    5.50
   4   1   0  158.48    5.50
  -4   1   0  162.78    5.50
  -4   1   0  157.48    5.30
  -4   1   0  156.48    5.20
  -4   1   0  148.59    5.70
   4   1   0  155.48    5.60
  -4   1   0  152.88    5.50
  -5  -1   0  837.92   23.90
  -5  -1   0  831.32   24.50
  -5  -1   0  828.22   25.30
  -5  -1   0  818.32   25.40
  -5  -1   0  800.62   25.00
  -5  -1   0  836.12   24.70
  -5  -1   0  825.82   25.20
  -5  -1   0  812.82   25.00
  -5   1   0  815.72   24.90
  -5   1   0  841.02   24.70
  -5   1   0  835.22   24.60
  -5   1   0  819.32   24.60
  -5   1   0  811.62   25.10
   5   1   0  825.32   24.70
  -5   1   0  830.62   24.50
   5   1   0  859.41   24.70
  -5   1   0  792.72   24.80
  -6  -1   0 1209.28   35.00
  -6  -1   0 1169.28   35.70
  -6  -1   0 1202.38   35.50
  -6  -1   0 1177.68   35.60
  -6  -1   0 1189.78   34.30
  -6  -1   0 1176.18   35.60
  -6  -1   0 1205.48   35.30
  -6  -1   0 1199.08   35.50
  -6  -1   0 1202.08   35.30
  -6  -1   0 1204.58   35.80
  -6  -1   0 1112.79   34.50
  -6   1   0 1181.98   35.20
  -6   1   0 1120.79   35.70
  -6   1   0 1209.68   35.30
  -6   1   0 1173.28   35.10
   6   1   0 1254.87   35.00
  -6   1   0 1180.78   35.60
  -6   1   0 1188.08   35.60
  -7  -1   0  185.18    7.60
  -7  -1   0  201.38    6.00
  -7  -1   0  191.58    7.60
  -7  -1   0  192.08    6.90
  -7  -1   0  186.58    6.50
  -7  -1   0  194.88    7.60
  -7  -1   0  186.88    6.80
  -7  -1   0  191.98    6.50
  -7  -1   0  191.08    7.20
  -7  -1   0  180.18    6.20
  -7  -1   0  190.18    7.60
  -7  -1   0  193.38    7.20
  -7   1   0  193.38    7.00
  -7   1   0  194.18    7.50
  -7   1   0  190.18    7.20
  -7   1   0  189.68    6.90
  -7   1   0  196.68    7.70
  -7   1   0  190.88    7.50
  -7   1   0  197.58    7.20
  -8  -1   0  256.07    7.90
  -8  -1   0  266.17    9.70
  -8  -1   0  239.58    9.20
  -8  -1   0  253.47    9.40
  -8  -1   0  245.78    8.10
  -8  -1   0  276.77   10.20
  -8  -1   0  260.57    9.70
  -8  -1   0  252.87    8.80
  -8   1   0  248.98    9.40
  -8   1   0  250.07    9.30
  -8   1   0  252.17    9.70
   8   1   0  253.37    7.70
  -8   1   0  261.57    9.80
  -8   1   0  252.87    9.00
  -8   1   0  250.67    9.20
  -8   1   0  256.17    9.10
  -9  -1   0    1.50    2.80
  -9  -1   0    2.30    1.80
  -9  -1   0   -1.20    2.30
  -9  -1   0   -0.80    2.60
  -9  -1   0   -0.10    1.20
  -9  -1   0    2.30    1.20
  -9  -1   0    0.10    2.50
  -9  -1   0   -3.80    2.70
  -9   1   0   -0.60    2.40
   9   1   0    1.20    0.80
  -9   1   0    0.00    2.00
   9   1   0   -0.20    1.80
  -9   1   0    0.70    2.70
  -9   1   0    1.60    2.00
  -9   1   0    0.00    2.00
 -10  -1   0   51.49    2.30
 -10  -1   0   54.49    5.00
 -10  -1   0   57.39    3.90
 -10  -1   0   45.80    2.40
 -10  -1   0   61.19    5.80
 -10  -1   0   56.69    4.70
 -10  -1   0   51.69    2.90
 -10  -1   0   43.70    4.70
 -10   1   0   56.79    4.10
  10   1   0   50.19    4.50
 -10   1   0   56.89    4.30
  10   1   0   51.59    2.30
 -10   1   0   53.69    5.10
 -10   1   0   56.89    4.90
 -10   1   0   55.29    5.90
 -10   1   0   54.89    4.90
  10   1   0   50.19    2.40
 -10   1   0   47.90    4.20
 -11  -1   0    7.00    1.50
 -11  -1   0    8.30    2.60
 -11  -1   0   10.90    3.50
 -11  -1   0    8.70    1.80
 -11  -1   0    7.40    3.50
 -11  -1   0   13.20    4.60
 -11  -1   0    7.60    1.40
 -11  -1   0    6.10    4.20
 -11   1   0    7.20    3.60
  11   1   0    5.90    1.30
 -11   1   0    8.20    3.50
  11   1   0   10.30    2.80
 -11   1   0    8.20    3.20
 -11   1   0    4.20    2.70
 -11   1   0    8.90    4.00
  11   1   0    7.70    2.70
 -11   1   0   14.10    3.20
 -11   1   0   14.00    4.00
 -12  -1   0  134.39    6.90
 -12  -1   0  177.68    9.60
 -12  -1   0  153.88    8.30
 -12  -1   0  160.88    9.70
 -12  -1   0  146.19    6.00
 -12  -1   0  149.59    8.50
 -12   1   0  143.19    7.70
 -12   1   0  147.89    7.90
  12   1   0  149.39    5.40
 -12   1   0  142.29    8.10
  12   1   0  141.79    7.30
 -12   1   0  174.78   12.50
 -12   1   0  158.18    9.60
 -12   1   0  145.69    8.30
 -12   1   0  150.98    7.70
  13  -1   0   20.50    3.40
  13  -1   0   17.30    3.10
 -13  -1   0   23.90    4.80
 -13  -1   0   17.50    5.50
 -13  -1   0   19.20    2.20
 -13  -1   0   19.00    4.80
 -13  -1   0   27.80    5.70
 -13   1   0   17.00    4.90
  13   1   0   23.10    3.80
  13   1   0   19.20    2.30
 -13   1   0   24.20    4.90
 -13   1   0   17.40    5.10
  14  -1   0   39.00    4.40
 -14  -1   0   27.80    5.40
 -14  -1   0   30.40    7.90
 -14  -1   0   28.80    3.00
  14  -1   0   35.60    4.40
 -14  -1   0   34.90    6.50
 -14   1   0   26.20    5.90
 -14   1   0   38.30    5.60
  14   1   0   28.90    4.40
  14   1   0   32.30    5.10
 -14   1   0   38.70    6.30
  14   1   0   28.70    3.60
 -15  -1   0   -7.50    5.70
  15  -1   0   10.50    3.90
 -15  -1   0    0.80    2.10
 -15  -1   0    3.00    5.30
  15  -1   0   -3.30    3.40
 -15  -1   0   -1.50    4.70
  15   1   0   -0.50    1.70
 -15   1   0    0.10    4.60
  15   1   0    5.40    3.90
 -15   1   0    4.00    4.90
  15   1   0    1.20    3.50
  16   1   0    5.40    5.80
   0  -2   0  611.14   18.60
   0  -2   0  626.14   18.70
   0  -2   0  630.44   19.60
   0  -2   0  613.44   18.70
   0   2   0  634.24   18.70
   0   2   0  653.03   18.70
   0   2   0  635.94   19.60
   0   2   0  674.73   19.80
  -1  -2   0   28.20    1.20
  -1  -2   0   26.70    2.30
   1  -2   0   23.50    1.40
  -1  -2   0   28.10    1.30
  -1  -2   0   25.30    2.10
   1  -2   0   29.10    2.00
  -1  -2   0   27.60    1.20
   1  -2   0   30.10    2.20
   1  -2   0   26.70    1.90
   1  -2   0   27.90    1.30
  -1  -2   0   28.90    1.20
   1  -2   0   28.00    1.40
  -1   2   0   27.70    1.20
   1   2   0   29.10    1.30
  -1   2   0   26.60    2.00
  -1   2   0   28.00    1.40
   1   2   0   31.10    2.20
  -2  -2   0  200.08    6.20
  -2  -2   0  197.78    7.40
  -2  -2   0  195.18    6.40
  -2  -2   0  197.28    6.10
  -2  -2   0  186.38    6.40
   2  -2   0  191.98    6.40
  -2  -2   0  193.48    6.30
   2  -2   0  195.08    6.90
   2  -2   0  190.28    6.00
  -2  -2   0  196.08    7.50
   2  -2   0  191.78    6.20
   2  -2   0  212.38    6.90
  -2  -2   0  198.68    6.10
   2   2   0  205.18    7.20
  -2   2   0  202.58    6.40
   2   2   0  189.68    6.20
   2   2   0  203.28    7.30
  -2   2   0  188.18    6.10
  -2   2   0  211.68    6.40
  -2   2   0  203.48    7.10
   2   2   0  201.38    6.30
  -2   2   0  208.48    7.00
  -2   2   0  203.38    6.00
   2   2   0  191.18    6.20
   2   2   0  198.78    6.10
  -3  -2   0    7.70    1.20
  -3  -2   0    9.00    0.80
  -3  -2   0    8.70    1.00
  -3  -2   0    8.50    1.50
   3  -2   0    7.00    1.40
  -3  -2   0    9.80    0.90
  -3  -2   0    8.10    1.20
  -3  -2   0    7.70    1.20
   3  -2   0    6.30    1.20
  -3  -2   0    6.10    1.50
  -3  -2   0    6.80    1.00
  -3   2   0    8.30    1.50
   3   2   0    8.60    1.10
   3   2   0    5.60    1.20
  -3   2   0    7.70    0.70
  -3   2   0    8.10    0.80
   3   2   0    7.20    0.80
  -3   2   0    7.30    1.00
  -3   2   0    7.10    1.10
   3   2   0    5.00    1.30
   3   2   0   10.40    1.00
  -3   2   0    8.00    1.20
  -3   2   0    7.50    1.60
  -4  -2   0  146.29    4.80
  -4  -2   0  143.89    5.10
  -4  -2   0  148.99    4.80
  -4  -2   0  148.19    6.40
  -4  -2   0  145.39    5.30
  -4  -2   0  143.09    5.40
  -4  -2   0  137.29    6.10
  -4  -2   0  148.69    4.60
  -4  -2   0  139.69    5.30
   4  -2   0  147.29    5.10
   4  -2   0  152.08    5.20
  -4  -2   0  128.79    4.90
   4   2   0  149.19    5.80
  -4   2   0  140.19    5.20
  -4   2   0  142.19    5.10
  -4   2   0  141.79    4.80
   4   2   0  148.39    6.00
   4   2   0  149.39    4.70
   4   2   0  139.69    5.10
  -4   2   0  145.59    5.30
  -4   2   0  149.69    5.30
  -4   2   0  144.79    5.00
  -4   2   0  136.39    4.90
  -5  -2   0  515.75   15.70
  -5  -2   0  481.85   15.30
  -5  -2   0  510.25   15.00
  -5  -2   0  512.65   15.90
   5  -2   0  511.75   15.10
  -5  -2   0  496.15   15.20
  -5  -2   0  494.25   15.90
  -5  -2   0  510.95   15.20
  -5  -2   0  492.55   16.10
  -5  -2   0  482.25   16.80
   5  -2   0  525.75   15.10
  -5  -2   0  514.85   15.70
   5  -2   0  491.95   15.20
   5  -2   0  506.65   15.30
  -5  -2   0  501.05   16.70
   5   2   0  519.45   15.70
   5   2   0  507.85   16.30
  -5   2   0  470.25   15.90
  -5   2   0  506.85   15.20
  -5   2   0  504.65   16.40
  -5   2   0  500.65   15.40
  -5   2   0  493.35   15.40
   5   2   0  524.95   15.00
   5   2   0  519.65   16.20
  -5   2   0  513.75   15.70
  -5   2   0  519.95   15.90
  -6  -2   0  343.37   11.30
  -6  -2   0  324.97   10.70
  -6  -2   0  312.07   10.40
  -6  -2   0  341.97   11.50
  -6  -2   0  350.66   11.60
  -6  -2   0  324.27   12.30
  -6  -2   0  336.77   11.70
  -6  -2   0  342.17   11.20
  -6  -2   0  340.67   10.30
  -6  -2   0  341.47   10.50
  -6  -2   0  339.77   10.70
  -6  -2   0  332.07   12.10
   6   2   0  342.17   11.10
   6   2   0  332.77   10.50
  -6   2   0  358.06   11.40
  -6   2   0  350.96   11.30
  -6   2   0  342.37   11.60
  -6   2   0  333.47   10.70
  -6   2   0  329.67   10.90
   6   2   0  346.37   11.50
   6   2   0  351.76   10.40
  -6   2   0  346.77   11.30
  -6   2   0  328.97   10.90
   6   2   0  356.86   11.70
  -7  -2   0  371.26   12.70
  -7  -2   0  314.57   11.00
  -7  -2   0  367.86   12.20
  -7  -2   0  380.16   11.50
  -7  -2   0  355.66   12.40
  -7  -2   0  364.86   11.20
  -7  -2   0  377.16   14.20
  -7  -2   0  362.66   12.50
  -7  -2   0  340.07   11.60
  -7  -2   0  343.27   13.70
  -7  -2   0  358.56   10.90
   7   2   0  374.36   13.00
  -7   2   0  353.66   12.50
   7   2   0  365.26   11.00
  -7   2   0  366.86   12.20
  -7   2   0  339.87   12.10
   7   2   0  376.96   12.80
   7   2   0  339.17   11.10
  -7   2   0  359.26   11.70
  -7   2   0  347.67   11.50
   7   2   0  353.96   11.90
  -7   2   0  349.77   11.80
  -7   2   0  369.36   12.10
  -8  -2   0    1.10    2.10
  -8  -2   0    2.50    1.50
  -8  -2   0    0.10    1.30
  -8  -2   0    0.60    2.20
  -8  -2   0    1.40    2.10
  -8  -2   0    0.60    0.90
  -8  -2   0    0.80    1.30
  -8  -2   0    3.70    2.40
  -8  -2   0   -0.10    1.10
  -8  -2   0    2.20    2.30
  -8   2   0    3.50    2.20
   8   2   0    0.70    1.60
  -8   2   0    0.40    2.00
   8   2   0    2.30    1.80
  -8   2   0    1.10    1.60
  -8   2   0   -1.30    1.50
   8   2   0    0.80    1.00
  -8   2   0    1.40    2.00
  -8   2   0    6.10    2.30
  -8   2   0   -1.10    1.90
   8   2   0    3.20    1.10
  -9  -2   0    4.50    3.20
  -9  -2   0    8.10    3.30
  -9  -2   0    2.90    1.60
  -9  -2   0    3.00    1.40
  -9  -2   0    0.90    2.50
  -9  -2   0    2.50    2.60
  -9  -2   0    6.50    1.20
  -9  -2   0    3.50    1.60
   9   2   0    3.90    1.20
   9   2   0    2.40    1.80
  -9   2   0    2.50    2.50
  -9   2   0    4.00    2.30
   9   2   0    4.60    1.10
  -9   2   0    1.70    1.90
   9   2   0    7.30    2.10
  -9   2   0    3.00    1.90
  -9   2   0    5.60    2.10
 -10  -2   0    0.50    1.70
 -10  -2   0    1.20    3.40
 -10  -2   0   -2.90    2.50
 -10  -2   0    1.20    1.40
 -10  -2   0   -2.10    1.80
 -10  -2   0   -1.50    3.00
 -10  -2   0    4.40    3.00
 -10   2   0    0.10    2.50
 -10   2   0    1.40    3.00
 -10   2   0   -2.10    2.80
  10   2   0   -0.50    1.10
 -10   2   0    1.00    2.60
 -10   2   0   -3.70    2.50
  10   2   0    1.50    2.10
 -10   2   0    0.00    2.10
  10   2   0    1.00    2.00
 -10   2   0    2.80    2.20
 -11  -2   0   85.09    4.00
 -11  -2   0   82.09    4.90
 -11  -2   0   86.39    6.70
 -11  -2   0   99.39    7.90
 -11  -2   0   84.29    6.00
 -11  -2   0   92.99    7.70
 -11   2   0   81.29    6.30
  11   2   0   77.59    3.80
 -11   2   0   86.19    6.30
  11   2   0   79.69    5.00
 -11   2   0   85.19    5.30
 -11   2   0   85.19    6.40
 -11   2   0   72.19    5.00
  11   2   0   86.39    5.40
 -11   2   0   78.59    6.20
 -11   2   0   81.79    5.70
 -12  -2   0   31.90    5.70
 -12  -2   0   38.00    3.20
 -12  -2   0   29.00    4.80
 -12  -2   0   34.60    5.40
 -12  -2   0   52.89    6.60
 -12   2   0   38.40    7.60
  12   2   0   35.10    2.90
 -12   2   0   37.40    5.10
  12   2   0   32.20    4.10
 -12   2   0   32.30    4.20
 -12   2   0   41.30    4.70
 -12   2   0   39.50    5.40
  12   2   0   37.30    4.40
 -13  -2   0   42.80    3.80
 -13  -2   0   46.60    7.00
 -13  -2   0   50.79    7.30
  13  -2   0   41.20    4.70
 -13  -2   0   49.60    6.00
 -13  -2   0   46.40    6.30
  13  -2   0   51.39    4.50
  13   2   0   43.80    4.80
 -13   2   0   42.40    5.80
 -13   2   0   54.69    6.10
 -13   2   0   52.99    6.10
  13   2   0   39.80    4.70
  13   2   0   41.90    3.40
 -14  -2   0    8.40    4.70
 -14  -2   0    3.20    6.60
  14  -2   0   18.20    3.90
 -14  -2   0    6.60    4.30
  14   2   0   10.10    4.50
  14   2   0   10.10    2.30
  14   2   0    9.50    4.10
 -14   2   0    7.10    4.70
 -15  -2   0   10.20    5.20
  15  -2   0   -0.90    4.00
 -15  -2   0   -0.40    6.10
 -15  -2   0    0.00    2.50
 -15  -2   0    3.60    5.70
  15   2   0    0.60    3.50
  15   2   0   -0.70    2.00
  15   2   0   -2.50    4.00
   0  -3   0    2.30    1.50
   0  -3   0    0.30    1.20
   0  -3   0    4.60    0.90
   0  -3   0    3.30    0.80
   0  -3   0    3.00    0.60
   0   3   0    3.50    0.70
   0   3   0    1.70    1.40
   0   3   0    3.90    1.60
   0   3   0    1.40    0.70
   0   3   0    3.60    0.50
   0   3   0    2.90    0.90
   0   3   0    1.10    1.00
   0   3   0    3.10    0.80
  -1  -3   0   54.49    3.70
   1  -3   0   53.49    3.50
   1  -3   0   58.49    2.50
  -1  -3   0   55.79    4.10
  -1  -3   0   55.89    2.30
  -1  -3   0   57.49    2.40
   1  -3   0   51.59    2.40
  -1  -3   0   56.09    2.10
   1  -3   0   53.99    2.30
  -1  -3   0   55.39    2.30
  -1  -3   0   55.39    2.50
   1  -3   0   53.29    3.70
  -1  -3   0   55.59    2.20
  -1   3   0   52.69    2.40
  -1   3   0   51.89    3.60
   1   3   0   55.79    3.80
  -1   3   0   55.69    2.30
  -1   3   0   54.09    3.50
   1   3   0   56.59    2.30
   1   3   0   59.39    3.60
  -1   3   0   54.89    2.20
   1   3   0   56.09    2.40
   1   3   0   55.69    2.40
   1   3   0   56.29    2.30
  -1   3   0   56.39    2.50
   2  -3   0   55.19    2.40
  -2  -3   0   59.39    2.70
  -2  -3   0   53.99    2.50
  -2  -3   0   56.49    2.50
  -2  -3   0   56.69    2.30
   2  -3   0   54.49    3.60
   2  -3   0   53.89    2.40
   2  -3   0   52.69    2.60
  -2  -3   0   59.89    4.30
  -2  -3   0   57.19    2.30
  -2  -3   0   53.29    2.30
   2  -3   0   58.19    3.50
  -2  -3   0   59.29    3.90
   2  -3   0   57.39    2.70
   2   3   0   57.49    2.40
   2   3   0   61.79    4.00
   2   3   0   56.19    2.40
  -2   3   0   52.19    2.20
  -2   3   0   55.59    2.70
   2   3   0   55.29    2.40
   2   3   0   58.49    3.70
  -2   3   0   59.09    2.30
   2   3   0   58.59    2.60
   3  -3   0   24.20    2.40
   3  -3   0   28.50    1.70
  -3  -3   0   22.60    1.90
   3  -3   0   26.90    2.00
   3  -3   0   25.20    1.40
  -3  -3   0   24.30    1.70
  -3  -3   0   23.70    1.50
  -3  -3   0   26.20    3.60
   3  -3   0   26.50    2.70
  -3  -3   0   25.20    1.90
   3  -3   0   23.60    1.50
  -3  -3   0   25.70    1.90
  -3  -3   0   21.00    1.60
  -3  -3   0   28.20    1.50
  -3  -3   0   31.50    3.30
   3   3   0   22.20    1.60
   3   3   0   29.70    3.00
   3   3   0   23.50    2.10
  -3   3   0   26.50    1.90
  -3   3   0   25.00    2.90
   3   3   0   27.30    1.80
  -3   3   0   22.60    1.50
   3   3   0   25.50    1.80
   3   3   0   24.00    3.10
  -3   3   0   20.50    2.60
  -3   3   0   23.40    1.40
   4  -3   0   88.89    3.10
  -4  -3   0   89.59    3.80
  -4  -3   0   88.89    4.10
  -4  -3   0   92.49    4.00
   4  -3   0   91.79    4.30
   4  -3   0   90.49    4.40
  -4  -3   0   94.39    3.70
  -4  -3   0   94.39    5.40
   4  -3   0   89.99    4.00
  -4  -3   0   90.29    5.50
   4  -3   0   92.09    3.70
  -4  -3   0   92.49    3.40
  -4  -3   0   95.69    3.40
  -4  -3   0   94.79    4.00
   4   3   0   93.59    3.80
  -4   3   0   91.69    3.10
  -4   3   0   90.19    3.60
   4   3   0   94.19    3.50
  -4   3   0   87.09    3.50
  -4   3   0   88.09    4.60
  -4   3   0   85.79    4.40
  -4   3   0   83.59    3.00
   4   3   0   90.69    5.10
  -4   3   0   95.49    4.00
   4   3   0   95.69    5.00
  -4   3   0   92.19    4.00
   4   3   0   91.89    3.70
   5  -3   0   32.00    2.40
  -5  -3   0   31.50    4.10
   5  -3   0   27.40    1.80
  -5  -3   0   28.60    1.80
  -5  -3   0   27.90    2.50
   5  -3   0   28.90    2.30
   5  -3   0   26.00    1.50
  -5  -3   0   35.20    3.80
   5  -3   0   30.10    1.40
   5  -3   0   30.60    2.60
  -5  -3   0   26.40    2.40
   5  -3   0   33.80    2.60
  -5  -3   0   26.40    2.60
  -5  -3   0   32.30    1.90
  -5  -3   0   27.20    2.40
  -5   3   0   31.00    2.30
  -5   3   0   30.60    2.00
   5   3   0   31.90    2.20
  -5   3   0   28.10    1.70
  -5   3   0   29.60    2.70
  -5   3   0   27.40    2.40
   5   3   0   30.70    3.40
   5   3   0   33.40    3.20
  -5   3   0   26.40    1.20
  -5   3   0   29.10    1.30
   5   3   0   30.90    1.90
   5   3   0   32.70    2.10
   6  -3   0   97.89    3.20
   6  -3   0   93.59    4.60
  -6  -3   0  100.89    3.80
  -6  -3   0  100.39    5.10
   6  -3   0   92.69    3.30
  -6  -3   0   97.99    4.80
   6  -3   0   97.59    4.40
  -6  -3   0  102.69    3.90
  -6  -3   0   89.39    4.30
   6  -3   0   99.19    4.60
  -6  -3   0  101.69    6.50
  -6  -3   0   96.39    6.10
  -6  -3   0  103.39    4.80
  -6  -3   0  100.99    4.10
   6  -3   0   98.19    4.50
  -6  -3   0  103.69    4.70
   6  -3   0  103.29    4.40
  -6   3   0   97.49    4.60
   6   3   0   97.59    3.90
  -6   3   0   90.69    4.10
  -6   3   0   96.79    3.80
  -6   3   0   98.29    4.70
   6   3   0   84.59    5.10
  -6   3   0   95.99    4.90
   6   3   0  102.29    6.10
   6   3   0  104.29    4.40
   6   3   0  105.09    4.40
  -7  -3   0    2.20    2.00
  -7  -3   0    0.70    1.10
  -7  -3   0   -1.70    2.40
  -7  -3   0    2.10    1.20
  -7  -3   0    3.10    2.50
  -7  -3   0    2.70    2.30
  -7  -3   0   -0.50    1.80
  -7  -3   0    2.80    1.50
  -7  -3   0   -0.10    2.50
   7   3   0    1.70    1.10
  -7   3   0   -1.10    1.40
  -7   3   0    2.00    1.50
   7   3   0    1.20    1.80
   7   3   0    2.80    1.60
  -7   3   0    1.70    2.00
   7   3   0    2.40    1.60
  -7   3   0    2.90    2.20
  -7   3   0    3.50    1.70
  -7   3   0    2.70    1.80
  -7   3   0   -1.10    1.20
   7   3   0    0.60    1.70
  -8  -3   0   15.00    2.90
  -8  -3   0   13.60    2.40
  -8  -3   0   17.60    2.10
  -8  -3   0   12.30    1.80
  -8  -3   0   17.80    3.00
  -8  -3   0   11.00    3.10
  -8  -3   0   16.80    3.20
  -8   3   0   17.60    2.30
   8   3   0   15.20    2.40
  -8   3   0   16.70    3.20
   8   3   0   13.80    1.70
  -8   3   0   21.30    2.90
  -8   3   0   13.60    2.20
  -8   3   0   15.10    2.00
  -8   3   0   17.20    3.30
  -8   3   0   16.80    3.20
   8   3   0   15.80    2.50
  -9  -3   0   -1.30    2.40
  -9  -3   0   -3.00    2.60
  -9  -3   0    0.60    2.60
  -9  -3   0    2.40    1.40
  -9  -3   0    3.00    1.60
  -9  -3   0    1.30    2.90
  -9  -3   0    0.40    3.00
  -9   3   0    2.00    2.50
  -9   3   0    3.80    2.00
  -9   3   0    4.30    2.60
  -9   3   0   -1.40    2.00
  -9   3   0    1.60    2.70
   9   3   0    1.90    1.90
   9   3   0    3.20    1.40
  -9   3   0    2.10    1.80
 -10  -3   0    9.00    3.60
 -10  -3   0   16.50    4.40
 -10  -3   0   13.30    2.20
 -10  -3   0   12.10    4.10
 -10  -3   0   21.10    4.10
 -10  -3   0   11.40    2.20
 -10   3   0   15.80    3.70
 -10   3   0   12.70    3.10
 -10   3   0   12.90    2.50
 -10   3   0   17.30    3.60
  10   3   0   10.60    1.90
  10   3   0   14.20    2.80
  10   3   0   12.30    3.00
 -10   3   0    7.70    3.00
 -11  -3   0   10.00    3.80
  11  -3   0    6.40    2.40
 -11  -3   0   15.70    4.10
 -11  -3   0    8.60    2.40
 -11  -3   0    6.80    5.30
  11  -3   0   11.00    2.90
 -11  -3   0   13.80    4.80
 -11  -3   0    7.10    2.30
  11   3   0   14.90    5.30
  11   3   0   15.10    3.20
 -11   3   0   14.20    4.00
 -11   3   0    9.50    3.50
 -11   3   0    2.00    2.60
 -11   3   0    8.90    2.80
  11   3   0    7.60    1.90
 -12  -3   0   20.60    5.40
 -12  -3   0   13.40    4.90
 -12  -3   0   16.30    4.50
  12  -3   0   10.00    3.10
  12  -3   0   14.20    3.20
 -12  -3   0   11.20    4.60
 -12  -3   0   10.90    2.50
 -12   3   0   19.60    4.50
 -12   3   0   10.60    4.20
 -12   3   0    3.90    2.90
  12   3   0   13.80    3.40
  12   3   0    7.00    2.10
 -13  -3   0   18.80    5.10
  13  -3   0   20.40    4.20
 -13  -3   0   20.60    6.30
  13  -3   0   13.20    3.50
 -13  -3   0   19.00    6.00
  13  -3   0   18.50    4.00
 -13  -3   0   16.60    3.00
 -13   3   0    6.00    4.30
  13   3   0   10.40    5.60
  13   3   0   13.50    2.40
 -13   3   0   14.50    4.60
  13   3   0   16.80    3.80
  14  -3   0    1.80    3.50
  14  -3   0   -1.30    4.00
 -14  -3   0   -4.10    5.60
 -14  -3   0    0.80    2.80
 -14  -3   0    5.40    6.30
 -14  -3   0    5.10    5.00
  14   3   0   -0.70    2.10
  14   3   0    3.40    3.90
  14   3   0    1.90    3.40
 -15  -3   0   -8.60    6.00
 -15  -3   0    3.20    5.80
  15  -3   0    5.00    4.20
 -15  -3   0   -3.10    5.10
 -15  -3   0   -0.20    2.90
  15   3   0   -6.30    4.00
  15   3   0   -3.10    2.30
  15   3   0   -1.00    3.70
   0  -4   0 2177.98   64.29
   0  -4   0 2132.39   61.99
   0  -4   0 2145.89   64.09
   0  -4   0 2202.08   61.79
   0  -4   0 2125.79   62.19
   0  -4   0 2020.80   61.99
   0  -4   0 2055.89   62.09
   0   4   0 2209.38   64.39
   0   4   0 2091.09   61.79
   0   4   0 2125.09   62.29
   0   4   0 2143.69   61.79
   0   4   0 2105.19   62.09
   0   4   0 2212.68   64.19
   1  -4   0  379.36   11.80
  -1  -4   0  373.56   11.50
  -1  -4   0  372.66   13.80
  -1  -4   0  355.86   11.80
   1  -4   0  372.46   11.90
   1  -4   0  358.06   11.10
  -1  -4   0  370.16   11.60
  -1  -4   0  369.16   14.10
  -1  -4   0  365.76   11.50
  -1  -4   0  381.86   11.80
   1  -4   0  358.96   11.60
  -1  -4   0  386.26   11.90
   1  -4   0  361.86   11.90
   1   4   0  377.76   13.70
   1   4   0  366.76   11.50
   1   4   0  392.36   11.80
  -1   4   0  367.06   11.70
   1   4   0  379.26   12.00
  -1   4   0  367.96   11.90
   1   4   0  378.06   13.90
  -1   4   0  384.46   13.70
  -1   4   0  366.16   11.80
  -1   4   0  384.66   13.90
   1   4   0  371.06   11.70
   1   4   0  369.26   11.60
  -1   4   0  401.66   11.50
  -1   4   0  377.06   11.50
   2  -4   0    5.10    1.60
  -2  -4   0    6.90    1.30
  -2  -4   0    2.60    2.20
  -2  -4   0    7.00    2.20
   2  -4   0    3.70    1.70
  -2  -4   0    6.30    1.10
  -2  -4   0    6.10    2.30
   2  -4   0    1.90    1.80
   2  -4   0    4.00    1.40
  -2  -4   0    3.90    1.20
   2  -4   0    6.10    1.20
  -2  -4   0    3.00    1.00
  -2  -4   0    5.00    1.00
   2   4   0    3.90    1.80
  -2   4   0    1.70    2.40
  -2   4   0    2.60    2.10
  -2   4   0    5.30    1.40
  -2   4   0    6.80    1.70
   2   4   0    3.50    1.10
   2   4   0    6.60    1.50
   2   4   0    3.00    1.00
   2   4   0    5.40    1.50
  -2   4   0    3.60    1.10
   2   4   0    7.40    1.90
  -2   4   0    6.00    2.80
   3  -4   0 1191.48   37.30
   3  -4   0 1220.78   37.30
  -3  -4   0 1246.68   36.80
  -3  -4   0 1231.08   37.20
  -3  -4   0 1261.57   36.70
   3  -4   0 1226.58   37.00
  -3  -4   0 1316.27   40.60
   3  -4   0 1252.07   38.50
  -3  -4   0 1248.78   37.40
   3  -4   0 1262.97   37.00
  -3  -4   0 1311.47   37.80
  -3  -4   0 1343.97   41.00
   3  -4   0 1277.67   38.60
   3   4   0 1257.37   37.10
   3   4   0 1257.07   37.00
   3   4   0 1295.17   41.00
  -3   4   0 1211.38   38.60
  -3   4   0 1198.58   36.80
  -3   4   0 1251.07   36.80
  -3   4   0 1244.78   37.20
   3   4   0 1250.67   40.50
   3   4   0 1284.47   37.00
  -3   4   0 1246.08   38.90
  -4  -4   0  618.64   21.80
  -4  -4   0  606.64   21.50
  -4  -4   0  626.04   19.30
   4  -4   0  583.34   18.30
  -4  -4   0  631.94   19.60
   4  -4   0  614.34   19.40
   4  -4   0  615.34   19.40
   4  -4   0  642.24   20.40
   4  -4   0  629.34   19.00
  -4  -4   0  627.94   18.80
  -4  -4   0  611.74   18.60
  -4  -4   0  632.44   19.30
  -4  -4   0  615.94   19.10
   4  -4   0  640.34   20.20
   4  -4   0  625.04   18.80
  -4   4   0  624.44   18.60
  -4   4   0  604.54   18.80
   4   4   0  643.04   21.20
   4   4   0  641.44   21.00
  -4   4   0  631.34   19.40
   4   4   0  620.74   19.10
   4   4   0  633.64   19.10
   4   4   0  633.14   18.90
  -4   4   0  617.74   20.40
  -4   4   0  580.84   20.50
  -5  -4   0  367.26   11.40
   5  -4   0  361.56   12.30
   5  -4   0  340.37   12.20
   5  -4   0  341.27   11.20
  -5  -4   0  380.36   12.20
  -5  -4   0  354.26   14.40
  -5  -4   0  363.66   12.30
   5  -4   0  367.76   12.70
   5  -4   0  376.76   11.50
  -5  -4   0  366.56   11.60
   5  -4   0  379.16   12.00
  -5  -4   0  376.26   12.60
   5  -4   0  372.36   12.90
  -5  -4   0  375.06   12.30
  -5  -4   0  351.76   14.60
   5  -4   0  379.76   12.40
  -5   4   0  337.77   11.80
  -5   4   0  383.26   11.70
   5   4   0  367.56   12.00
  -5   4   0  375.96   12.40
   5   4   0  374.66   12.00
   5   4   0  377.66   11.70
  -5   4   0  354.46   13.20
   5   4   0  385.06   13.80
  -5   4   0  369.26   11.30
   5   4   0  394.96   14.10
  -5   4   0  352.96   10.90
   6  -4   0  358.96   12.80
  -6  -4   0  365.26   12.30
  -6  -4   0  360.66   11.40
  -6  -4   0  351.46   12.50
   6  -4   0  326.17   11.00
   6  -4   0  376.16   12.40
   6  -4   0  336.47   11.20
   6  -4   0  354.56   12.30
  -6  -4   0  362.16   12.10
   6  -4   0  351.96   11.10
  -6  -4   0  368.26   12.40
  -6  -4   0  340.27   14.60
  -6  -4   0  364.66   14.50
  -6  -4   0  344.97   11.20
   6  -4   0  351.26   11.90
   6  -4   0  361.16   12.40
   6  -4   0  369.96   12.70
   6  -4   0  360.56   12.20
   6   4   0  367.66   12.00
  -6   4   0  337.37   10.80
   6   4   0  366.26   12.00
   6   4   0  360.46   13.60
   6   4   0  369.86   13.50
  -6   4   0  355.36   12.40
  -6   4   0  321.77   10.80
  -6   4   0  358.26   11.00
   6   4   0  375.96   11.50
  -6   4   0  343.07   11.50
   7  -4   0  274.17   10.10
   7  -4   0  286.07   12.80
  -7  -4   0  273.07   10.80
  -7  -4   0  288.97    9.50
   7  -4   0  286.57    9.90
   7  -4   0  282.57    9.80
   7  -4   0  284.97   10.40
   7  -4   0  275.67   10.20
   7  -4   0  268.77    9.40
   7  -4   0  276.97    8.90
  -7  -4   0  296.97   10.70
   7  -4   0  288.37   10.50
  -7  -4   0  288.17   10.60
  -7  -4   0  284.97    9.30
  -7  -4   0  290.37   10.50
  -7   4   0  290.37   10.80
  -7   4   0  272.07    9.00
  -7   4   0  265.27    8.80
   7   4   0  303.87   10.20
  -7   4   0  279.27    9.60
   7   4   0  298.67   10.20
  -7   4   0  284.37    9.00
   7   4   0  301.27    9.60
  -8  -4   0  277.57   11.30
  -8  -4   0  286.87    9.60
   8  -4   0  279.67    9.00
   8  -4   0  281.47   10.50
  -8  -4   0  269.97    9.20
   8  -4   0  267.67    8.80
   8  -4   0  265.87    9.50
  -8  -4   0  283.97   10.60
   8  -4   0  268.47   10.40
  -8  -4   0  275.27   10.70
  -8  -4   0  292.47   11.20
  -8   4   0  272.37    9.70
  -8   4   0  283.77    8.80
  -8   4   0  288.17   12.00
   8   4   0  291.77   10.90
   8   4   0  292.97   10.30
   8   4   0  294.87    9.60
  -8   4   0  262.17    8.70
  -8   4   0  277.17    9.60
   9  -4   0    1.50    1.00
  -9  -4   0    3.40    1.80
  -9  -4   0    1.20    3.00
   9  -4   0    2.90    1.80
  -9  -4   0    1.90    3.00
   9  -4   0    5.20    2.70
  -9  -4   0    1.60    1.50
  -9  -4   0   -0.40    2.70
  -9  -4   0   -4.30    3.10
   9  -4   0   -0.40    1.20
   9  -4   0    0.80    2.10
  -9   4   0   -0.30    2.90
  -9   4   0    2.20    1.10
  -9   4   0   -1.40    1.90
   9   4   0    2.60    2.10
  -9   4   0    2.10    1.00
  -9   4   0    1.20    1.50
   9   4   0    1.40    2.40
   9   4   0    0.10    1.50
 -10  -4   0   78.99    6.00
  10  -4   0   74.39    5.70
 -10  -4   0   73.19    4.00
 -10  -4   0   73.69    4.60
  10  -4   0   84.19    5.40
 -10  -4   0   76.89    6.40
  10  -4   0   65.79    4.40
 -10  -4   0   86.79    7.90
 -10  -4   0   81.39    7.20
  10  -4   0   69.59    3.30
 -10   4   0   77.39    3.30
 -10   4   0   65.99    4.00
  10   4   0   78.19    5.10
 -10   4   0   75.89    4.60
 -10   4   0   77.39    6.10
 -10   4   0   64.59    3.00
 -10   4   0   63.19    3.40
  10   4   0   69.49    4.90
  10   4   0   78.89    4.70
  11  -4   0  142.19    7.40
 -11  -4   0  141.89    6.50
 -11  -4   0  159.38    9.60
 -11  -4   0  131.09    8.60
 -11  -4   0  148.69    9.60
 -11  -4   0  142.09    8.50
  11  -4   0  130.99    5.40
  11  -4   0  139.39    7.50
  11   4   0  128.69    6.90
 -11   4   0  143.89    8.50
  11   4   0  134.59    6.20
 -11   4   0  126.99    6.40
  11   4   0  135.59    7.40
  12  -4   0   21.50    4.30
  12  -4   0   13.70    1.70
  12  -4   0   17.20    4.20
 -12  -4   0   17.60    4.90
  12  -4   0   11.60    3.50
 -12  -4   0   16.40    3.10
 -12  -4   0   22.80    5.50
 -12  -4   0   15.20    5.70
 -12  -4   0   25.00    4.90
 -12   4   0   21.00    4.90
  12   4   0   19.70    4.30
 -12   4   0   15.10    1.90
  12   4   0   21.40    4.30
  12   4   0   12.70    2.60
  13  -4   0   14.20    1.80
 -13  -4   0   13.70    4.90
 -13  -4   0   17.80    5.30
  13  -4   0   16.00    4.20
  13  -4   0   11.60    4.20
 -13  -4   0   14.00    5.90
 -13   4   0   17.00    2.10
  13   4   0    9.60    3.70
 -13   4   0   20.80    4.90
 -13   4   0   10.30    2.10
 -14  -4   0   37.90    6.30
  14  -4   0   29.90    4.90
 -14  -4   0   36.60    7.20
 -14  -4   0   24.80    4.10
 -14  -4   0   17.90    7.40
  14   4   0   24.90    3.40
 -14   4   0   24.50    2.50
  14   4   0   18.60    4.80
  14   4   0   26.50    4.80
 -15  -4   0   18.80    8.10
 -15  -4   0   17.20    6.80
 -15  -4   0   11.40    4.10
  15  -4   0   12.80    4.70
  15   4   0   25.40    7.20
  15   4   0   14.30    4.60
  15   4   0   12.00    3.90
   0  -5   0   -1.30    2.10
   0  -5   0   -0.80    1.10
   0  -5   0    0.00    0.80
   0  -5   0   -0.90    1.70
   0  -5   0    4.00    1.40
   0   5   0    1.60    1.40
   0   5   0    1.80    1.30
   0   5   0    3.40    2.20
   0   5   0    1.80    0.80
   0   5   0    0.50    1.00
   0   5   0    1.30    1.10
   0   5   0    3.20    2.50
  -1  -5   0  558.34   17.50
  -1  -5   0  562.34   20.30
   1  -5   0  552.64   20.10
   1  -5   0  559.04   20.40
   1  -5   0  558.84   17.50
   1  -5   0  536.35   16.50
  -1  -5   0  567.74   20.10
   1  -5   0  566.64   17.60
  -1  -5   0  578.74   17.60
   1  -5   0  561.84   17.50
  -1  -5   0  565.04   17.30
  -1  -5   0  560.44   17.40
  -1  -5   0  569.54   17.10
  -1  -5   0  550.44   17.00
   1   5   0  568.64   17.20
   1   5   0  572.14   17.50
  -1   5   0  558.64   17.50
   1   5   0  548.85   17.10
  -1   5   0  557.04   17.30
  -1   5   0  564.44   20.20
  -1   5   0  556.64   16.50
  -1   5   0  573.34   17.60
   1   5   0  566.34   20.20
  -1   5   0  558.94   20.40
   1   5   0  582.34   20.00
   1   5   0  544.55   16.80
   1   5   0  552.04   17.60
   1   5   0  566.04   17.40
  -2  -5   0  249.68    8.40
  -2  -5   0  246.28    9.60
  -2  -5   0  247.98    8.80
  -2  -5   0  251.37   11.40
  -2  -5   0  252.47    8.40
  -2  -5   0  248.58   11.60
   2  -5   0  258.47    8.90
   2  -5   0  260.17    8.80
  -2  -5   0  251.67    8.40
   2  -5   0  241.78   10.80
  -2  -5   0  261.47    8.80
   2  -5   0  252.17    8.90
   2  -5   0  249.58   10.60
   2   5   0  269.07   11.50
  -2   5   0  248.08   11.00
   2   5   0  221.68    9.90
  -2   5   0  248.58    8.80
   2   5   0  264.87    8.70
  -2   5   0  251.67   10.80
   2   5   0  255.07    8.80
  -2   5   0  263.37    8.30
  -2   5   0  258.37    8.80
   2   5   0  259.87    8.50
   2   5   0  248.18    8.40
   2   5   0  268.07   11.20
  -3  -5   0   83.69    3.60
   3  -5   0   81.99    4.20
  -3  -5   0   76.99    3.80
  -3  -5   0   82.19    4.10
   3  -5   0   71.29    5.30
  -3  -5   0   81.39    4.00
   3  -5   0   80.09    4.00
   3  -5   0   74.49    3.70
  -3  -5   0   95.09    7.00
  -3  -5   0   82.19    6.40
  -3  -5   0   84.09    3.60
   3  -5   0   76.29    5.60
  -3  -5   0   81.39    3.50
   3   5   0   87.19    3.80
  -3   5   0   82.99    3.70
   3   5   0   86.39    4.00
   3   5   0   85.19    4.10
  -3   5   0   80.09    4.00
   3   5   0   86.09    3.70
   3   5   0   90.99    6.30
  -3   5   0   81.59    3.50
   3   5   0   76.59    5.80
  -3   5   0   84.89    4.00
   4  -5   0   13.30    2.00
  -4  -5   0   16.40    2.00
  -4  -5   0   17.80    2.40
   4  -5   0   11.00    2.60
  -4  -5   0   11.20    2.20
  -4  -5   0   16.60    1.70
  -4  -5   0   11.90    2.20
  -4  -5   0    6.70    3.20
   4  -5   0   17.00    2.40
   4  -5   0   10.50    1.60
   4  -5   0   16.50    2.30
   4  -5   0   17.80    3.10
  -4  -5   0   18.90    2.00
  -4  -5   0   11.40    3.20
   4   5   0   17.30    2.00
  -4   5   0   11.80    2.70
   4   5   0   14.30    2.10
   4   5   0   13.30    3.10
   4   5   0   11.90    2.10
   4   5   0   16.20    1.90
  -4   5   0   11.60    2.80
  -4   5   0   11.90    1.60
   4   5   0   12.30    3.00
  -4   5   0   14.70    2.50
   5  -5   0  333.17   11.60
  -5  -5   0  337.87   11.70
   5  -5   0  337.67   12.40
  -5  -5   0  330.07   11.10
   5  -5   0  327.47   11.50
   5  -5   0  289.57    9.80
   5  -5   0  324.07   10.80
  -5  -5   0  318.07   11.30
  -5  -5   0  327.97   10.40
  -5  -5   0  302.17   17.30
  -5  -5   0  328.27   11.30
  -5  -5   0  325.37   18.70
   5  -5   0  328.37   11.00
  -5  -5   0  330.87   10.80
   5  -5   0  330.37   12.50
   5   5   0  344.27   10.90
   5   5   0  321.07   16.80
   5   5   0  326.57   11.10
  -5   5   0  334.67   11.50
  -5   5   0  327.87   10.70
  -5   5   0  309.67   12.80
  -5   5   0  328.57   12.80
   5   5   0  331.47   11.10
  -5   5   0  325.77   10.60
  -6  -5   0  257.97    9.50
  -6  -5   0  251.47    8.80
  -6  -5   0  252.47    9.80
  -6  -5   0  245.58   10.60
  -6  -5   0  237.68    8.20
  -6  -5   0  250.17    9.60
   6  -5   0  243.98    9.10
   6  -5   0  258.37    8.60
   6  -5   0  240.48    9.90
   6  -5   0  231.58    8.10
   6  -5   0  247.58   10.20
  -6   5   0  254.97    8.40
   6   5   0  250.87    9.20
  -6   5   0  248.88    8.60
   6   5   0  259.87    9.20
   6   5   0  258.57    8.80
  -6   5   0  255.57    9.70
  -7  -5   0   20.20    3.40
   7  -5   0   20.00    3.40
  -7  -5   0   20.90    3.50
   7  -5   0   24.30    3.20
   7  -5   0   17.70    2.80
  -7  -5   0   24.30    3.10
  -7  -5   0   17.50    3.40
  -7  -5   0   22.20    2.70
   7  -5   0   21.10    2.20
   7  -5   0   20.00    3.00
   7  -5   0   22.50    2.60
   7  -5   0   21.00    3.00
   7   5   0   26.80    3.70
  -7   5   0   25.90    3.70
  -7   5   0   26.10    2.30
   7   5   0   22.40    3.20
  -7   5   0   22.60    2.50
   7   5   0   22.90    2.70
  -8  -5   0   61.99    5.10
  -8  -5   0   61.89    3.30
   8  -5   0   55.59    4.70
  -8  -5   0   63.59    5.30
  -8  -5   0   61.69    4.70
   8  -5   0   58.29    4.70
   8  -5   0   52.89    4.40
   8  -5   0   55.79    5.00
   8  -5   0   56.09    5.00
  -8  -5   0   59.49    3.90
   8  -5   0   59.99    3.40
  -8  -5   0   56.29    5.90
   8   5   0   49.10    4.00
   8   5   0   57.49    3.90
  -8   5   0   56.29    3.70
  -8   5   0   62.89    3.30
   8   5   0   61.99    4.30
  -8   5   0   65.29    5.10
   9  -5   0    7.10    3.00
   9  -5   0    5.40    2.70
  -9  -5   0    0.80    3.30
  -9  -5   0   12.70    4.50
   9  -5   0    5.50    1.70
  -9  -5   0    3.20    3.50
   9  -5   0    5.80    3.20
  -9  -5   0    8.90    1.80
  -9  -5   0    3.80    2.10
  -9  -5   0    7.80    4.00
  -9   5   0    8.50    1.80
   9   5   0    5.80    2.90
   9   5   0    3.90    2.00
   9   5   0    9.70    2.80
  -9   5   0    9.40    2.40
  -9   5   0    7.50    3.40
  10  -5   0   24.10    4.50
 -10  -5   0   23.10    5.00
  10  -5   0   19.80    2.90
  10  -5   0   25.30    4.50
  10  -5   0   28.10    4.10
 -10  -5   0   16.60    4.10
 -10  -5   0   22.40    3.10
 -10  -5   0   27.80    5.20
 -10  -5   0   22.80    5.50
  10   5   0   19.80    2.90
 -10   5   0   27.10    4.80
  10   5   0   26.50    4.20
 -10   5   0   22.40    3.10
  10   5   0   28.60    3.80
  11  -5   0   -4.60    2.70
 -11  -5   0   11.90    5.30
  11  -5   0    4.50    3.70
  11  -5   0    2.20    1.60
  11  -5   0    0.40    3.30
 -11  -5   0   -0.60    4.90
 -11  -5   0    8.40    4.50
 -11  -5   0    0.70    2.60
  11   5   0    1.30    2.30
  11   5   0    3.80    3.70
 -11   5   0    4.60    6.90
 -11   5   0    0.60    2.60
  11   5   0    2.00    3.50
 -11   5   0    3.60    1.90
  12  -5   0   48.70    5.40
  12  -5   0   41.80    5.50
 -12  -5   0   49.30    7.40
  12  -5   0   38.50    4.80
 -12  -5   0   52.09    6.60
 -12  -5   0   41.10    6.90
  12  -5   0   41.00    3.10
 -12  -5   0   43.30    5.40
 -12   5   0   53.19    6.40
 -12   5   0   45.00    3.60
  12   5   0   44.00    5.50
  12   5   0   43.30    4.40
  12   5   0   39.10    5.20
 -12   5   0   36.60    3.80
  12   5   0   39.10    5.00
 -13  -5   0    6.10    3.40
  13  -5   0    3.30    3.70
 -13  -5   0    2.10    5.00
 -13  -5   0    7.80    6.00
 -13  -5   0   15.80    6.90
 -13   5   0    6.50    2.40
 -13   5   0   11.10    5.20
  13   5   0    0.60    3.70
  13   5   0    0.60    2.70
  13   5   0    8.20    4.20
  14  -5   0    5.90    1.90
 -14  -5   0   -0.80    6.70
 -14  -5   0   -1.50    5.50
 -14  -5   0    9.70    3.90
  14  -5   0    5.90    4.30
 -14  -5   0    7.90    6.20
  14   5   0    3.00    2.90
  14   5   0    1.70    4.20
  14   5   0   -5.20    3.90
   0  -6   0 1895.01   54.19
   0  -6   0 1806.42   54.49
   0  -6   0 1788.52   53.69
   0  -6   0 1856.21   54.79
   0  -6   0 1820.82   54.49
   0  -6   0 1858.61   54.79
   0   6   0 1813.22   54.09
   0   6   0 1867.91   54.19
   0   6   0 1865.61   54.79
   0   6   0 1883.91   57.69
   0   6   0 1901.31   54.69
   0   6   0 1850.21   57.89
   0   6   0 1879.21   54.49
   0   6   0 1800.32   53.59
  -1  -6   0   75.99    3.80
  -1  -6   0   72.59    4.00
   1  -6   0   69.89    6.40
  -1  -6   0   71.49    6.70
   1  -6   0   74.39    4.10
  -1  -6   0   71.69    3.50
   1  -6   0   63.89    3.80
  -1  -6   0   69.69    3.30
   1  -6   0   64.59    3.00
   1  -6   0   69.49    3.70
  -1  -6   0   69.69    4.10
   1  -6   0   76.89    6.90
  -1  -6   0   73.49    4.00
  -1  -6   0   74.39    7.10
  -1   6   0   69.39    3.50
  -1   6   0   79.39    6.90
  -1   6   0   70.29    6.30
   1   6   0   77.19    4.20
   1   6   0   70.99    3.50
   1   6   0   68.69    6.70
  -1   6   0   71.19    4.00
  -1   6   0   79.29    4.90
   1   6   0   71.39    6.50
  -1   6   0   75.29    4.10
   1   6   0   70.79    3.50
   1   6   0   72.29    3.80
   1   6   0   74.79    3.90
   2  -6   0  205.28   10.20
  -2  -6   0  216.58    8.00
  -2  -6   0  211.18    7.50
  -2  -6   0  207.18   11.00
  -2  -6   0  227.48   11.60
   2  -6   0  221.18    8.20
  -2  -6   0  201.58    7.50
  -2  -6   0  214.68    7.60
  -2  -6   0  208.28    8.00
   2  -6   0  223.78   10.70
   2  -6   0  213.78    7.80
   2  -6   0  214.08    8.20
   2  -6   0  213.48    8.10
  -2  -6   0  216.38    8.20
   2   6   0  217.18    7.70
  -2   6   0  214.18    8.20
  -2   6   0  211.88    7.50
   2   6   0  217.98    7.90
   2   6   0  221.58   11.20
  -2   6   0  222.08    7.90
   2   6   0  217.18    7.30
  -2   6   0  211.18   10.80
   2   6   0  209.78    7.80
  -2   6   0  219.58    8.10
   2   6   0  225.98   10.90
   2   6   0  215.58    7.70
  -2   6   0  208.88   10.50
   2   6   0  211.68    8.10
  -3  -6   0  121.99    4.90
  -3  -6   0  127.89    8.80
   3  -6   0  121.89    5.60
   3  -6   0  126.59    5.50
   3  -6   0  116.49    5.10
  -3  -6   0  109.89    8.90
   3  -6   0  126.09    7.50
  -3  -6   0  117.69    5.50
  -3  -6   0  118.39    5.00
   3  -6   0  120.39    7.80
  -3  -6   0  120.29    5.40
  -3  -6   0  117.59    5.10
  -3  -6   0  108.69    5.20
   3  -6   0  133.19    5.90
  -3   6   0  114.79    5.10
   3   6   0  119.19    4.80
   3   6   0  121.59    5.10
   3   6   0  112.59    5.40
   3   6   0  118.79    8.20
   3   6   0  119.49    5.10
  -3   6   0  116.19    5.60
   3   6   0  124.09    5.40
  -3   6   0  121.79    5.50
   3   6   0  103.49    5.00
  -3   6   0  113.29    4.80
  -4  -6   0  360.36   11.50
   4  -6   0  360.86   12.60
   4  -6   0  360.26   14.40
   4  -6   0  359.66   14.20
  -4  -6   0  334.97   16.90
  -4  -6   0  378.26   11.90
   4  -6   0  343.97   11.80
  -4  -6   0  351.76   12.10
  -4  -6   0  350.66   17.20
  -4  -6   0  364.46   12.50
   4   6   0  360.26   15.80
  -4   6   0  344.77   14.60
  -4   6   0  360.66   12.60
  -4   6   0  359.56   11.60
   4   6   0  370.76   12.00
   4   6   0  351.36   12.10
  -4   6   0  348.97   12.20
   4   6   0  360.76   15.30
  -4   6   0  325.37   14.70
   5  -6   0  145.39    8.30
  -5  -6   0  150.28    5.60
  -5  -6   0  147.79    8.40
  -5  -6   0  139.89   11.10
   5  -6   0  148.69    6.80
  -5  -6   0  155.58    7.40
   5  -6   0  134.79    7.90
  -5  -6   0  153.48    6.80
  -5  -6   0  141.09   11.70
  -5  -6   0  161.68    7.20
   5  -6   0  165.78    7.20
   5  -6   0  153.08    6.30
  -5   6   0  152.88    6.00
  -5   6   0  132.29    8.30
  -5   6   0  147.79    6.40
   5   6   0  159.38    7.40
   5   6   0  148.89    9.50
   5   6   0  152.38    6.30
  -5   6   0  141.19    5.80
  -5   6   0  144.99    6.70
  -5   6   0  137.59    8.80
   5   6   0  145.79    9.10
  -6  -6   0  309.57   11.30
   6  -6   0  274.97   12.00
  -6  -6   0  292.87   11.60
  -6  -6   0  296.17   10.90
  -6  -6   0  299.97   11.10
   6  -6   0  286.97   12.40
   6  -6   0  297.57   11.30
   6  -6   0  287.37   10.60
   6  -6   0  292.67   10.30
  -6  -6   0  276.07    9.70
  -6  -6   0  290.77   10.40
   6  -6   0  302.57   11.40
   6   6   0  295.87   10.70
  -6   6   0  281.57   10.00
   6   6   0  296.77   10.40
  -6   6   0  320.97   11.40
   6   6   0  298.97   10.80
  -6   6   0  297.27   10.10
   7  -6   0  398.96   15.50
  -7  -6   0  417.46   13.90
   7  -6   0  394.56   14.00
   7  -6   0  412.06   13.60
  -7  -6   0  409.36   14.50
   7  -6   0  423.56   14.90
  -7  -6   0  390.16   12.90
  -7  -6   0  426.06   14.90
  -7  -6   0  403.76   15.00
   7  -6   0  402.06   15.20
   7  -6   0  408.26   14.90
  -7  -6   0  412.86   14.80
  -7   6   0  409.06   14.70
   7   6   0  398.36   14.20
  -7   6   0  399.66   13.40
  -7   6   0  404.16   13.80
  -7   6   0  395.86   13.30
   7   6   0  416.36   13.80
   7   6   0  416.46   14.30
  -8  -6   0    0.90    3.10
  -8  -6   0    0.00    3.50
   8  -6   0   -2.10    2.70
  -8  -6   0    4.20    2.20
   8  -6   0    3.40    2.80
  -8  -6   0    1.00    1.50
  -8  -6   0    2.00    3.20
   8  -6   0    5.10    2.70
  -8  -6   0    2.70    3.10
  -8   6   0    0.80    3.00
  -8   6   0    3.80    1.80
  -8   6   0   -0.80    2.00
   8   6   0    2.10    2.60
   8   6   0    0.80    2.30
   8   6   0    2.10    2.00
   9  -6   0    0.40    2.80
   9  -6   0    4.10    3.00
   9  -6   0    6.80    1.90
  -9  -6   0    7.40    4.30
  -9  -6   0    7.80    2.70
  -9  -6   0    6.60    4.50
   9  -6   0    8.80    3.80
  -9  -6   0    9.20    4.10
  -9   6   0    6.20    2.30
   9   6   0    4.80    2.50
  -9   6   0    2.70    2.50
  -9   6   0    0.20    3.60
   9   6   0    3.60    2.60
   9   6   0    5.00    2.90
 -10  -6   0   20.60    5.50
 -10  -6   0   21.30    5.70
  10  -6   0   11.50    3.30
 -10  -6   0   25.30    5.20
 -10  -6   0   24.20    3.60
  10  -6   0   14.10    3.70
  10  -6   0   15.10    4.30
  10   6   0   13.90    3.00
 -10   6   0   22.10    5.40
  10   6   0   15.90    3.90
  10   6   0   10.20    5.90
 -10   6   0   19.00    2.80
 -11  -6   0  153.98   10.60
  11  -6   0  132.49    8.30
 -11  -6   0  153.28   10.30
 -11  -6   0  150.18    9.70
  11  -6   0  128.19    8.70
 -11  -6   0  141.59    7.90
  11   6   0  123.19    7.30
  11   6   0  125.99    7.10
  11   6   0  136.49    8.30
 -11   6   0  132.29    6.60
 -11   6   0  148.09    9.10
 -11   6   0  136.29    6.50
  11   6   0  154.08    8.10
 -12  -6   0    7.80    9.30
  12  -6   0    5.30    3.80
  12  -6   0    4.60    4.00
 -12  -6   0    8.90    6.30
 -12  -6   0    4.70    5.10
  12   6   0    3.40    3.60
 -12   6   0   11.30    4.90
  12   6   0    5.60    3.80
  12   6   0    7.00    6.60
 -12   6   0    8.60    2.80
  13  -6   0   35.10    3.90
  13  -6   0   48.50    6.00
 -13  -6   0   39.60    7.70
 -13  -6   0   48.70    7.00
 -13  -6   0   39.50    7.60
 -13  -6   0   36.70    5.30
  13   6   0   33.20    5.20
 -13   6   0   43.10    7.50
  13   6   0   32.40    5.40
  13   6   0   34.40    4.40
 -13   6   0   38.50    4.10
 -14  -6   0   11.40    7.40
 -14  -6   0   14.30    5.30
 -14  -6   0   22.70    7.30
 -14  -6   0   21.00    6.00
  14  -6   0    9.00    4.60
  14  -6   0   17.00    3.00
  14   6   0    8.40    3.70
 -14   6   0   12.30    3.00
  14   6   0   12.20    5.20
  14   6   0   19.50    5.70
   0  -7   0   -2.60    1.80
   0  -7   0    1.60    1.50
   0  -7   0    3.60    3.40
   0  -7   0   -0.40    1.60
   0  -7   0    2.50    1.70
   0  -7   0   -1.20    1.70
   0  -7   0    1.40    1.10
   0  -7   0    2.00    3.60
   0   7   0    0.90    3.50
   0   7   0    1.40    1.10
   0   7   0    1.60    1.90
   0   7   0   -0.70    3.80
   0   7   0    1.20    1.50
   0   7   0    6.50    1.90
   0   7   0    1.60    1.70
  -1  -7   0  878.31   31.90
   1  -7   0  873.31   30.90
  -1  -7   0  857.51   31.40
   1  -7   0  817.52   26.10
  -1  -7   0  812.52   27.10
   1  -7   0  871.41   31.30
   1  -7   0  916.31   27.80
  -1  -7   0  891.21   27.80
  -1  -7   0  896.81   27.70
   1  -7   0  928.51   28.00
   1  -7   0  918.01   27.90
  -1  -7   0  925.51   27.50
  -1  -7   0  928.81   27.90
  -1  -7   0  907.11   27.10
   1  -7   0  909.01   27.50
   1   7   0  904.81   31.30
  -1   7   0  908.91   27.70
   1   7   0  899.01   27.70
  -1   7   0  821.42   26.20
  -1   7   0  881.91   31.50
   1   7   0  889.41   27.20
   1   7   0  887.31   26.80
   1   7   0  901.91   31.60
  -1   7   0  895.11   27.50
  -1   7   0  879.71   31.10
   1   7   0  909.91   27.90
  -1   7   0  924.41   27.20
  -1   7   0  922.21   28.00
   1   7   0  897.91   27.10
   1   7   0  917.51   27.50
  -2  -7   0  122.89    5.10
  -2  -7   0  120.19   10.00
   2  -7   0  128.09    6.10
  -2  -7   0  116.69    5.80
  -2  -7   0  105.29   10.20
   2  -7   0  123.59    5.90
   2  -7   0  119.09    5.50
   2  -7   0  104.19    8.90
   2  -7   0  125.39    5.90
  -2  -7   0  118.59    5.80
   2  -7   0  124.39    8.70
  -2  -7   0  122.59    5.30
  -2  -7   0  123.09    5.30
  -2   7   0  116.69    5.70
   2   7   0  122.09    9.60
   2   7   0  127.49    5.90
   2   7   0  125.89    9.30
   2   7   0  122.89    5.40
  -2   7   0  122.49    8.90
  -2   7   0  123.39    9.40
  -2   7   0  126.89    6.10
   2   7   0  119.69    5.50
  -2   7   0  126.69    5.20
   2   7   0  122.19    6.00
   2   7   0  123.69    4.90
  -2   7   0  121.49    5.80
   3  -7   0    7.20    2.40
   3  -7   0    6.80    2.10
  -3  -7   0    6.10    1.80
  -3  -7   0    5.40    1.90
  -3  -7   0    4.90    2.30
   3  -7   0    6.60    2.30
  -3  -7   0    3.50    2.20
  -3  -7   0    5.50    1.70
  -3  -7   0   -0.40    4.20
  -3  -7   0    1.90    4.40
   3  -7   0    3.10    2.20
   3   7   0    0.80    3.70
   3   7   0    6.30    2.20
  -3   7   0   13.10    2.80
  -3   7   0    1.20    2.00
   3   7   0    1.90    3.90
   3   7   0    2.70    1.80
  -3   7   0    7.50    1.80
   3   7   0    8.90    2.40
  -3   7   0    1.50    2.40
   3   7   0    2.10    1.60
   3   7   0    6.00    1.90
  -3   7   0    5.60    3.90
  -3   7   0    2.50    3.90
   4  -7   0    4.00    2.40
  -4  -7   0    9.60    2.70
   4  -7   0   10.20    2.20
   4  -7   0    5.50    3.50
   4  -7   0    9.60    2.60
  -4  -7   0    7.80    2.30
  -4  -7   0    2.30    4.70
   4  -7   0    4.30    2.20
  -4  -7   0    4.70    4.90
   4  -7   0    4.60    3.70
  -4  -7   0    8.70    2.10
  -4  -7   0    6.70    1.70
  -4  -7   0    7.30    2.60
   4   7   0    6.00    4.00
  -4   7   0    9.60    1.90
   4   7   0    8.90    2.30
   4   7   0   10.10    4.20
  -4   7   0    1.60    3.60
   4   7   0    4.20    1.80
  -4   7   0   13.30    3.20
   4   7   0   12.20    2.30
  -4   7   0    5.40    2.20
  -4   7   0    7.30    2.60
  -4   7   0    1.60    3.80
   5  -7   0  348.17   12.80
  -5  -7   0  338.07   12.40
  -5  -7   0  328.27   12.10
  -5  -7   0  346.17   11.80
  -5  -7   0  323.47   11.00
  -5  -7   0  339.97   12.80
   5  -7   0  346.27   12.80
   5  -7   0  317.57   11.60
   5  -7   0  332.97   12.00
  -5   7   0  338.17   12.40
   5   7   0  314.17   11.50
   5   7   0  335.97   11.80
  -5   7   0  338.97   12.30
   5   7   0  338.37   12.10
   5   7   0  349.47   12.00
  -5   7   0  322.87   11.20
  -5   7   0  339.67   11.80
  -5   7   0  310.77   15.00
   6  -7   0  315.37   11.80
  -6  -7   0  329.77   12.40
   6  -7   0  340.77   12.80
  -6  -7   0  314.77   10.70
  -6  -7   0  318.77   12.60
   6  -7   0  299.67   12.30
   6  -7   0  335.97   12.60
  -6  -7   0  324.47   11.70
  -6  -7   0  324.97   12.20
   6   7   0  325.07   11.70
   6   7   0  332.77   11.70
   6   7   0  330.57   11.90
  -6   7   0  308.47   11.00
   6   7   0  318.87   12.00
  -6   7   0  335.97   12.10
  -6   7   0  325.97   12.40
   7  -7   0   30.00    3.50
  -7  -7   0   34.10    4.10
   7  -7   0   39.40    5.00
   7  -7   0   30.30    3.70
  -7  -7   0   33.90    4.70
  -7  -7   0   30.70    4.20
  -7  -7   0   25.00    4.40
   7  -7   0   31.10    4.00
  -7  -7   0   26.60    2.70
   7   7   0   29.00    3.70
   7   7   0   29.30    3.50
  -7   7   0   32.70    3.90
   7   7   0   32.40    4.10
  -7   7   0   31.60    4.80
   7   7   0   37.00    4.30
  -7   7   0   32.10    3.20
  -8  -7   0  115.79    8.30
  -8  -7   0  120.59    8.30
   8  -7   0  120.29    6.00
   8  -7   0  111.59    7.10
  -8  -7   0  112.89    7.50
   8  -7   0   90.59    5.70
   8   7   0   99.19    6.40
   8   7   0  115.09    9.90
  -8   7   0  110.29    7.40
  -8   7   0  102.29    6.10
  -8   7   0   94.69    7.40
   8   7   0   95.59    6.10
   9  -7   0   14.80    4.70
   9  -7   0    9.20    3.30
   9  -7   0   12.70    2.80
  -9  -7   0   14.70    5.20
  -9  -7   0   11.60    4.70
  -9  -7   0   19.50    4.60
  -9  -7   0   17.10    3.70
  -9   7   0   19.30    4.90
  -9   7   0    8.60    3.80
   9   7   0   12.20    4.00
   9   7   0    7.70    3.80
   9   7   0   12.20    3.90
   9   7   0    5.80    2.80
 -10  -7   0   48.30    7.10
  10  -7   0   54.79    7.10
 -10  -7   0   57.29    6.10
  10  -7   0   52.49    5.70
  10  -7   0   44.80    4.50
  10  -7   0   52.19    6.20
 -10  -7   0   55.89    6.90
 -10  -7   0   52.59    6.90
  10   7   0   44.60    5.20
 -10   7   0   50.79    6.40
 -10   7   0   52.19    5.30
  10   7   0   53.99    5.80
  10   7   0   58.89    6.00
  10   7   0   53.59    5.60
  11  -7   0    3.80    3.60
 -11  -7   0    3.30    8.50
  11  -7   0   -0.90    2.80
 -11  -7   0    2.40    4.90
 -11  -7   0   -1.90    6.30
  11  -7   0    1.10    4.10
 -11  -7   0    2.60    3.90
  11   7   0    0.00    5.30
 -11   7   0    9.50    5.10
 -11   7   0   -0.20    2.80
  11   7   0   -0.10    5.50
 -11   7   0   -2.20    3.00
  11   7   0   -5.90    2.90
  11   7   0   -3.20    3.20
 -12  -7   0  111.49   10.50
 -12  -7   0  109.79   10.80
 -12  -7   0   94.29    7.90
  12  -7   0   86.69    7.70
  12  -7   0   82.49    5.70
 -12  -7   0   89.59   10.10
  12   7   0   78.29    7.30
 -12   7   0   91.09    6.20
 -12   7   0   90.59    5.90
  12   7   0   87.49    6.80
  12   7   0   85.39    7.70
  13  -7   0   19.60    5.30
 -13  -7   0   31.00    5.50
 -13  -7   0   19.80    6.60
 -13  -7   0   26.10    7.60
  13  -7   0   13.90    3.30
 -13  -7   0   28.10    7.60
 -13   7   0   25.40    6.10
 -13   7   0   17.30    3.40
  13   7   0   20.70    5.10
  13   7   0   16.80    5.20
  13   7   0   18.10    4.10
   0  -8   0   34.70    6.90
   0  -8   0   36.20    4.00
   0  -8   0   35.50    4.10
   0  -8   0   41.70    3.90
   0  -8   0   31.60    2.20
   0  -8   0   45.20    7.10
   0   8   0   35.40    4.00
   0   8   0   37.70    6.30
   0   8   0   49.10    7.20
   0   8   0   35.50    3.50
   0   8   0   33.50    3.70
   0   8   0   30.00    2.20
   1  -8   0    6.60    5.20
  -1  -8   0    8.20    2.80
  -1  -8   0    3.30    2.60
   1  -8   0    6.30    2.60
  -1  -8   0    3.90    2.50
  -1  -8   0    3.20    1.50
  -1  -8   0    2.70    5.70
  -1  -8   0    7.80    2.40
   1  -8   0    4.70    2.30
   1  -8   0    7.10    2.60
  -1  -8   0    5.90    2.00
   1  -8   0    6.40    5.60
   1  -8   0    7.40    2.40
  -1   8   0    5.20    2.30
  -1   8   0   11.00    3.00
   1   8   0    5.10    4.90
   1   8   0    6.70    2.10
   1   8   0    3.80    2.10
   1   8   0    3.90    2.60
   1   8   0    8.20    2.30
   1   8   0   -1.00    5.00
  -1   8   0    4.10    2.50
   1   8   0    2.50    1.40
  -1   8   0    6.70    5.40
  -1   8   0    9.60    5.80
   2  -8   0   68.29    5.00
   2  -8   0   67.79    4.80
  -2  -8   0   57.89    3.60
  -2  -8   0   68.59    9.30
  -2  -8   0   67.19    4.00
  -2  -8   0   70.09    5.10
  -2  -8   0   57.59    8.40
  -2  -8   0   65.89    4.20
   2  -8   0   55.39   12.20
   2  -8   0   76.19    4.40
  -2  -8   0   59.79    4.90
   2  -8   0   60.79   12.40
  -2  -8   0   72.19    5.00
   2  -8   0   60.49    5.20
   2   8   0   63.59    4.60
   2   8   0   71.79    5.00
   2   8   0   70.69    9.20
  -2   8   0   65.49    4.70
   2   8   0   71.59    4.40
  -2   8   0   67.79    9.40
   2   8   0   64.99    4.20
  -2   8   0   64.99    4.90
  -2   8   0   70.99    6.20
   2   8   0   68.59    4.90
   2   8   0   66.19    9.60
   2   8   0   60.79    3.50
  -2   8   0   66.99    8.40
  -2   8   0   68.59    4.80
   3  -8   0   86.79    5.60
  -3  -8   0  110.99   12.60
   3  -8   0   94.89    6.00
  -3  -8   0   88.39    4.70
  -3  -8   0   87.19    5.90
  -3  -8   0   82.39    4.90
  -3  -8   0   81.19   10.70
  -3  -8   0   95.89    5.60
   3  -8   0   86.09    5.90
   3  -8   0   95.69    5.00
  -3  -8   0   85.49    4.60
  -3   8   0   88.89    6.80
   3   8   0   91.69    5.70
   3   8   0   87.89    4.30
   3   8   0   83.59    9.70
   3   8   0   95.99   10.60
   3   8   0   79.69    4.90
  -3   8   0   80.59    5.40
  -3   8   0   90.39    5.50
   3   8   0   88.19    5.10
  -4  -8   0   13.30    3.20
  -4  -8   0    9.10    2.50
  -4  -8   0    7.10    3.00
  -4  -8   0   14.30    2.70
   4  -8   0   12.50    3.30
   4  -8   0    6.80    2.80
   4  -8   0    7.00    3.30
   4  -8   0    2.50    2.30
  -4  -8   0   11.10    2.20
   4   8   0    7.70    2.90
  -4   8   0    8.30    3.20
  -4   8   0   10.40    3.20
   4   8   0    6.40    2.30
  -4   8   0   10.30    2.90
   4   8   0    8.20    2.20
   4   8   0   11.30    2.90
  -5  -8   0   38.30    4.20
  -5  -8   0   34.20    4.20
   5  -8   0   33.80    3.90
   5  -8   0   41.00    4.90
  -5  -8   0   42.80    4.90
  -5  -8   0   36.10    3.20
   5  -8   0   43.80    4.70
   5  -8   0   32.30    3.90
  -5  -8   0   34.20    4.60
   5   8   0   32.40    3.60
  -5   8   0   34.30    3.90
   5   8   0   31.70    4.00
   5   8   0   43.40    4.40
  -5   8   0   35.10    4.50
  -5   8   0   40.20    3.90
  -5   8   0   36.40    4.40
   5   8   0   46.00    4.60
   6  -8   0    8.00    3.90
   6  -8   0   15.60    3.00
  -6  -8   0   10.50    3.90
  -6  -8   0    8.80    3.40
  -6  -8   0    3.50    2.60
  -6  -8   0   10.80    2.00
   6  -8   0   13.60    5.50
  -6   8   0   10.50    4.00
  -6   8   0   10.60    2.50
   6   8   0    3.10    2.70
  -6   8   0   11.30    3.30
   6   8   0    8.30    3.40
   6   8   0    4.80    2.60
  -7  -8   0   12.90    4.40
   7  -8   0   12.00    3.10
   7  -8   0    8.10    3.00
   7  -8   0   14.50    4.10
  -7  -8   0   14.50    4.10
  -7  -8   0   14.20    4.10
   7  -8   0   10.70    3.90
  -7   8   0   18.40    2.80
  -7   8   0   21.80    3.70
   7   8   0   12.60    3.40
  -7   8   0   11.40    4.50
   7   8   0   10.90    3.40
   7   8   0   17.40    6.50
  -7   8   0   16.40    3.40
  -8  -8   0   59.69    6.70
   8  -8   0   57.69    6.10
   8  -8   0   40.90    5.90
  -8  -8   0   52.19    6.10
  -8  -8   0   50.29    5.80
   8  -8   0   51.39    4.80
  -8  -8   0   52.89    6.40
   8  -8   0   43.00    4.60
   8   8   0   40.90    5.20
   8   8   0   44.30    5.40
   8   8   0   52.79    5.70
  -8   8   0   44.50    4.60
  -8   8   0   44.90    5.40
   8   8   0   41.60    5.20
  -8   8   0   55.19    6.60
  -9  -8   0    2.00    4.50
  -9  -8   0   -3.00    4.30
   9  -8   0   -0.90    3.10
  -9  -8   0   -3.10    3.30
   9  -8   0   -5.00    2.50
   9  -8   0   -6.20    3.70
  -9  -8   0    4.10    4.80
   9   8   0    1.10    3.50
   9   8   0   -1.00    3.20
  -9   8   0   -3.20    3.00
   9   8   0   -3.10    3.00
   9   8   0   -2.90    2.90
  -9   8   0    5.70    4.60
  -9   8   0   -0.10    3.00
 -10  -8   0   25.00   11.60
  10  -8   0    6.30    4.00
 -10  -8   0   12.20    5.50
  10  -8   0   10.40    4.70
 -10  -8   0    8.00    4.10
 -10  -8   0   13.40    5.60
  10  -8   0    3.20    5.20
 -10   8   0   14.90    5.40
  10   8   0    5.40    3.90
  10   8   0    5.00    3.40
 -10   8   0   10.90    3.70
 -10   8   0    5.80    5.20
  10   8   0   13.90    4.20
 -11  -8   0    2.20    6.10
  11  -8   0    0.20    3.00
 -11  -8   0    8.80    4.40
  11  -8   0   -4.60    4.30
 -11  -8   0    3.20    5.60
 -11  -8   0   -3.40    5.40
  11   8   0    2.40    3.40
 -11   8   0    2.40    3.40
 -11   8   0   18.50    9.10
  11   8   0   -1.10    4.30
 -11   8   0    3.10    3.30
  11   8   0    0.10    4.20
  12  -8   0    0.40    3.00
 -12  -8   0    2.80    4.60
  12  -8   0   -0.30    4.70
 -12  -8   0   13.10    6.40
 -12  -8   0    6.40    6.60
 -12  -8   0    4.80    6.50
 -12   8   0    6.10    3.30
 -12   8   0   14.60    6.00
  12   8   0    0.20    4.60
  12   8   0    3.30    4.20
  12   8   0   -0.40    3.50
   0  -9   0    1.40    2.70
   0  -9   0    0.60    2.40
   0  -9   0    1.80    2.70
   0   9   0    0.20    2.70
   0   9   0    5.00    3.00
   0   9   0   -4.20    2.20
   1  -9   0   32.80    4.30
  -1  -9   0   24.80    3.90
   1  -9   0   29.70    3.90
   1  -9   0   35.80    4.30
  -1  -9   0   37.00    4.60
  -1  -9   0   34.60    4.30
   1  -9   0   30.40    4.30
  -1  -9   0   33.60    3.70
   1   9   0   38.40    4.80
  -1   9   0   34.40    3.70
  -1   9   0   36.20    4.60
   1   9   0   31.00    4.20
   1   9   0   26.00    2.70
  -1   9   0   28.10    3.60
   1   9   0   37.30    4.10
   1   9   0   42.10    4.10
  -1   9   0   35.30    4.70
  -2  -9   0    4.60    3.00
   2  -9   0   13.20    3.40
  -2  -9   0   13.20    3.40
   2  -9   0   14.70    3.90
  -2  -9   0    8.60    2.00
   2  -9   0    4.30    3.10
  -2  -9   0   10.20    2.60
   2  -9   0    8.60    2.90
  -2   9   0   10.10    2.80
   2   9   0   10.60    3.30
   2   9   0    6.20    9.80
   2   9   0   18.80   11.40
   2   9   0   14.30    3.40
  -2   9   0    9.80    3.00
   2   9   0    8.90    2.00
   2   9   0   16.10    3.20
  -2   9   0   15.60    3.90
  -2   9   0   11.80    3.40
   3  -9   0    3.30    3.70
   3  -9   0   -4.20    2.30
  -3  -9   0   -0.30    1.90
   3  -9   0    0.10    2.80
  -3  -9   0    2.00    3.10
   3  -9   0   -3.50    2.80
  -3  -9   0   -0.50    2.40
  -3  -9   0    0.10    2.00
  -3  -9   0    0.00    3.10
   3   9   0    0.00    2.00
  -3   9   0    4.40    3.40
  -3   9   0    5.10    2.80
   3   9   0    1.40    2.50
  -3   9   0    1.60    2.80
   3   9   0   -3.60    2.20
   3   9   0    4.70    3.30
  -3   9   0    1.70    2.20
  -4  -9   0   19.10    3.10
   4  -9   0   19.30    4.30
   4  -9   0   19.10    4.60
   4  -9   0   20.90    3.40
  -4  -9   0   18.60    3.10
  -4  -9   0   18.60    2.70
   4  -9   0   13.80    3.80
  -4  -9   0   22.90    6.60
   4   9   0   19.30    2.80
  -4   9   0   22.60    3.10
  -4   9   0   19.60    3.60
  -4   9   0   19.80    4.90
  -4   9   0   24.00    4.10
   4   9   0   12.40    3.10
   5  -9   0    0.40    3.40
   5  -9   0   -1.50    3.70
   5  -9   0    4.80    2.80
  -5  -9   0    3.10    2.70
  -5  -9   0    6.90    4.00
  -5  -9   0   -2.30    3.10
  -5  -9   0    4.60    3.00
  -5   9   0    3.30    2.40
   5   9   0    3.30    2.50
   5   9   0    3.20    3.30
   5   9   0    1.60    3.50
  -5   9   0   -0.80    3.00
  -5   9   0    0.20    2.80
  -5   9   0    4.20    3.80
  -6  -9   0   69.69    7.20
   6  -9   0   61.69    5.00
   6  -9   0   75.29    6.90
  -6  -9   0   65.49    5.90
   6  -9   0   54.59    6.20
   6  -9   0   52.59    5.90
  -6  -9   0   67.39    6.70
  -6   9   0   56.19    4.40
  -6   9   0   72.39    7.00
  -6   9   0   68.39    9.30
   6   9   0   66.19    6.10
  -6   9   0   67.09    6.20
   6   9   0   60.49    6.10
   6   9   0   46.40    5.20
   7  -9   0   13.40    4.60
  -7  -9   0    8.50    4.80
   7  -9   0    7.00    4.40
  -7  -9   0   14.00    3.70
  -7  -9   0   17.10    4.20
  -7  -9   0   16.50    4.80
   7  -9   0   15.20    3.40
   7  -9   0   11.80    3.80
   7   9   0   16.00    3.70
   7   9   0   15.10    4.00
  -7   9   0   10.40    3.70
  -7   9   0   16.50    5.10
  -7   9   0    9.80    3.50
   7   9   0    5.60    3.10
   7   9   0   13.60    4.10
   8  -9   0    1.10    3.40
  -8  -9   0   12.20    4.60
  -8  -9   0    9.30    5.70
  -8  -9   0    1.40    4.80
   8  -9   0    7.80    4.30
  -8  -9   0    4.10    3.50
   8  -9   0    5.40    4.40
  -8   9   0   14.20    5.40
  -8   9   0    7.90    3.50
   8   9   0    9.60    4.20
   8   9   0   11.70    4.20
   8   9   0   11.20    3.70
   8   9   0   13.90    4.00
  -8   9   0   12.00    3.70
  -9  -9   0   -2.40    3.80
  -9  -9   0    2.40    5.20
  -9  -9   0    6.60    4.60
   9  -9   0    0.00    4.70
   9  -9   0   -3.20    3.60
  -9  -9   0    9.70    6.50
   9   9   0    5.70    4.50
   9   9   0   -5.10    3.60
   9   9   0    4.70    3.70
  -9   9   0    3.90    3.60
  -9   9   0   -0.30    4.40
   9   9   0   -2.70    3.20
  -9   9   0    9.60    5.10
 -10  -9   0    3.00    5.70
  10  -9   0    3.40    4.80
 -10  -9   0    3.10    5.20
  10  -9   0    2.70    3.60
 -10  -9   0    6.20    4.30
 -10  -9   0   12.00    6.30
 -10   9   0    4.80    3.70
  10   9   0    3.20    4.10
  10   9   0    6.00    4.60
  10   9   0   -5.20    3.70
 -10   9   0    7.00    5.50
 -10   9   0    6.50    4.10
  10   9   0   -5.80    3.80
 -11  -9   0   18.40    7.00
 -11  -9   0   13.40    6.30
  11  -9   0    8.50    4.00
  11  -9   0    7.40    4.80
 -11  -9   0    2.10    4.70
 -11  -9   0   19.50    6.80
  11   9   0    8.60    4.80
  11   9   0    7.20    4.40
 -11   9   0   17.90    4.50
 -11   9   0   14.90    6.20
  11   9   0    8.90    4.20
  11   9   0   12.30    4.90
   0 -10   0    0.90    3.30
   0 -10   0    4.10    3.20
   0 -10   0    3.10    3.70
   0 -10   0    1.90    2.80
   0  10   0    3.70    4.10
   0  10   0   12.50    3.90
   0  10   0   -3.90    2.90
  -1 -10   0   38.50    4.50
   1 -10   0   35.10    4.70
   1 -10   0   51.69    6.00
  -1 -10   0   48.20    6.00
   1 -10   0   41.90    5.10
   1 -10   0   45.50    5.50
  -1  10   0   43.40    5.30
  -1  10   0   50.59    5.00
  -1  10   0   49.50    6.10
  -1  10   0   59.29    5.80
   1  10   0   47.40    5.50
  -2 -10   0    9.70    4.10
  -2 -10   0    2.40    2.70
   2 -10   0    3.90    3.90
   2 -10   0    7.00    3.70
  -2 -10   0    4.20    3.70
   2 -10   0    0.70    3.10
   2 -10   0    2.10    3.10
   2  10   0    7.60    4.10
  -2  10   0    9.10    3.60
  -2  10   0    9.10    4.10
   2  10   0    2.50    3.30
  -2  10   0    7.90    3.10
  -2  10   0   10.70    3.30
  -3 -10   0   47.00    5.90
  -3 -10   0   50.79    5.80
  -3 -10   0   55.99    4.70
   3 -10   0   59.29    6.30
   3 -10   0   56.89    9.60
   3 -10   0   58.89    6.60
   3 -10   0   68.09    5.30
  -3  10   0   46.30    5.80
  -3  10   0   49.30    5.90
  -3  10   0   61.89    6.00
   3  10   0   61.49    5.60
   3  10   0   70.79    6.60
  -3  10   0   55.69    4.80
   3  10   0   50.79    3.90
   4 -10   0   21.60    3.80
  -4 -10   0   26.80    5.00
  -4 -10   0   22.80    3.60
   4 -10   0   34.80    5.80
   4 -10   0   35.80    5.30
   4 -10   0   24.00    4.50
  -4 -10   0   35.10    5.70
  -4 -10   0   22.40    3.90
  -4  10   0   28.60    3.70
  -4  10   0   30.00    5.00
   4  10   0   30.80    4.90
   4  10   0   23.20    4.40
   4  10   0   27.60    3.50
   4  10   0   22.30    5.50
  -5 -10   0   16.70    4.80
   5 -10   0    9.40    4.10
  -5 -10   0   16.70    3.70
  -5 -10   0   20.20    5.20
   5 -10   0   18.00    4.40
   5 -10   0    6.10    4.10
  -5  10   0   13.70    3.10
   5  10   0   20.80    4.70
  -5  10   0   15.70    5.00
   5  10   0   11.40    3.80
   5  10   0   11.40    3.50
   5  10   0   16.00    3.70
  -5  10   0   25.10    4.30
  -5  10   0   19.50    4.20
  -6 -10   0   15.20    3.90
   6 -10   0    5.50    4.70
   6 -10   0    6.90    4.00
   6 -10   0    8.90    4.90
  -6 -10   0   11.00    4.70
  -6 -10   0   13.20    5.10
   6 -10   0   12.30    4.10
  -6 -10   0    5.90    3.70
   6  10   0   11.40    4.20
   6  10   0   17.50    3.90
  -6  10   0   11.40    5.20
   6  10   0   12.50    4.50
   6  10   0    6.80    3.20
  -6  10   0   13.50    3.90
  -7 -10   0    2.50    4.70
   7 -10   0   -4.40    3.50
   7 -10   0    2.00    4.10
  -7 -10   0    8.70    6.00
   7 -10   0   -8.30    4.30
  -7 -10   0    6.40    4.20
  -7 -10   0    9.90    4.10
  -7  10   0   -0.50    3.60
   7  10   0   -1.20    3.40
  -7  10   0    2.30    4.50
   7  10   0    5.40    4.10
   7  10   0   -0.20    4.60
   7  10   0    2.70    3.50
  -7  10   0    2.10    3.80
   8 -10   0   18.70    5.60
   8 -10   0   31.70    5.70
  -8 -10   0   30.90    6.70
  -8 -10   0   24.40    5.20
  -8 -10   0   18.00    5.90
  -8  10   0   28.20    4.80
   8  10   0   25.90    5.80
  -8  10   0   24.60    6.00
   8  10   0   31.60    5.80
  -9 -10   0    9.40    5.50
  -9 -10   0   -0.50    4.30
  -9 -10   0   -1.40    5.60
  -9 -10   0    4.40    5.90
   9 -10   0    1.80    5.10
   9 -10   0   -4.70    3.80
   9  10   0    3.10    4.80
   9  10   0    0.80    4.00
   9  10   0   -0.70    4.20
  -9  10   0    7.60    5.70
   9  10   0    1.40    4.10
  -9  10   0    0.20    5.30
  -9  10   0    5.70    3.80
 -10 -10   0   22.00    6.30
 -10 -10   0   25.80    6.60
  10 -10   0   23.70    4.90
  10 -10   0   36.30    6.80
 -10 -10   0   43.40    8.10
 -10 -10   0   33.60    5.60
  10  10   0   15.70    4.80
  10  10   0   25.40    6.20
  10  10   0   21.30    5.30
 -10  10   0   31.50    5.20
 -10  10   0   37.80    6.80
  10  10   0   28.50    5.40
   0 -11   0    2.50    3.30
   0 -11   0    3.90    3.70
   0 -11   0    2.80    4.50
   0  11   0    4.10    4.70
   0  11   0    1.30    3.40
   1 -11   0    4.10    4.70
   1 -11   0    9.30    3.60
   1 -11   0    7.50    3.90
  -1 -11   0    9.60    4.10
  -1 -11   0    7.50    4.70
   1 -11   0    5.50    4.80
  -1 -11   0    3.20    3.50
  -1  11   0    6.40    3.40
  -1  11   0   15.90    4.90
   1  11   0   13.30    4.20
   1  11   0   18.30    4.50
   2 -11   0   53.49    6.90
  -2 -11   0   51.79    6.10
   2 -11   0   56.19    7.30
   2 -11   0   45.70    5.50
  -2 -11   0   60.09    7.20
   2 -11   0   56.69    6.30
   2  11   0   46.30    5.50
  -2  11   0   53.59    7.00
  -2  11   0   54.19    6.70
  -2  11   0   57.99    5.50
  -2  11   0   54.59    6.60
   2  11   0   57.89    6.30
  -3 -11   0   23.50    5.70
   3 -11   0   20.50    5.00
   3 -11   0   14.60    4.60
   3 -11   0   17.60    5.60
  -3 -11   0   18.70    4.80
   3 -11   0   18.20    4.20
  -3  11   0   28.00    4.00
  -3  11   0   22.00    4.70
  -3  11   0   23.80    5.60
   3  11   0   18.90    5.10
   3  11   0   18.10    4.60
  -3  11   0   13.50    4.30
  -4 -11   0   19.20    5.70
   4 -11   0   16.40    5.70
   4 -11   0   21.50    4.10
   4 -11   0   13.90    5.00
  -4 -11   0   29.80    5.60
   4  11   0   17.20    4.70
  -4  11   0   25.90    5.00
  -4  11   0   24.40    5.00
  -4  11   0   17.50    3.70
  -4  11   0   13.00    5.40
   4  11   0   16.60    4.70
   5 -11   0   27.20    5.50
   5 -11   0   28.20    5.50
   5 -11   0   38.90    9.80
  -5  11   0   42.30    5.60
  -6 -11   0   12.90    5.50
   6 -11   0   12.30    5.70
  -6 -11   0   11.50    5.50
   6  11   0   17.70    5.10
   6  11   0    4.90    3.70
  -6  11   0    9.90    5.50
  -6  11   0    2.10    5.20
  -6  11   0   11.60    4.30
   6  11   0    8.30    4.80
  -7 -11   0    8.30    5.60
   7 -11   0    3.30    5.30
  -7 -11   0    6.20    5.80
  -7 -11   0   -1.40    4.30
   7  11   0   -1.20    4.50
   7  11   0    3.90    4.20
   7  11   0    0.00    4.50
  -7  11   0    2.40    4.40
  -7  11   0    4.70    5.30
  -7  11   0    4.30    4.10
  -8 -11   0   12.00    6.30
   8 -11   0    7.70    5.60
  -8 -11   0    7.40    6.60
  -8 -11   0    7.60    5.00
   8  11   0   -3.00    4.30
   8  11   0    2.00    4.90
  -8  11   0    8.90    5.90
  -8  11   0   12.30    4.70
   8  11   0    9.10    4.70
   8  11   0    0.40    4.50
  -9 -11   0   26.50    9.80
  -9 -11   0   26.30    7.90
  -9 -11   0   32.50   13.10
  -9 -11   0   13.50    8.40
  -9  11   0   45.90   10.30
   9  11   0   13.70    5.10
   9  11   0   19.00    5.40
   0 -12   0   16.90    5.80
   0 -12   0   11.30    4.50
   0  12   0    9.90    5.50
   0  12   0    3.90    3.80
  -1 -12   0    2.50    7.60
  -1 -12   0    7.60    5.70
   1 -12   0   -1.00    4.30
   1 -12   0   -4.80    4.80
  -1 -12   0    4.70    7.40
   1 -12   0    8.90    4.20
  -1  12   0    3.90    3.80
   1  12   0    2.10    4.80
   1  12   0   10.40    5.30
  -1  12   0    0.60    4.90
   2 -12   0    5.50    4.30
  -2 -12   0   -0.20    5.60
  -2 -12   0    3.00    5.40
   2 -12   0    8.10    4.20
   2 -12   0    3.00    5.20
   2  12   0    2.50    6.90
  -2  12   0    3.90    3.80
  -2  12   0    1.70    5.20
   2  12   0    4.90    5.10
  -3 -12   0    2.70    5.40
   3 -12   0    1.10    5.20
  -3 -12   0    2.00    4.50
   3 -12   0   -5.10    5.40
  -3  12   0    9.90    7.40
  -3  12   0   -4.60    5.10
   3  12   0    5.30    4.80
   3  12   0    2.40    4.50
  -3  12   0    4.80    8.40
  -4 -12   0    0.70    4.80
   4 -12   0    6.90    5.50
  -4 -12   0    9.00    5.50
   4 -12   0    2.40    5.10
   4  12   0   13.20    5.30
  -4  12   0    6.60    5.40
  -4  12   0    6.00    4.40
   4  12   0    2.20    4.60
   5 -12   0   -3.90    5.50
  -5 -12   0    1.40    5.40
  -5 -12   0   -2.80    5.10
  -5  12   0   13.00    6.70
  -5  12   0    7.70    4.90
   5  12   0    3.60    4.80
  -5  12   0    3.00    5.50
   5  12   0   10.10    5.60
   6 -12   0    4.50    6.00
  -6 -12   0    5.00    5.90
   6 -12   0    0.30    4.70
  -6 -12   0    9.70    6.00
   6  12   0   -2.70    4.70
  -6  12   0    8.50    4.90
  -6  12   0    6.30    5.70
   6  12   0    6.90    5.30
   7 -12   0   -3.30    5.80
  -7 -12   0   12.50    9.80
   7  12   0    6.60    6.60
   0 -13   0    4.70    4.90
   0 -13   0   -1.40    5.80
   0  13   0    7.60    5.90
   0  13   0    1.30    4.50
   1 -13   0   25.60    6.90
  -1 -13   0   34.50    6.00
  -1 -13   0   26.30    6.50
  -1  13   0   25.50    5.70
   1  13   0   26.40    5.30
  -1  13   0   28.30    6.70
   1  13   0   32.60    6.70
  -2 -13   0   21.30    5.40
   2 -13   0   17.30    6.20
  -2 -13   0   10.90    6.40
   2  13   0   16.00    5.90
  -2  13   0    6.70    5.60
  -3 -13   0    2.20    6.70
  -3 -13   0    6.70    5.70
   3 -13   0    1.20    7.90
  -3  13   0    8.70    6.40
   3  13   0    4.30    4.80
   3  13   0    6.70    7.20
  -4 -13   0    6.50    8.20
   4 -13   0   -6.40   11.80
  -4  13   0   -6.60   10.40
   4  13   0    3.10    8.20
 -15   0   1   -1.30    1.80
 -15   0   1    5.60    5.40
 -15   0   1   -0.50    5.50
  15   0  -1   -5.20    3.70
 -15   0   1    4.50    4.90
  15   0  -1    2.30    3.30
 -14   0   1   12.60    5.50
  14   0  -1    2.90    1.40
  14   0  -1    3.00    3.10
 -14   0   1    5.60    4.50
 -14   0   1    2.00    4.60
  13   0  -1   -3.30    2.60
  13   0  -1    1.50    3.20
 -13   0   1    1.10    4.60
 -13   0   1   -1.10    1.60
 -13   0   1    5.40    4.40
 -13   0   1    2.40    4.00
 -13   0   1   -2.00    3.60
  13   0  -1    1.10    1.00
  12   0  -1   -2.80    2.80
 -12   0   1    2.60    6.80
 -12   0   1   -0.50    3.30
 -12   0   1   -3.20    3.10
 -12   0   1   -2.10    4.60
 -11   0   1    0.50    3.70
 -11   0   1    6.00    3.20
 -11   0   1    2.70    1.20
 -11   0   1    3.00    3.10
 -11   0   1    9.00    3.30
 -11   0   1    1.80    3.70
 -11   0   1    0.80    1.20
 -11   0   1    2.40    2.50
 -10   0   1    2.20    2.60
 -10   0   1    5.50    3.00
 -10   0   1    2.90    3.10
 -10   0   1    1.70    2.50
 -10   0   1    1.50    2.10
 -10   0   1   -2.80    2.90
 -10   0   1    0.20    2.50
  -9   0   1    8.70    3.00
  -9   0   1    0.60    2.40
  -9   0   1    2.00    2.50
  -9   0   1    5.20    2.40
  -9   0   1    0.10    2.30
  -9   0   1   -0.30    1.70
  -8   0   1   -0.50    2.10
  -8   0   1   -2.30    1.80
  -8   0   1   -0.10    1.80
  -8   0   1    7.70    2.40
  -8   0   1    2.30    1.60
  -8   0   1   -0.50    2.30
  -8   0   1    0.10    2.40
  -7   0   1    7.90    2.30
  -7   0   1    4.80    1.60
  -7   0   1    7.50    1.70
  -7   0   1    5.70    1.80
  -7   0   1    5.50    1.80
  -7   0   1    5.90    2.10
  -7   0   1    7.30    2.20
  -6   0   1    1.70    1.90
  -6   0   1    3.00    1.40
  -6   0   1    0.90    1.10
  -6   0   1    0.20    1.50
  -6   0   1   -0.30    1.40
  -6   0   1    2.40    1.20
  -6   0   1    2.70    1.50
  -5   0   1    0.20    1.10
  -5   0   1   -0.40    0.90
  -5   0   1    1.80    1.30
  -5   0   1   -0.60    1.10
  -5   0   1    1.70    1.60
  -5   0   1    0.20    1.10
  -5   0   1    1.20    1.00
  -4   0   1    2.20    0.80
  -4   0   1    1.10    1.00
  -4   0   1    2.50    1.00
  -4   0   1    2.90    1.00
  -4   0   1    3.20    1.00
  -4   0   1    5.70    1.10
  -3   0   1    3.20    1.10
  -3   0   1    1.60    0.70
  -3   0   1    1.00    0.70
  -3   0   1    0.40    0.50
  -3   0   1    2.50    0.70
  -2   0   1    2.20    0.50
  -2   0   1    1.60    0.40
  -2   0   1    2.10    0.60
  -2   0   1    2.90    0.50
  -2   0   1    2.40    0.60
  -2   0   1    3.70    0.60
  -2   0   1    3.10    0.40
  -2   0   1    5.10    0.90
  -1   0   1    0.60    0.20
  -1   0   1    0.60    0.20
  -1   0  -1    1.30    0.10
  -1   0  -1    2.00    0.40
  -1   0  -1    2.10    0.40
   2   0   1   12.70    0.90
  -2   0  -1   15.50    1.20
  -2   0  -1   13.90    0.90
  -2   0  -1   16.40    1.00
   2   0   1   12.80    1.00
  -2   0  -1   15.60    1.20
  -2   0  -1   15.60    1.10
  -3   0  -1    2.10    0.80
  -3   0  -1    4.80    0.90
  -3   0  -1    5.40    0.80
  -3   0  -1    5.10    1.00
  -3   0  -1    3.80    0.90
  -3   0  -1    3.40    0.60
  -3   0  -1    3.20    0.90
  -3   0  -1    3.70    0.80
   3   0   1    3.90    0.60
  -3   0  -1    5.20    1.00
  -4   0  -1    2.70    1.20
  -4   0  -1    1.30    0.80
  -4   0  -1    2.30    0.90
  -4   0  -1    1.20    1.00
  -4   0  -1    2.40    1.00
   4   0   1    1.90    0.50
  -4   0  -1    2.80    0.80
  -4   0  -1    2.70    1.20
  -4   0  -1   -0.10    0.90
  -4   0  -1   -0.20    0.90
  -5   0  -1    1.20    1.00
  -5   0  -1    0.20    1.30
  -5   0  -1    1.90    1.30
  -5   0  -1    1.30    1.20
  -5   0  -1   -0.70    0.90
  -5   0  -1    3.10    1.30
  -6   0  -1    0.40    1.30
  -6   0  -1   -0.60    1.20
  -6   0  -1    1.30    1.40
  -6   0  -1    2.20    1.50
  -6   0  -1    0.70    1.30
  -6   0  -1   -1.20    1.40
  -6   0  -1    3.00    1.70
  -7   0  -1   -1.20    1.70
  -7   0  -1    2.00    1.50
  -7   0  -1   -1.80    1.80
  -7   0  -1    1.60    1.40
  -7   0  -1    4.20    2.20
  -7   0  -1    2.60    2.10
  -8   0  -1    0.60    1.60
  -8   0  -1   -0.20    1.70
  -8   0  -1   -2.50    2.00
  -8   0  -1   -0.10    2.00
  -8   0  -1    1.70    2.10
  -8   0  -1   -0.30    2.20
  -8   0  -1   -1.70    1.80
  -9   0  -1    1.10    2.00
  -9   0  -1    3.00    2.30
  -9   0  -1   -3.30    2.20
  -9   0  -1    2.10    1.80
  -9   0  -1   -0.30    0.80
  -9   0  -1   -1.00    2.10
  -9   0  -1    5.00    2.90
  -9   0  -1   -0.20    2.60
  -9   0  -1   -0.70    0.70
 -10   0  -1    5.10    2.30
 -10   0  -1    1.20    1.20
 -10   0  -1    1.20    2.60
 -10   0  -1   -0.40    2.60
 -10   0  -1   -0.90    2.50
 -10   0  -1    0.50    3.20
 -10   0  -1    5.20    2.90
 -11   0  -1    9.50    3.60
  11   0   1    6.10    2.30
 -11   0  -1   11.90    4.20
 -11   0  -1    4.70    3.70
 -11   0  -1    4.50    3.00
 -11   0  -1    3.80    2.60
  11   0   1    7.40    2.50
 -12   0  -1    1.00    1.60
  12   0   1    2.00    2.40
 -12   0  -1   -8.50    4.00
 -12   0  -1   -0.80    4.00
 -12   0  -1   -0.50    1.10
  12   0   1   -2.50    2.30
 -12   0  -1    6.70    4.30
  13   0   1    4.10    2.50
 -13   0  -1    5.20    3.70
 -13   0  -1    4.80    4.20
  13   0   1    0.10    2.70
 -13   0  -1    3.30    4.80
 -13   0  -1    2.20    4.80
  13   0   1    2.50    1.20
  14   0   1    4.90    3.60
  14   0   1    1.60    1.30
 -14   0  -1    0.60    5.20
 -14   0  -1    4.80    4.70
  14   0   1    1.50    2.90
 -14   0  -1   -2.50    1.60
 -14   0  -1    4.90    5.40
  15   0   1   -3.70    3.50
 -15   0  -1    4.80    4.80
 -15   0  -1    3.80    5.50
 -15   0  -1    1.70    1.90
  15   0   1    1.50    1.60
 -15   0  -1   -0.80    5.40
  16   1  -1   -0.70    6.50
  16   1  -1   -1.20    2.20
 -15  -1   1   -0.90    5.30
 -15  -1   1    2.00    6.00
 -15  -1   1   -1.50    6.00
 -15  -1   1    1.10    2.10
  15  -1  -1    3.20    3.60
  15   1  -1   -5.70    3.30
 -15   1   1    1.90    4.60
  15   1  -1   -0.20    1.70
  15   1  -1    4.00    3.70
 -15   1   1    4.40    4.90
 -14  -1   1   45.40    6.00
  14  -1  -1   35.10    4.20
 -14  -1   1   43.90    7.70
 -14  -1   1   38.70    6.30
 -14  -1   1   29.90    3.30
  14   1  -1   35.40    4.00
 -14   1   1   29.30    5.80
 -14   1   1   39.70    5.50
  14   1  -1   31.90    4.50
 -14   1   1   32.90    6.20
 -13  -1   1   14.80    4.60
 -13  -1   1    9.50    4.20
 -13  -1   1   13.70    5.30
 -13  -1   1   16.00    2.10
 -13  -1   1   14.60    5.30
  13  -1  -1   12.80    3.00
 -13   1   1   14.00    4.20
  13   1  -1   14.90    1.80
 -13   1   1    7.70    4.10
  13   1  -1   17.30    3.60
  13   1  -1   13.70    3.60
 -13   1   1    7.40    4.40
 -13   1   1   23.00    5.10
 -12  -1   1    3.00    3.50
  12  -1  -1    7.50    2.50
 -12  -1   1   17.60    5.10
 -12  -1   1    6.90    2.10
 -12  -1   1   10.40    4.60
 -12  -1   1    1.60    3.90
 -12  -1   1    2.90    2.50
  12   1  -1    6.50    1.40
 -12   1   1   11.00    3.60
 -12   1   1   12.20    3.40
  12   1  -1    6.60    4.80
  12   1  -1    6.60    3.10
 -12   1   1    8.80    4.30
 -12   1   1    8.70    4.00
 -12   1   1    8.00    4.20
 -12   1   1    7.60    3.40
 -11  -1   1   57.49    5.60
 -11  -1   1   49.40    4.50
 -11  -1   1   54.89    2.70
 -11  -1   1   62.19    6.60
 -11  -1   1   59.59    6.40
 -11  -1   1   54.89    2.70
 -11  -1   1   61.19    5.30
 -11  -1   1   48.40    3.00
 -11   1   1   54.29    5.50
 -11   1   1   47.00    4.90
 -11   1   1   64.49    6.00
 -11   1   1   58.49    5.20
  11   1  -1   54.89    2.70
 -11   1   1   62.19    5.80
 -11   1   1   46.70    5.00
  11   1  -1   53.79    4.80
 -11   1   1   44.80    4.50
 -10  -1   1    4.40    1.50
 -10  -1   1    4.30    3.10
 -10  -1   1    9.20    1.60
 -10  -1   1    6.80    1.20
 -10  -1   1    4.80    3.10
 -10  -1   1    7.00    3.10
 -10  -1   1    8.40    3.10
 -10  -1   1   12.40    3.10
 -10  -1   1    8.10    1.10
 -10  -1   1    8.70    2.20
 -10   1   1    9.40    2.60
 -10   1   1   13.80    3.50
  10   1  -1    8.20    2.60
 -10   1   1   10.90    3.20
 -10   1   1    3.60    2.50
 -10   1   1   10.60    3.00
 -10   1   1   15.00    3.50
  10   1  -1    8.10    1.10
  10   1  -1    7.60    1.10
 -10   1   1    6.50    2.60
  -9  -1   1   82.29    5.10
  -9  -1   1   84.99    5.70
  -9  -1   1   83.79    3.50
  -9  -1   1   83.19    3.30
  -9  -1   1   84.29    5.30
  -9  -1   1   85.19    4.30
  -9  -1   1   86.39    5.00
  -9  -1   1   83.19    5.00
  -9   1   1   80.39    5.40
   9   1  -1   81.19    3.00
  -9   1   1   84.39    4.70
  -9   1   1   81.39    4.60
  -9   1   1   84.89    4.90
  -9   1   1   88.89    5.20
   9   1  -1   84.99    4.80
  -9   1   1   86.79    5.40
  -9   1   1   86.59    4.70
  -8  -1   1   39.50    3.60
  -8  -1   1   45.00    3.70
  -8  -1   1   40.50    2.10
  -8  -1   1   38.30    3.60
  -8  -1   1   42.20    3.90
  -8  -1   1   41.30    3.50
  -8  -1   1   42.10    2.80
  -8  -1   1   33.30    2.10
  -8  -1   1   36.40    3.60
  -8   1   1   39.00    3.60
  -8   1   1   37.20    3.50
  -8   1   1   42.90    3.30
  -8   1   1   44.00    3.40
  -8   1   1   42.30    3.90
  -8   1   1   45.40    3.50
  -8   1   1   40.60    3.20
  -7  -1   1  382.16   12.70
  -7  -1   1  379.86   12.20
  -7  -1   1  382.56   13.20
  -7  -1   1  369.46   11.60
  -7  -1   1  399.06   13.30
  -7  -1   1  390.56   12.90
  -7  -1   1  379.96   12.70
  -7  -1   1  379.66   12.90
  -7  -1   1  392.56   11.50
  -7   1   1  388.16   12.50
  -7   1   1  378.36   12.60
  -7   1   1  382.66   13.30
  -7   1   1  384.66   12.60
  -7   1   1  387.86   12.80
  -7   1   1  382.86   12.60
  -7   1   1  385.66   12.90
  -6  -1   1   46.50    2.40
  -6  -1   1   38.50    2.60
  -6  -1   1   44.80    2.70
  -6  -1   1   44.50    2.80
  -6  -1   1   39.90    2.80
  -6  -1   1   43.90    1.80
  -6  -1   1   47.40    3.20
  -6  -1   1   39.40    2.80
  -6  -1   1   46.70    3.00
  -6  -1   1   37.00    1.80
  -6  -1   1   38.60    2.90
  -6   1   1   43.40    3.10
  -6   1   1   42.70    3.00
  -5  -1   1  215.28    7.70
  -5  -1   1  224.28    6.60
  -5  -1   1  222.18    7.40
  -5  -1   1  220.68    7.70
  -5  -1   1  221.88    7.00
  -5  -1   1  220.68    7.80
  -5  -1   1  206.78    7.70
  -5  -1   1  211.78    7.50
  -5   1   1  222.18    7.40
  -5   1   1  206.98    7.30
  -5   1   1  216.58    7.30
  -5   1   1  224.68    7.20
  -5   1   1  209.48    7.30
  -5   1   1  207.08    7.20
  -5   1   1  208.18    7.80
  -4  -1   1  186.08    6.10
  -4  -1   1  200.88    6.30
  -4  -1   1  193.18    6.70
  -4  -1   1  206.28    6.80
  -4  -1   1  206.08    6.70
  -4  -1   1  194.28    6.90
  -4  -1   1  197.58    6.70
  -4  -1   1  202.08    6.10
  -4  -1   1  201.78    6.90
  -4   1   1  200.68    6.60
  -4   1   1  203.68    6.60
  -4   1   1  204.38    6.50
  -4   1   1  194.48    6.50
   4   1  -1  203.28    6.80
  -4   1   1  199.08    6.70
   4   1  -1  208.98    6.80
  -4   1   1  206.18    7.10
  -4   1   1  188.88    6.60
  -3  -1   1   85.89    3.70
  -3  -1   1   92.09    3.50
  -3  -1   1   90.19    3.30
  -3  -1   1   93.69    3.80
  -3  -1   1   90.19    3.10
  -3  -1   1   88.39    3.60
  -3  -1   1   92.59    3.00
  -3  -1   1   86.69    3.40
   3  -1  -1   94.09    3.10
   3  -1  -1   97.29    3.20
  -3  -1   1   81.99    2.90
  -3  -1   1   91.09    3.30
  -3   1   1   91.69    3.00
   3   1  -1   96.59    2.90
  -3   1   1   84.29    3.30
   3   1  -1   97.99    3.70
   3   1  -1   85.49    2.80
  -3   1   1   89.49    3.10
  -3   1   1   92.79    3.20
  -3   1   1   87.09    3.30
  -3   1   1   90.39    3.30
  -3   1   1   86.69    3.20
  -3   1   1   94.99    3.10
   3   1  -1   95.99    3.60
  -3   1   1  104.29    3.70
   2  -1  -1  163.08    5.20
  -2  -1   1  160.28    5.60
   2  -1  -1  165.48    5.20
  -2  -1   1  160.78    5.10
  -2  -1   1  152.08    5.00
  -2  -1   1  163.38    4.90
  -2  -1   1  156.08    4.80
  -2  -1   1  152.58    4.90
  -2  -1   1  156.08    5.50
  -2  -1   1  154.08    4.80
  -2  -1   1  161.78    5.20
  -2  -1   1  158.38    5.10
   2   1  -1  163.48    5.20
   2   1  -1  158.78    5.50
   2   1  -1  158.08    4.80
   2   1  -1  160.88    4.80
  -2   1   1  167.68    5.10
  -2   1   1  152.98    5.10
  -2   1   1  154.78    5.00
   2   1  -1  162.48    5.50
  -2   1   1  166.98    5.20
  -2   1   1  163.18    5.20
  -1  -1   1  548.25   16.00
  -1  -1   1  525.45   15.70
  -1  -1   1  576.04   15.90
  -1  -1   1  535.25   16.40
  -1  -1   1  538.55   15.80
  -1  -1   1  543.75   16.50
   1  -1  -1  523.15   15.90
   1   1  -1  549.65   16.40
   1   1  -1  541.25   15.90
  -1   1   1  542.85   16.10
   1   1  -1  555.54   16.40
   1   1  -1  523.25   16.00
   1   1  -1  555.84   15.90
   0  -1  -1 1404.36   39.00
   0  -1   1 1354.76   39.00
   0  -1   1 1276.27   38.00
   0  -1  -1 1407.36   39.00
   0   1  -1 1293.77   38.60
   0   1  -1 1315.87   38.60
   0   1  -1 1233.38   38.00
   0   1   1 1307.07   38.70
   0   1   1 1297.07   38.60
   1  -1   1    1.80    0.60
  -1  -1  -1    1.30    0.60
  -1  -1  -1    1.10    0.60
  -1  -1  -1    1.60    0.60
   1  -1   1    0.80    0.50
  -1  -1  -1    1.30    0.50
   1   1   1    2.10    0.60
   1   1   1    2.00    0.40
   1   1   1    1.80    0.40
   1   1   1    0.70    0.40
  -1   1  -1    2.00    0.50
   1   1   1    1.40    0.50
  -2  -1  -1  352.76   11.20
  -2  -1  -1  354.16   10.50
   2  -1   1  362.06   10.80
  -2  -1  -1  348.37   10.50
  -2  -1  -1  349.37   10.70
  -2  -1  -1  344.57   10.80
  -2  -1  -1  352.86   10.60
  -2  -1  -1  356.56   10.30
   2  -1   1  365.26   10.90
  -2  -1  -1  372.96   11.40
  -2  -1  -1  353.26   10.30
   2  -1   1  359.56   10.70
   2  -1   1  351.86   10.80
  -2   1  -1  350.36   10.60
  -2   1  -1  333.17   10.50
   2   1   1  333.57   10.50
  -2   1  -1  336.27   10.60
  -2   1  -1  335.47   10.40
   2   1   1  343.47   10.50
  -2   1  -1  334.17   10.60
   2   1   1  359.16   11.10
   2   1   1  367.16   10.30
   2   1   1  371.96   11.10
   3  -1   1  967.30   29.00
  -3  -1  -1 1009.90   29.70
  -3  -1  -1  956.70   29.00
   3  -1   1  988.50   29.10
  -3  -1  -1  894.11   28.70
  -3  -1  -1 1007.20   28.80
   3  -1   1 1022.50   28.80
  -3  -1  -1  992.20   28.50
   3  -1   1 1022.80   28.80
  -3  -1  -1  954.80   29.10
  -3  -1  -1 1026.30   28.40
  -3  -1  -1  990.90   28.80
  -3  -1  -1  967.70   29.20
  -3  -1  -1  992.90   28.90
  -3  -1  -1 1006.30   29.60
   3   1   1 1031.40   29.30
  -3   1  -1  953.60   29.00
   3   1   1 1017.80   29.40
   3   1   1 1024.90   28.40
  -3   1  -1 1004.00   28.60
   3   1   1  971.20   28.80
  -3   1  -1  958.90   29.10
  -3   1  -1  937.91   28.70
  -3   1  -1 1011.70   29.00
  -3   1  -1  957.30   29.00
  -4  -1  -1  452.55   13.50
   4  -1   1  444.56   13.20
  -4  -1  -1  441.96   14.20
   4  -1   1  444.56   13.20
  -4  -1  -1  429.06   13.90
  -4  -1  -1  442.66   13.70
  -4  -1  -1  411.66   13.20
  -4  -1  -1  462.35   13.00
  -4  -1  -1  437.56   13.90
  -4  -1  -1  438.46   14.30
  -4  -1  -1  451.45   13.50
   4  -1   1  480.45   13.10
  -4  -1  -1  451.55   13.60
  -4   1  -1  426.96   13.40
   4   1   1  456.35   12.80
   4   1   1  418.56   13.40
   4   1   1  460.75   13.90
   4   1   1  459.15   13.80
  -4   1  -1  448.46   13.30
  -4   1  -1  426.26   13.70
  -4   1  -1  441.46   13.70
  -4   1  -1  437.86   13.80
  -4   1  -1  430.76   13.90
  -4   1  -1  441.26   13.50
  -5  -1  -1    1.80    0.60
  -5  -1  -1    7.00    1.70
  -5  -1  -1    3.40    1.10
  -5  -1  -1    0.00    1.00
  -5  -1  -1    0.90    0.70
  -5  -1  -1    4.20    1.50
  -5  -1  -1    2.90    1.30
  -5  -1  -1   -0.60    1.30
  -5   1  -1    2.00    0.90
  -5   1  -1    1.10    1.30
  -5   1  -1    1.20    1.30
  -5   1  -1    0.10    1.10
  -5   1  -1    2.10    1.20
   5   1   1    0.70    1.00
  -5   1  -1    4.30    1.30
  -5   1  -1    1.80    1.00
  -6  -1  -1  367.26   11.80
  -6  -1  -1  384.76   12.20
  -6  -1  -1  366.76   12.50
  -6  -1  -1  378.06   11.70
  -6  -1  -1  376.46   12.50
  -6  -1  -1  367.66   12.40
  -6  -1  -1  370.66   11.00
  -6  -1  -1  340.27   11.20
  -6  -1  -1  381.86   12.00
  -6  -1  -1  366.26   12.50
  -6   1  -1  363.66   12.00
  -6   1  -1  346.97   11.60
  -6   1  -1  359.56   12.30
  -6   1  -1  371.16   11.60
  -6   1  -1  365.46   12.30
   6   1   1  382.56   11.70
  -6   1  -1  360.66   11.90
   6   1   1  386.26   11.70
  -6   1  -1  373.66   12.30
  -7  -1  -1  187.18    7.10
  -7  -1  -1  188.78    7.30
  -7  -1  -1  193.78    7.00
  -7  -1  -1  185.98    7.10
  -7  -1  -1  174.38    6.20
  -7  -1  -1  195.38    6.90
  -7  -1  -1  182.98    7.60
  -7  -1  -1  184.48    7.70
  -7  -1  -1  187.38    6.00
  -7  -1  -1  188.58    7.10
  -7   1  -1  195.68    7.10
  -7   1  -1  189.28    7.10
   7   1   1  197.78    5.60
   7   1   1  174.58    5.70
  -7   1  -1  185.58    7.40
  -7   1  -1  191.48    6.70
  -7   1  -1  183.88    7.50
  -7   1  -1  191.58    7.50
  -7   1  -1  189.28    6.80
  -8  -1  -1    3.20    1.90
  -8  -1  -1   -0.80    2.60
  -8  -1  -1   -1.20    2.10
  -8  -1  -1   -0.40    1.10
  -8  -1  -1    7.10    2.50
  -8  -1  -1   -0.40    0.90
  -8  -1  -1    8.70    2.20
  -8   1  -1   -2.10    2.20
  -8   1  -1    2.20    1.60
  -8   1  -1    9.10    2.40
  -8   1  -1   -1.20    1.80
  -8   1  -1    0.80    2.10
   8   1   1    2.10    0.60
   8   1   1    2.10    1.60
  -8   1  -1   -0.10    1.50
  -9  -1  -1    4.70    2.60
  -9  -1  -1   11.30    2.90
  -9  -1  -1    3.50    1.90
  -9  -1  -1    8.20    2.70
  -9  -1  -1    4.30    1.50
  -9  -1  -1    7.20    1.10
  -9  -1  -1    5.50    1.00
  -9  -1  -1    4.50    3.10
  -9   1  -1    6.30    2.10
  -9   1  -1    4.60    2.60
  -9   1  -1    7.00    3.00
  -9   1  -1    5.70    2.40
   9   1   1    7.70    2.10
   9   1   1    6.90    1.00
   9   1   1    7.60    1.20
  -9   1  -1    4.90    2.60
  -9   1  -1    5.50    2.20
 -10  -1  -1   31.90    4.50
 -10  -1  -1   31.10    1.90
 -10  -1  -1   26.90    2.00
 -10  -1  -1   30.30    4.10
 -10  -1  -1   33.60    3.30
 -10  -1  -1   27.00    3.80
 -10  -1  -1   38.70    4.50
 -10   1  -1   29.70    3.50
  10   1   1   29.10    3.20
 -10   1  -1   24.40    3.40
 -10   1  -1   33.50    4.20
  10   1   1   28.40    2.00
  10   1   1   25.40    1.80
 -10   1  -1   33.40    4.10
  10   1   1   33.20    3.40
 -10   1  -1   30.30    3.90
 -10   1  -1   32.60    4.20
 -10   1  -1   32.20    4.40
 -11  -1  -1   96.79    3.90
 -11  -1  -1   93.99    5.50
 -11  -1  -1  110.49    6.70
 -11  -1  -1   88.29    4.50
 -11  -1  -1  100.69    4.50
 -11  -1  -1  108.89    7.90
 -11  -1  -1  103.39    6.80
 -11  -1  -1  105.99    7.60
  11   1   1   94.39    5.30
 -11   1  -1  114.89    7.40
  11   1   1  103.09    3.90
 -11   1  -1  109.09    7.00
  11   1   1  101.19    5.60
 -11   1  -1  102.69    5.60
 -11   1  -1  107.79    6.80
 -11   1  -1  105.29    6.10
 -11   1  -1  105.29    6.10
 -11   1  -1  100.29    6.40
 -12  -1  -1   -0.70    1.40
 -12  -1  -1   10.50    6.40
  12  -1   1    2.30    2.10
 -12  -1  -1    1.70    4.20
 -12  -1  -1   -5.70    3.70
 -12  -1  -1   -0.70    2.70
 -12  -1  -1   -0.90    4.50
 -12   1  -1   -4.30    6.40
  12   1   1    1.80    1.30
  12   1   1    2.00    2.70
  12   1   1   -4.60    2.30
 -12   1  -1    0.10    3.10
 -12   1  -1    2.10    3.00
  13  -1   1   15.60    3.30
 -13  -1  -1   26.00    5.80
 -13  -1  -1   10.20    5.40
  13  -1   1   19.50    3.20
 -13  -1  -1   17.80    3.80
 -13   1  -1   15.00    4.70
  13   1   1   24.20    3.60
  13   1   1   17.60    2.30
 -13   1  -1   10.60    5.10
 -13   1  -1   13.00    5.00
 -14  -1  -1    6.40    2.60
  14  -1   1   12.90    3.60
 -14  -1  -1    8.50    5.70
 -14  -1  -1    9.20    4.80
 -14   1  -1    5.10    4.80
 -14   1  -1    6.60    5.20
  14   1   1   12.10    3.40
  14   1   1   15.30    4.60
  15  -1   1   12.10    4.00
  15  -1   1    9.10    3.90
 -15  -1  -1   -2.10    6.20
 -15  -1  -1    2.60    5.20
 -15  -1  -1    3.00    2.30
 -15  -1  -1    1.60    5.60
  15   1   1    3.90    1.90
 -15   1  -1    4.30    5.20
  15   1   1    3.20    3.50
  15   1   1    0.30    3.90
 -15   1  -1   -1.50    5.00
  16   1   1   -1.80    2.40
 -15  -2   1   -0.80    2.40
 -15  -2   1    2.80    5.40
 -15  -2   1   15.60    6.60
  15   2  -1    3.20    4.20
  15   2  -1   -2.50    3.70
  15   2  -1   -0.70    1.90
  14  -2  -1   16.90    3.70
 -14  -2   1   21.20    7.20
 -14  -2   1   11.20    4.70
 -14  -2   1   10.40    4.60
  14  -2  -1   24.60    4.00
 -14   2   1    5.20    4.60
  14   2  -1   13.50    2.50
 -13  -2   1   20.40    4.60
 -13  -2   1   14.90    4.60
 -13  -2   1   26.10    2.80
  13  -2  -1   15.60    3.30
 -13  -2   1   29.50    6.10
 -13  -2   1   32.00    6.20
  13   2  -1   14.80    3.80
 -13   2   1   21.60    4.70
 -13   2   1   21.40    4.60
 -13   2   1   24.20    5.00
 -13   2   1   28.00    4.40
  13   2  -1   21.50    3.80
 -13   2   1   22.00    4.30
 -13   2   1   12.80    4.50
  13   2  -1   21.20    2.80
 -12  -2   1    8.90    4.90
 -12  -2   1    3.60    4.70
 -12  -2   1    3.60    1.80
  12  -2  -1    5.20    3.00
 -12  -2   1    4.80    3.60
 -12  -2   1   -1.10    4.10
 -12   2   1    3.80    4.00
 -12   2   1    6.30    3.70
 -12   2   1    1.10    3.70
  12   2  -1    3.50    3.00
  12   2  -1    2.30    1.60
 -12   2   1    9.00    3.30
 -12   2   1    2.90    3.10
 -12   2   1   -0.20    3.70
  12   2  -1    4.40    3.00
  11  -2  -1   25.60    3.20
 -11  -2   1   34.50    5.00
 -11  -2   1   26.80    4.30
 -11  -2   1   25.60    2.70
 -11  -2   1   27.20    2.90
 -11  -2   1   40.80    6.10
 -11  -2   1   18.70    4.00
 -11   2   1   33.60    4.90
 -11   2   1   26.00    3.60
  11   2  -1   22.60    2.50
 -11   2   1   28.30    4.20
  11   2  -1   29.00    3.70
 -11   2   1   20.60    4.10
 -11   2   1   31.40    4.40
 -11   2   1   29.10    3.60
  11   2  -1   31.50    4.00
 -10  -2   1   -1.30    1.60
 -10  -2   1    4.20    3.00
 -10  -2   1    7.40    3.80
 -10  -2   1   -0.40    1.30
 -10  -2   1    1.50    1.70
 -10  -2   1    8.80    3.10
 -10  -2   1   -0.50    1.80
 -10  -2   1    0.50    3.40
 -10   2   1   -2.00    2.50
 -10   2   1   -1.90    2.20
  10   2  -1   -1.40    2.20
 -10   2   1    0.10    2.70
 -10   2   1   -2.30    2.60
 -10   2   1    2.80    2.50
 -10   2   1    3.00    3.00
 -10   2   1   -0.80    2.40
  10   2  -1    1.30    1.20
  10   2  -1    0.60    2.20
  -9  -2   1   44.40    4.70
  -9  -2   1   34.80    2.70
  -9  -2   1   43.50    2.40
  -9  -2   1   43.20    3.00
  -9  -2   1   40.30    3.90
  -9  -2   1   41.40    2.80
  -9  -2   1   44.30    4.90
  -9  -2   1   35.90    2.50
  -9  -2   1   36.00    4.40
   9   2  -1   38.40    3.50
  -9   2   1   38.90    3.30
  -9   2   1   42.70    5.60
  -9   2   1   43.00    3.70
   9   2  -1   40.80    2.30
  -9   2   1   39.50    4.00
  -9   2   1   40.90    4.80
   9   2  -1   39.80    2.30
  -9   2   1   42.70    3.60
  -8  -2   1  162.08    6.90
  -8  -2   1  158.48    6.60
  -8  -2   1  152.58    7.30
  -8  -2   1  160.18    8.30
  -8  -2   1  144.69    6.90
  -8  -2   1  156.08    6.70
  -8  -2   1  166.38    6.80
  -8  -2   1  135.29    6.60
  -8  -2   1  152.08    6.80
  -8  -2   1  147.69    6.50
  -8  -2   1  155.38    5.30
  -8  -2   1  149.99    5.60
  -8  -2   1  160.08    5.60
  -8  -2   1  147.79    5.40
   8   2  -1  156.28    6.50
   8   2  -1  156.68    5.50
  -8   2   1  166.08    6.70
  -8   2   1  158.18    6.40
  -8   2   1  164.38    7.20
  -8   2   1  163.78    6.30
  -8   2   1  151.68    6.30
   8   2  -1  144.79    5.30
  -8   2   1  154.78    6.60
  -8   2   1  148.99    6.50
  -7  -2   1   46.90    3.50
  -7  -2   1   40.00    3.50
  -7  -2   1   46.30    3.50
  -7  -2   1   46.60    3.20
  -7  -2   1   45.60    4.80
  -7  -2   1   44.90    2.50
  -7  -2   1   35.40    2.20
  -7  -2   1   44.90    3.30
  -7  -2   1   36.20    3.70
  -7  -2   1   41.30    2.10
  -7  -2   1   39.70    4.40
  -7  -2   1   42.20    2.40
   7   2  -1   43.20    3.10
  -7   2   1   45.00    3.20
  -7   2   1   44.80    3.10
  -7   2   1   42.70    2.90
  -7   2   1   41.80    2.90
   7   2  -1   40.90    2.10
   7   2  -1   38.30    2.10
  -7   2   1   40.80    3.10
  -7   2   1   40.70    2.90
  -7   2   1   39.90    3.70
  -6  -2   1  226.38    8.40
  -6  -2   1  232.08    7.30
  -6  -2   1  228.98    7.10
  -6  -2   1  252.17    8.30
  -6  -2   1  214.58    7.40
  -6  -2   1  208.98    7.20
  -6  -2   1  221.68    8.20
  -6  -2   1  220.38    8.10
  -6  -2   1  214.58    9.00
  -6  -2   1  228.08    8.00
  -6  -2   1  213.78    8.80
  -6  -2   1  234.48    7.40
  -6   2   1  220.68    7.60
  -6   2   1  228.68    8.00
   6   2  -1  212.58    7.20
  -6   2   1  227.08    7.60
  -6   2   1  228.78    8.50
   6   2  -1  232.48    8.40
  -6   2   1  233.98    8.10
   6   2  -1  224.58    8.10
   6   2  -1  232.38    7.10
   6   2  -1  236.48    8.30
  -6   2   1  231.48    8.60
  -5  -2   1    4.30    1.30
  -5  -2   1    4.80    0.80
  -5  -2   1    2.00    1.40
  -5  -2   1    2.40    1.30
   5  -2  -1    4.70    0.80
  -5  -2   1    4.00    1.70
  -5  -2   1    4.40    0.90
  -5  -2   1    4.00    1.70
  -5  -2   1    4.30    1.00
  -5  -2   1    3.50    0.90
  -5  -2   1    6.40    1.50
  -5  -2   1    3.90    1.40
  -5   2   1    2.30    1.00
   5   2  -1    6.00    1.50
  -5   2   1    3.20    1.10
  -5   2   1    4.70    1.80
  -5   2   1    5.80    1.20
   5   2  -1    4.00    1.30
   5   2  -1    4.30    1.40
   5   2  -1    2.80    0.70
  -5   2   1    2.30    1.20
  -5   2   1    3.60    1.10
  -4  -2   1  591.24   17.30
  -4  -2   1  576.94   17.70
  -4  -2   1  565.74   17.20
  -4  -2   1  578.14   17.80
  -4  -2   1  586.14   18.00
  -4  -2   1  572.74   18.70
  -4  -2   1  553.24   17.40
   4  -2  -1  604.64   17.70
  -4  -2   1  578.54   17.90
   4  -2  -1  602.64   17.80
  -4  -2   1  592.64   18.90
  -4  -2   1  584.24   17.20
  -4  -2   1  578.54   17.70
  -4   2   1  571.54   17.60
   4   2  -1  605.24   18.40
  -4   2   1  561.14   17.50
   4   2  -1  574.64   17.80
  -4   2   1  583.04   17.30
  -4   2   1  576.54   17.30
  -4   2   1  590.74   17.80
  -4   2   1  564.44   18.00
   4   2  -1  612.34   18.60
  -4   2   1  596.44   17.80
  -4   2   1  575.94   17.70
   4   2  -1  589.84   17.20
  -4   2   1  591.04   17.70
  -3  -2   1  349.07   10.50
   3  -2  -1  352.36   11.60
  -3  -2   1  347.37   10.40
  -3  -2   1  342.37   11.70
  -3  -2   1  335.17   10.30
  -3  -2   1  350.36   10.70
  -3  -2   1  352.06   11.90
   3  -2  -1  327.97   10.10
  -3  -2   1  349.67   10.90
  -3  -2   1  344.87   10.90
   3  -2  -1  359.06   11.20
   3  -2  -1  337.37   10.80
   3  -2  -1  331.77   10.10
  -3  -2   1  355.66   10.70
  -3   2   1  337.67   10.90
  -3   2   1  349.27   10.80
  -3   2   1  351.46   11.70
   3   2  -1  357.16   11.60
  -3   2   1  336.47   10.30
  -3   2   1  346.07   10.70
  -3   2   1  333.17   10.30
   3   2  -1  362.26   11.60
  -3   2   1  342.87   10.60
  -3   2   1  341.87   11.40
   3   2  -1  344.27   10.40
  -2  -2   1  243.28    8.80
  -2  -2   1  235.28    7.80
  -2  -2   1  242.88    7.50
  -2  -2   1  240.88    7.70
   2  -2  -1  238.68    7.80
  -2  -2   1  244.18    7.60
   2  -2  -1  252.57    8.30
   2  -2  -1  239.48    7.50
   2  -2  -1  249.78    7.40
  -2  -2   1  249.97    7.70
   2  -2  -1  259.27    8.40
   2  -2  -1  238.48    7.70
  -2  -2   1  244.88    8.70
  -2  -2   1  242.18    7.30
  -2   2   1  259.47    8.50
   2   2  -1  250.27    7.60
   2   2  -1  248.18    8.60
   2   2  -1  238.28    7.60
   2   2  -1  245.28    7.50
   2   2  -1  233.48    7.40
  -2   2   1  250.77    7.80
  -2   2   1  246.88    8.30
   2   2  -1  252.17    7.70
   2   2  -1  247.98    8.70
  -2   2   1  242.58    7.30
   1  -2  -1  115.29    3.90
  -1  -2   1  109.79    3.90
   1  -2  -1  106.79    3.60
  -1  -2   1  115.19    3.70
  -1  -2   1  113.39    3.60
  -1  -2   1  118.69    3.80
   1  -2  -1  114.29    4.60
  -1  -2   1  114.09    4.90
  -1  -2   1  111.99    3.70
   1  -2  -1  116.29    4.70
  -1  -2   1  114.19    3.70
  -1  -2   1  106.99    4.00
   1   2  -1  109.79    3.90
  -1   2   1  112.49    3.70
   1   2  -1  114.79    4.80
   1   2  -1  112.69    3.80
  -1   2   1  110.19    3.90
   1   2  -1  114.99    4.70
   1   2  -1  116.89    3.70
  -1   2   1  123.89    3.80
   0  -2  -1   88.19    3.90
   0  -2  -1   82.39    2.80
   0  -2  -1   85.39    3.00
   0  -2  -1   81.09    3.90
   0  -2  -1   81.49    2.90
   0  -2   1   84.29    2.90
   0  -2   1   85.59    2.90
   0  -2   1   81.99    2.90
   0  -2  -1   75.79    3.10
   0  -2   1   82.49    3.00
   0   2  -1   79.79    2.90
   0   2   1   85.69    2.90
   0   2  -1   81.59    2.70
   0   2  -1   80.39    3.10
   0   2   1   94.19    4.00
   0   2   1   82.79    3.00
   0   2   1   83.19    3.80
   0   2   1   90.99    2.80
  -1  -2  -1  986.50   30.00
  -1  -2  -1 1006.00   28.70
   1  -2   1 1002.00   29.70
  -1  -2  -1 1008.40   28.70
   1  -2   1  951.10   28.90
   1  -2   1  967.70   28.80
  -1  -2  -1  984.60   28.80
  -1  -2  -1  987.20   28.70
  -1  -2  -1 1000.00   30.00
   1  -2   1 1008.50   29.70
  -1  -2  -1  953.50   28.90
  -1  -2  -1  976.70   28.90
   1  -2   1  950.30   28.80
  -1   2  -1  985.70   28.90
   1   2   1 1018.90   30.00
   1   2   1  968.80   28.80
  -1   2  -1  984.70   30.60
  -1   2  -1  963.70   28.70
   1   2   1 1025.30   28.70
  -1   2  -1  976.70   30.40
   1   2   1  976.00   28.90
   1   2   1 1037.60   29.90
   1   2   1  977.40   28.80
  -1   2  -1 1025.10   28.70
  -2  -2  -1 1322.07   38.40
  -2  -2  -1 1274.77   38.40
   2  -2   1 1269.07   38.10
  -2  -2  -1 1355.36   38.20
  -2  -2  -1 1340.07   38.10
   2  -2   1 1270.47   38.30
  -2  -2  -1 1317.67   38.30
   2  -2   1 1376.86   39.00
  -2  -2  -1 1339.97   39.50
  -2  -2  -1 1349.47   39.60
  -2  -2  -1 1324.07   38.20
   2  -2   1 1349.16   39.00
   2   2   1 1319.07   38.20
   2   2   1 1337.37   39.40
   2   2   1 1349.47   39.30
  -2   2  -1 1338.27   38.30
   2   2   1 1249.07   38.30
  -2   2  -1 1354.76   38.40
   2   2   1 1285.97   38.20
  -2   2  -1 1226.98   38.00
   2   2   1 1349.16   38.10
  -2   2  -1 1306.17   39.10
  -2   2  -1 1293.77   38.00
  -2   2  -1 1259.17   38.40
  -2   2  -1 1351.76   39.00
   3  -2   1   55.59    2.50
  -3  -2  -1   57.99    2.50
   3  -2   1   56.99    2.00
  -3  -2  -1   62.99    3.80
   3  -2   1   64.29    4.00
   3  -2   1   59.99    4.20
  -3  -2  -1   60.89    2.30
  -3  -2  -1   59.89    2.70
  -3  -2  -1   56.49    2.30
   3  -2   1   56.29    1.90
  -3  -2  -1   58.79    2.20
  -3  -2  -1   58.79    2.60
  -3  -2  -1   57.19    3.60
   3   2   1   64.39    3.50
   3   2   1   66.99    2.50
   3   2   1   62.09    2.30
  -3   2  -1   64.09    2.70
  -3   2  -1   59.69    2.70
  -3   2  -1   57.29    2.60
  -3   2  -1   56.79    1.90
  -3   2  -1   60.39    2.30
   3   2   1   62.69    3.30
   3   2   1   60.29    2.50
  -3   2  -1   58.09    1.90
  -4  -2  -1   85.39    3.30
  -4  -2  -1   83.79    3.60
  -4  -2  -1   80.39    4.60
  -4  -2  -1   84.39    3.00
   4  -2   1   88.69    3.50
  -4  -2  -1   87.89    3.70
  -4  -2  -1   83.89    3.80
   4  -2   1   87.69    3.80
   4  -2   1   89.59    3.60
  -4  -2  -1   86.49    3.50
  -4  -2  -1   88.09    3.20
  -4  -2  -1   81.99    3.40
  -4  -2  -1   85.89    4.80
   4  -2   1   92.89    4.00
  -4   2  -1   92.19    3.70
   4   2   1   87.19    3.40
  -4   2  -1   81.69    3.60
  -4   2  -1   89.09    3.20
  -4   2  -1   83.09    3.20
   4   2   1   87.89    3.10
  -4   2  -1   82.29    3.40
  -4   2  -1   82.69    3.60
  -4   2  -1   82.39    3.20
   4   2   1   86.69    4.20
   4   2   1   82.19    4.30
   5  -2   1  268.97    8.90
  -5  -2  -1  280.37    8.20
  -5  -2  -1  248.08    8.60
  -5  -2  -1  261.17   10.10
   5  -2   1  289.07    8.50
   5  -2   1  278.97    8.50
   5  -2   1  261.07    8.80
  -5  -2  -1  269.47    8.40
  -5  -2  -1  268.47    9.10
  -5  -2  -1  259.37   10.20
  -5  -2  -1  268.77    9.90
  -5  -2  -1  254.57    8.60
  -5  -2  -1  277.17    9.00
  -5  -2  -1  264.97    9.40
   5   2   1  262.17    8.70
  -5   2  -1  267.87    8.40
  -5   2  -1  265.77    9.10
  -5   2  -1  268.37    9.10
  -5   2  -1  266.27    9.00
   5   2   1  274.47    9.50
   5   2   1  271.97    9.60
  -5   2  -1  275.97    9.30
   5   2   1  284.47    8.30
  -5   2  -1  271.27    8.70
   5   2   1  278.97    8.80
  -5   2  -1  262.07    8.60
  -6  -2  -1   19.90    1.90
  -6  -2  -1   25.50    1.80
  -6  -2  -1   23.50    2.00
  -6  -2  -1   23.80    3.10
  -6  -2  -1   27.20    1.50
  -6  -2  -1   23.30    2.70
  -6  -2  -1   28.00    3.10
  -6  -2  -1   25.60    2.80
  -6  -2  -1   24.30    1.70
  -6  -2  -1   21.80    2.80
  -6  -2  -1   28.40    2.60
  -6   2  -1   25.20    2.00
  -6   2  -1   23.00    2.40
   6   2   1   26.70    2.00
   6   2   1   25.60    1.50
   6   2   1   26.00    2.50
   6   2   1   26.30    1.80
   6   2   1   24.60    2.10
  -6   2  -1   25.70    2.50
  -6   2  -1   25.80    2.10
  -6   2  -1   29.60    1.90
   6   2   1   26.30    2.70
  -7  -2  -1  835.22   24.70
  -7  -2  -1  730.93   23.50
  -7  -2  -1  752.52   28.40
  -7  -2  -1  785.42   23.10
  -7  -2  -1  732.13   23.60
  -7  -2  -1  742.93   28.20
  -7  -2  -1  765.92   24.00
  -7  -2  -1  798.92   23.40
  -7  -2  -1  827.42   25.00
  -7  -2  -1  779.42   24.70
  -7  -2  -1  775.32   24.30
   7   2   1  767.62   23.90
  -7   2  -1  781.32   23.70
   7   2   1  830.42   23.20
   7   2   1  817.62   26.60
  -7   2  -1  812.32   24.60
  -7   2  -1  770.82   23.70
   7   2   1  753.32   26.50
  -7   2  -1  804.62   24.40
   7   2   1  807.42   24.10
  -7   2  -1  784.62   24.00
   7   2   1  775.62   23.70
  -7   2  -1  829.82   24.60
  -7   2  -1  779.82   24.50
  -8  -2  -1   17.60    2.80
  -8  -2  -1   19.30    3.30
  -8  -2  -1   15.60    3.60
  -8  -2  -1   18.00    1.60
  -8  -2  -1   20.30    3.30
  -8  -2  -1   21.60    2.40
  -8  -2  -1   17.80    3.10
  -8  -2  -1   17.10    2.20
  -8  -2  -1   21.40    3.20
  -8  -2  -1   18.60    2.00
  -8   2  -1   21.70    2.90
  -8   2  -1   25.20    3.20
   8   2   1   21.10    2.50
  -8   2  -1   24.80    2.50
  -8   2  -1   22.80    3.20
   8   2   1   17.50    1.80
  -8   2  -1   20.70    2.30
  -8   2  -1   20.90    2.80
  -8   2  -1   21.30    2.70
   8   2   1   20.60    2.90
   8   2   1   23.60    2.70
   8   2   1   22.60    2.70
  -9  -2  -1   23.00    2.30
  -9  -2  -1   19.60    2.50
  -9  -2  -1   28.30    2.00
  -9  -2  -1   35.40    4.00
  -9  -2  -1   20.60    3.10
  -9  -2  -1   26.20    2.80
  -9  -2  -1   29.30    4.00
  -9  -2  -1   36.90    4.60
   9   2   1   31.20    2.90
  -9   2  -1   35.20    3.90
  -9   2  -1   19.50    3.10
  -9   2  -1   24.40    2.80
   9   2   1   25.30    2.70
  -9   2  -1   28.80    3.40
   9   2   1   23.60    2.00
  -9   2  -1   32.00    3.80
   9   2   1   25.10    3.00
  -9   2  -1   27.00    2.90
  -9   2  -1   28.70    3.90
 -10  -2  -1   -0.10    1.90
 -10  -2  -1   -1.30    1.30
 -10  -2  -1   -1.60    3.40
 -10  -2  -1    1.60    2.80
 -10  -2  -1    2.20    2.90
 -10  -2  -1    1.70    3.60
 -10  -2  -1    0.60    1.80
 -10   2  -1    2.60    3.10
 -10   2  -1    1.30    2.30
 -10   2  -1    1.40    2.10
 -10   2  -1    3.70    2.60
  10   2   1    1.40    1.20
  10   2   1    0.20    2.10
 -10   2  -1    1.80    2.80
 -10   2  -1   -0.90    2.40
 -10   2  -1    0.90    2.90
 -11  -2  -1   87.89   11.10
 -11  -2  -1   75.49    6.20
 -11  -2  -1   71.49    6.20
 -11  -2  -1   69.19    4.60
 -11  -2  -1   77.09    6.60
 -11  -2  -1   68.89    3.60
 -11   2  -1   66.99    5.60
  11   2   1   57.89    4.30
 -11   2  -1   68.29    4.70
 -11   2  -1   66.89    6.00
 -11   2  -1   74.79    6.50
  11   2   1   70.09    4.90
 -11   2  -1   70.79    5.90
 -11   2  -1   66.99    4.90
  11   2   1   65.39    3.50
 -11   2  -1   53.89    5.70
 -12  -2  -1   68.59    5.10
 -12  -2  -1   74.59    6.40
 -12  -2  -1   94.89    8.20
 -12  -2  -1   77.09    7.50
 -12  -2  -1   75.89    8.10
 -12  -2  -1   75.99    4.10
 -12   2  -1   70.39    5.30
 -12   2  -1   76.79    9.20
 -12   2  -1   69.19    6.80
 -12   2  -1   82.09    6.50
  12   2   1   78.19    4.00
 -12   2  -1   95.09   11.10
  12   2   1   72.99    5.20
  12   2   1   72.79    4.90
 -12   2  -1   86.19    6.40
 -13  -2  -1   24.60    6.20
 -13  -2  -1   19.20    4.90
 -13  -2  -1   23.30    6.20
  13  -2   1   26.60    4.00
 -13  -2  -1   16.70    2.60
  13  -2   1   16.80    3.20
  13  -2   1   23.70    3.80
  13   2   1   20.00    4.20
  13   2   1   25.90    4.00
 -13   2  -1   25.30    5.20
 -13   2  -1   18.10    4.80
  13   2   1   18.30    2.40
 -14  -2  -1   41.30    7.60
 -14  -2  -1   40.80    5.80
 -14  -2  -1   23.90    4.20
  14  -2   1   36.60    7.00
  14  -2   1   31.60    4.70
 -14  -2  -1   34.90   10.60
 -14   2  -1   43.50    6.00
  14   2   1   35.30    4.70
  14   2   1   36.40    5.70
  14   2   1   39.80    3.50
 -15  -2  -1   -0.50    6.20
 -15  -2  -1    9.00    5.90
 -15  -2  -1    0.90    2.70
  15  -2   1    2.30    4.30
 -15  -2  -1   -5.50    4.90
  15   2   1   -4.90    3.70
 -15   2  -1   -7.10    5.00
  15   2   1   -2.30    3.40
  15   2   1   -0.20    2.10
 -15  -3   1   -0.20    6.30
 -15  -3   1   -1.60    2.70
 -15  -3   1    7.80    5.90
  15   3  -1   -3.00    2.30
  15   3  -1    0.30    4.30
  15   3  -1    0.90    3.80
 -14  -3   1  106.29    9.50
 -14  -3   1   99.99    8.00
  14  -3  -1   76.99    6.60
  14  -3  -1   89.19    8.40
 -14  -3   1   90.69    5.80
 -14  -3   1  102.69   10.30
 -14   3   1   74.29    8.00
  14   3  -1   94.49    5.30
  14   3  -1   82.09    6.60
 -13  -3   1   59.09    7.20
 -13  -3   1   52.19    4.60
 -13  -3   1   67.79    8.40
  13  -3  -1   58.39    5.30
 -13  -3   1   56.29    7.70
 -13  -3   1   60.09    6.80
  13  -3  -1   65.79    6.10
  13   3  -1   50.89    4.00
 -13   3   1   53.29    6.80
  13   3  -1   50.99    5.70
  13   3  -1   49.20    5.20
 -13   3   1   56.89    5.70
  12  -3  -1  110.59    6.40
 -12  -3   1  119.59    5.70
 -12  -3   1  109.19    8.20
  12  -3  -1  121.99    7.20
 -12  -3   1  135.89    9.40
  12  -3  -1  103.89    6.30
 -12  -3   1  135.99    9.20
  12   3  -1  120.69    7.00
  12   3  -1  115.39    6.70
  12   3  -1  110.39    5.30
 -12   3   1  124.79   12.80
 -12   3   1  109.99    7.30
 -12   3   1   96.59    6.40
 -12   3   1  106.59    6.20
 -11  -3   1   99.19    6.90
 -11  -3   1   90.59    8.00
  11  -3  -1   95.19    5.60
 -11  -3   1   85.19    4.90
 -11  -3   1   81.19    6.60
 -11   3   1   92.69    5.60
 -11   3   1   85.29    6.10
  11   3  -1   95.29    5.80
 -11   3   1  107.49    7.20
  11   3  -1   84.49    4.40
 -11   3   1   83.59    5.40
 -10  -3   1    4.40    3.40
 -10  -3   1    6.10    1.90
  10  -3  -1    2.10    2.30
 -10  -3   1   -1.20    3.80
 -10  -3   1    4.60    2.00
 -10  -3   1    1.80    3.50
 -10  -3   1    9.30    3.30
 -10   3   1   10.60    2.70
 -10   3   1    6.80    2.40
  10   3  -1    2.00    2.30
  10   3  -1    5.00    1.70
 -10   3   1    4.20    2.90
  10   3  -1    8.60    2.70
 -10   3   1   11.50    3.60
 -10   3   1    6.00    2.80
  -9  -3   1   51.99    3.10
  -9  -3   1   48.00    4.70
  -9  -3   1   49.30    5.30
  -9  -3   1   48.90    4.70
  -9  -3   1   49.70    3.00
  -9  -3   1   50.79    4.80
  -9  -3   1   51.59    3.50
  -9  -3   1   45.50    4.50
   9  -3  -1   48.30    3.90
  -9  -3   1   37.50    5.10
  -9   3   1   47.50    3.50
   9   3  -1   45.70    2.90
  -9   3   1   42.70    4.10
   9   3  -1   51.79    3.80
  -9   3   1   55.19    4.80
   9   3  -1   45.50    3.70
  -9   3   1   44.80    3.80
  -9   3   1   42.10    3.60
  -9   3   1   48.10    4.10
  -8  -3   1   92.09    5.30
  -8  -3   1   75.69    4.70
  -8  -3   1   77.69    3.60
  -8  -3   1   67.59    4.00
  -8  -3   1   74.79    5.50
  -8  -3   1   74.69    3.60
  -8  -3   1   80.19    4.00
  -8  -3   1   80.69    4.90
  -8   3   1   73.79    4.30
  -8   3   1   78.39    4.20
  -8   3   1   81.59    5.30
  -8   3   1   81.59    4.10
   8   3  -1   76.19    4.40
  -8   3   1   77.89    3.90
   8   3  -1   74.89    3.50
   8   3  -1   84.59    4.60
  -8   3   1   86.59    4.60
  -7  -3   1  931.01   27.40
  -7  -3   1  860.81   29.80
  -7  -3   1  939.01   28.40
  -7  -3   1  919.11   27.30
  -7  -3   1  857.21   27.70
  -7  -3   1  845.62   29.50
  -7  -3   1  949.80   28.90
  -7  -3   1  920.71   28.50
  -7  -3   1  912.71   28.60
  -7  -3   1  930.21   27.70
   7   3  -1  956.90   29.20
  -7   3   1  940.61   28.30
  -7   3   1  908.41   28.60
  -7   3   1  907.71   27.90
   7   3  -1  944.11   29.00
  -7   3   1  934.31   28.10
   7   3  -1  922.71   28.20
   7   3  -1  967.90   27.50
  -7   3   1  919.91   27.90
  -7   3   1  921.51   28.80
  -7   3   1  928.81   28.40
   7   3  -1  937.71   28.30
   6  -3  -1   72.19    3.40
  -6  -3   1   78.39    3.10
  -6  -3   1   72.49    3.00
  -6  -3   1   72.19    4.20
  -6  -3   1   68.89    3.50
  -6  -3   1   72.39    4.10
   6  -3  -1   70.19    3.50
   6  -3  -1   73.69    3.50
  -6  -3   1   61.79    5.00
   6  -3  -1   75.79    3.70
  -6  -3   1   68.19    3.70
  -6  -3   1   70.29    3.90
   6  -3  -1   67.89    2.40
   6  -3  -1   72.09    3.70
   6  -3  -1   69.79    2.40
  -6  -3   1   76.39    3.40
  -6   3   1   68.89    3.10
  -6   3   1   70.29    3.90
   6   3  -1   66.49    4.40
   6   3  -1   74.39    5.10
   6   3  -1   66.29    3.70
   6   3  -1   69.09    3.10
   6   3  -1   78.49    3.90
  -6   3   1   68.89    4.20
  -6   3   1   73.49    3.50
  -6   3   1   72.89    3.70
  -6   3   1   68.49    3.10
  -5  -3   1  910.81   26.40
  -5  -3   1  858.31   28.00
  -5  -3   1  863.11   26.70
  -5  -3   1  880.61   25.80
   5  -3  -1  898.81   26.60
   5  -3  -1  851.21   25.40
  -5  -3   1  896.31   26.70
   5  -3  -1  861.21   25.40
  -5  -3   1  870.11   28.20
   5  -3  -1  906.71   26.50
  -5  -3   1  892.01   26.50
  -5  -3   1  850.11   25.60
  -5  -3   1  936.81   27.20
   5  -3  -1  847.42   26.20
  -5   3   1  867.91   26.60
  -5   3   1  876.21   26.30
  -5   3   1  849.22   26.60
  -5   3   1  832.52   25.70
  -5   3   1  858.51   25.60
   5   3  -1  875.81   27.50
  -5   3   1  864.41   26.10
  -5   3   1  804.42   25.20
   5   3  -1  889.41   27.40
   5   3  -1  881.31   26.30
   5   3  -1  889.91   26.40
  -5   3   1  838.42   25.30
  -5   3   1  848.82   26.60
   5   3  -1  921.91   25.90
  -4  -3   1   18.70    1.40
   4  -3  -1   18.50    1.20
   4  -3  -1   17.40    1.80
  -4  -3   1   22.50    2.00
  -4  -3   1   17.10    1.70
  -4  -3   1   20.70    1.90
   4  -3  -1   18.90    1.80
   4  -3  -1   18.90    1.20
  -4  -3   1   17.60    1.80
   4  -3  -1   17.00    2.30
  -4  -3   1   16.00    2.60
   4  -3  -1   15.40    2.10
   4  -3  -1   17.10    1.70
  -4  -3   1   16.20    1.90
  -4  -3   1   14.90    2.60
  -4  -3   1   18.90    1.30
   4   3  -1   15.40    1.50
   4   3  -1   22.00    2.80
  -4   3   1   22.10    2.40
  -4   3   1   19.30    1.40
   4   3  -1   20.80    1.80
  -4   3   1   15.70    1.40
  -4   3   1   22.90    2.70
  -4   3   1   14.90    1.10
  -4   3   1   17.30    1.50
   4   3  -1   21.70    3.00
   3  -3  -1  648.04   19.20
   3  -3  -1  635.24   19.70
  -3  -3   1  632.14   19.70
  -3  -3   1  656.03   19.40
  -3  -3   1  646.34   19.60
  -3  -3   1  648.44   19.40
   3  -3  -1  639.84   19.60
   3  -3  -1  632.64   19.30
   3  -3  -1  658.13   20.30
  -3  -3   1  656.33   19.20
  -3  -3   1  629.64   19.50
  -3  -3   1  626.44   19.00
   3  -3  -1  664.23   20.50
  -3  -3   1  647.94   21.20
  -3  -3   1  646.04   21.40
  -3   3   1  615.74   18.90
   3   3  -1  644.54   19.60
  -3   3   1  665.13   20.70
   3   3  -1  663.23   19.50
  -3   3   1  647.54   19.00
  -3   3   1  642.44   19.30
   3   3  -1  649.34   19.30
   3   3  -1  658.23   20.90
  -3   3   1  648.64   19.70
   3   3  -1  649.04   19.80
  -3   3   1  655.43   20.50
   3   3  -1  666.03   21.00
  -2  -3   1  788.92   24.50
   2  -3  -1  792.42   24.00
   2  -3  -1  787.12   24.10
  -2  -3   1  769.82   22.80
  -2  -3   1  752.22   22.90
  -2  -3   1  761.12   22.70
  -2  -3   1  761.32   22.90
  -2  -3   1  783.02   22.90
   2  -3  -1  753.02   23.00
   2  -3  -1  751.12   22.90
   2  -3  -1  748.53   22.60
  -2  -3   1  759.52   22.50
   2  -3  -1  767.52   22.70
  -2  -3   1  773.72   24.60
  -2  -3   1  767.42   22.60
  -2   3   1  757.72   22.60
   2   3  -1  767.12   22.90
  -2   3   1  749.42   22.70
  -2   3   1  766.12   22.80
   2   3  -1  772.62   22.70
   2   3  -1  764.72   22.90
   2   3  -1  771.42   24.40
   2   3  -1  780.12   22.80
   2   3  -1  790.02   24.30
  -2   3   1  769.92   22.90
  -1  -3   1 1502.75   45.30
  -1  -3   1 1562.74   45.20
  -1  -3   1 1557.94   45.40
  -1  -3   1 1530.05   45.30
  -1  -3   1 1587.44   46.90
  -1  -3   1 1569.94   45.10
  -1  -3   1 1520.35   45.10
   1  -3  -1 1543.25   45.30
  -1  -3   1 1533.55   45.20
   1  -3  -1 1521.45   45.40
  -1  -3   1 1610.14   47.10
   1  -3  -1 1517.45   45.10
   1  -3  -1 1598.94   46.80
   1  -3  -1 1527.15   45.40
   1  -3  -1 1602.04   46.70
   1   3  -1 1574.34   45.20
   1   3  -1 1582.24   47.00
   1   3  -1 1554.24   45.20
   1   3  -1 1570.24   45.50
   1   3  -1 1597.84   46.80
  -1   3   1 1529.15   45.30
  -1   3   1 1483.75   45.20
   1   3  -1 1587.04   45.30
   1   3  -1 1561.84   45.40
  -1   3   1 1599.44   46.90
  -1   3   1 1561.14   46.70
  -1   3   1 1594.54   45.40
  -1   3   1 1510.95   45.10
   0  -3   1 3167.58   92.29
   0  -3  -1 3273.97   94.09
   0  -3  -1 3093.09   92.19
   0  -3  -1 3210.48   92.39
   0  -3   1 3237.98   94.99
   0  -3  -1 3318.27   92.19
   0  -3   1 3192.08   94.79
   0  -3   1 3082.79   92.39
   0  -3  -1 3328.67   92.19
   0  -3   1 3254.27   91.89
   0  -3   1 3195.38   92.39
   0  -3  -1 3102.89   92.39
   0  -3  -1 3210.58   94.19
   0  -3   1 3247.38   92.09
   0  -3   1 3087.99   92.29
   0  -3  -1 3163.58   92.39
   0  -3   1 3077.39   92.09
   0   3   1 3262.87   92.19
   0   3   1 3289.17   92.39
   0   3   1 3265.37   94.39
   0   3   1 3132.39   92.19
   0   3  -1 3215.48   92.39
   0   3   1 3179.38   91.99
   0   3   1 3276.67   92.49
   0   3  -1 3174.08   94.69
   0   3  -1 3183.18   92.19
   0   3   1 3270.77   94.19
   0   3  -1 3148.68   92.09
   0   3  -1 3177.58   94.89
   0   3   1 3249.27   92.39
   0   3  -1 3187.98   92.49
  -1  -3  -1   75.49    4.50
   1  -3   1   67.59    2.90
   1  -3   1   68.69    4.10
  -1  -3  -1   66.69    2.80
  -1  -3  -1   69.29    2.90
  -1  -3  -1   65.79    2.90
   1  -3   1   67.79    2.80
  -1  -3  -1   65.59    2.60
   1  -3   1   69.29    3.90
   1  -3   1   74.39    2.90
  -1  -3  -1   70.39    4.20
   1  -3   1   68.39    2.40
   1  -3   1   68.79    2.80
  -1  -3  -1   67.69    2.80
   1   3   1   67.09    3.00
  -1   3  -1   72.19    4.00
   1   3   1   76.99    4.30
   1   3   1   62.19    2.80
  -1   3  -1   71.39    2.60
  -1   3  -1   67.79    2.80
   1   3   1   76.79    4.10
   1   3   1   72.39    2.70
  -1   3  -1   67.49    2.70
   1   3   1   73.39    2.80
   1   3   1   73.99    2.60
  -1   3  -1   71.69    4.20
  -2  -3  -1  429.46   13.30
   2  -3   1  440.86   14.40
  -2  -3  -1  442.56   13.20
   2  -3   1  433.46   13.50
  -2  -3  -1  424.16   13.50
   2  -3   1  406.46   12.90
  -2  -3  -1  442.56   13.50
  -2  -3  -1  438.56   13.20
   2  -3   1  443.06   13.30
  -2  -3  -1  445.66   15.30
  -2  -3  -1  430.06   13.10
   2  -3   1  430.66   13.30
   2  -3   1  450.25   14.60
  -2  -3  -1  442.16   15.10
   2   3   1  448.86   13.40
  -2   3  -1  435.26   13.20
   2   3   1  454.65   15.10
  -2   3  -1  446.26   13.30
   2   3   1  445.56   13.20
   2   3   1  452.55   13.50
  -2   3  -1  427.56   13.40
   2   3   1  428.16   13.30
  -3  -3  -1   21.90    1.50
  -3  -3  -1   22.20    1.70
   3  -3   1   20.90    2.50
   3  -3   1   20.50    1.30
   3  -3   1   22.50    1.70
  -3  -3  -1   24.10    3.20
  -3  -3  -1   21.80    3.20
   3  -3   1   17.60    2.30
   3  -3   1   24.80    1.80
  -3  -3  -1   23.40    1.60
  -3  -3  -1   19.80    1.40
  -3  -3  -1   22.20    1.90
  -3  -3  -1   21.80    1.80
   3  -3   1   19.80    1.40
   3   3   1   20.10    1.50
  -3   3  -1   20.70    1.30
  -3   3  -1   22.40    2.80
   3   3   1   25.20    3.00
  -3   3  -1   20.70    1.80
  -3   3  -1   22.40    2.00
   3   3   1   25.00    2.80
  -3   3  -1   20.20    1.30
  -3   3  -1   21.00    2.60
   3   3   1   22.20    1.50
   3   3   1   18.20    1.70
  -4  -3  -1 1531.75   46.90
   4  -3   1 1484.25   44.80
  -4  -3  -1 1555.24   44.80
  -4  -3  -1 1508.35   45.20
  -4  -3  -1 1534.75   45.00
   4  -3   1 1582.84   45.40
   4  -3   1 1458.45   44.60
   4  -3   1 1469.05   44.20
  -4  -3  -1 1566.04   44.40
  -4  -3  -1 1550.34   46.70
   4  -3   1 1499.65   44.40
   4  -3   1 1580.44   45.50
  -4  -3  -1 1508.85   44.50
  -4   3  -1 1463.65   44.40
   4   3   1 1585.74   46.20
  -4   3  -1 1556.94   45.00
   4   3   1 1547.25   44.80
   4   3   1 1574.44   46.30
  -4   3  -1 1554.84   45.10
  -4   3  -1 1517.75   45.10
  -4   3  -1 1445.06   44.00
   4   3   1 1553.64   44.70
   4   3   1 1567.64   44.50
  -4   3  -1 1439.06   44.00
   5  -3   1  177.18    7.20
   5  -3   1  185.08    6.90
  -5  -3  -1  188.28    6.70
   5  -3   1  195.88    6.80
  -5  -3  -1  186.48    6.10
  -5  -3  -1  177.28    6.80
   5  -3   1  183.38    5.70
  -5  -3  -1  170.58    8.50
  -5  -3  -1  179.08    6.20
   5  -3   1  193.58    7.20
   5  -3   1  175.58    6.10
  -5  -3  -1  178.18    7.00
   5  -3   1  177.88    5.90
  -5  -3  -1  187.68    7.00
  -5  -3  -1  181.08    8.40
  -5   3  -1  177.08    6.20
   5   3   1  185.98    6.10
   5   3   1  185.78    6.50
  -5   3  -1  181.58    6.90
  -5   3  -1  185.18    5.70
   5   3   1  185.38    7.90
  -5   3  -1  182.18    6.80
  -5   3  -1  185.18    6.80
   5   3   1  194.38    7.80
  -5   3  -1  174.98    5.80
  -5   3  -1  171.68    5.60
   6  -3   1 1556.24   45.30
  -6  -3  -1 1551.74   45.50
   6  -3   1 1494.55   45.30
   6  -3   1 1504.75   44.70
   6  -3   1 1521.95   43.90
  -6  -3  -1 1506.85   47.10
  -6  -3  -1 1514.35   45.50
  -6  -3  -1 1490.55   47.30
  -6  -3  -1 1519.85   44.40
  -6  -3  -1 1516.95   44.60
  -6  -3  -1 1435.26   45.00
  -6  -3  -1 1514.85   45.80
   6  -3   1 1599.54   45.40
  -6  -3  -1 1544.25   45.20
   6  -3   1 1471.15   44.10
   6   3   1 1509.75   45.00
  -6   3  -1 1485.35   44.60
   6   3   1 1548.84   46.20
  -6   3  -1 1571.64   45.50
  -6   3  -1 1403.06   43.80
   6   3   1 1548.65   45.10
  -6   3  -1 1497.55   44.30
  -6   3  -1 1557.34   45.50
   6   3   1 1589.54   44.50
   6   3   1 1592.24   46.50
  -6   3  -1 1541.95   45.40
   7  -3   1  365.56   11.30
  -7  -3  -1  394.46   13.20
  -7  -3  -1  374.16   13.20
  -7  -3  -1  349.47   14.60
  -7  -3  -1  359.06   12.40
  -7  -3  -1  383.56   13.40
  -7  -3  -1  349.47   12.40
  -7  -3  -1  388.16   11.80
  -7  -3  -1  375.76   12.80
  -7  -3  -1  348.87   14.40
   7   3   1  393.06   13.50
   7   3   1  384.56   12.40
  -7   3  -1  365.26   11.80
  -7   3  -1  378.96   12.10
   7   3   1  398.06   11.90
  -7   3  -1  393.16   12.80
   7   3   1  384.76   12.60
  -7   3  -1  382.46   13.10
  -7   3  -1  379.36   12.90
   7   3   1  383.66   13.60
  -7   3  -1  386.56   13.00
  -8  -3  -1   -0.60    2.30
  -8  -3  -1    1.80    1.20
  -8  -3  -1    1.70    2.50
  -8  -3  -1    3.70    2.50
  -8  -3  -1    3.30    1.50
  -8  -3  -1    0.20    1.80
   8   3   1    3.00    1.30
  -8   3  -1    0.00    2.20
  -8   3  -1    8.50    1.90
  -8   3  -1    1.30    2.30
  -8   3  -1    0.40    2.40
   8   3   1    3.50    1.70
  -8   3  -1    0.20    1.40
  -9  -3  -1    0.70    2.80
  -9  -3  -1    0.70    3.00
  -9  -3  -1    4.50    3.20
  -9  -3  -1    1.30    1.40
  -9  -3  -1    0.60    1.60
  -9  -3  -1   -1.20    2.40
  -9   3  -1   -1.30    2.40
   9   3   1    1.10    1.80
  -9   3  -1    0.60    2.20
   9   3   1    1.50    1.90
  -9   3  -1   -1.00    2.70
  -9   3  -1   -1.30    1.60
  -9   3  -1    4.00    2.70
  -9   3  -1   -0.70    1.70
  10  -3   1  148.79    6.60
 -10  -3  -1  150.78    8.50
 -10  -3  -1  140.39    7.90
 -10  -3  -1  136.79    6.00
 -10  -3  -1  139.99    7.70
 -10  -3  -1  138.29    5.80
 -10  -3  -1  153.78    8.60
 -10   3  -1  147.29    7.30
 -10   3  -1  141.69    7.50
 -10   3  -1  148.99    7.30
  10   3   1  143.79    6.70
 -10   3  -1  136.49    6.10
 -10   3  -1  128.39    4.90
  10   3   1  143.09    5.70
 -10   3  -1  144.29    6.30
  10   3   1  140.99    6.30
 -10   3  -1  145.59    7.40
 -11  -3  -1  324.47   13.20
 -11  -3  -1  349.17   13.90
 -11  -3  -1  323.27   11.10
 -11  -3  -1  335.07   13.40
 -11  -3  -1  328.07   13.60
  11  -3   1  313.17   11.90
 -11   3  -1  285.77   10.00
 -11   3  -1  306.17   11.50
 -11   3  -1  341.47   13.00
  11   3   1  336.37   11.00
 -11   3  -1  344.77   12.90
  11   3   1  326.77   12.90
  11   3   1  302.77   11.50
  12  -3   1    4.00    3.50
 -12  -3  -1    8.60    4.30
  12  -3   1    5.30    2.90
  12  -3   1    4.90    2.90
 -12  -3  -1    8.20    5.50
 -12  -3  -1    7.60    5.40
 -12   3  -1    0.50    3.90
 -12   3  -1    6.30    3.90
  12   3   1    1.20    2.60
 -12   3  -1    5.00    2.70
  12   3   1    3.30    2.90
  12   3   1    1.50    1.90
 -13  -3  -1  108.79    6.00
  13  -3   1  129.19    8.00
  13  -3   1  112.89    7.00
 -13  -3  -1  119.79   10.10
 -13  -3  -1  120.19    9.10
 -13  -3  -1  128.09    9.00
  13  -3   1  109.99    7.30
 -13   3  -1  108.59    8.30
  13   3   1  121.69    7.70
  13   3   1  112.29    6.80
  13   3   1  105.69    5.50
 -13   3  -1  118.89    8.00
  14  -3   1    5.20    3.50
 -14  -3  -1    7.10    6.20
 -14  -3  -1    1.50    2.90
 -14  -3  -1    1.10    6.30
  14   3   1    1.10    3.40
  14   3   1    3.70    2.40
  14   3   1    7.50    4.00
 -15  -3  -1    6.80    3.20
  15  -3   1   15.90    4.60
 -15  -3  -1    4.10    5.60
 -15  -3  -1    4.10    5.40
 -15  -3  -1    4.60    6.30
  15   3   1   12.00    3.80
  15   3   1    9.10    2.80
  15   3   1   13.90    4.50
 -15  -4   1    7.10    3.60
 -15  -4   1   11.60    7.70
 -15  -4   1   15.30    6.70
  15   4  -1    4.50    5.00
  15   4  -1    5.20    4.50
  15   4  -1    6.00    3.50
 -14  -4   1   18.60    7.30
 -14  -4   1   16.30    3.60
  14  -4  -1    3.60    3.90
 -14  -4   1   15.40    8.40
  14  -4  -1   13.00    1.70
 -14  -4   1   11.60    6.40
  14   4  -1    9.60    2.80
  14   4  -1   12.80    4.80
  14   4  -1    8.10    3.90
  13  -4  -1   86.59    6.70
  13  -4  -1   75.49    9.30
 -13  -4   1   78.59    8.90
 -13  -4   1   80.09    7.50
 -13  -4   1   82.09    7.90
  13   4  -1   75.89    6.20
 -13   4   1   80.49    7.80
  13   4  -1   86.39    7.00
 -13   4   1   77.59    3.80
 -13   4   1   75.49    3.70
 -12  -4   1   50.19    6.70
 -12  -4   1   49.50    6.50
 -12  -4   1   59.49    7.60
  12  -4  -1   45.50    5.40
 -12  -4   1   44.70    5.70
 -12  -4   1   47.60    4.80
  12  -4  -1   40.40    5.00
  12  -4  -1   40.90    2.70
 -12   4   1   40.80    3.20
  12   4  -1   37.40    3.90
  12   4  -1   47.70    5.60
 -12   4   1   48.30    4.90
  12   4  -1   48.60    4.70
 -12   4   1   46.00    2.90
 -12   4   1   47.20    6.00
  11  -4  -1   43.30    4.80
  11  -4  -1   34.60    4.30
  11  -4  -1   28.60    2.90
 -11  -4   1   32.40    5.30
  11  -4  -1   42.30    5.30
 -11  -4   1   33.90    5.10
 -11  -4   1   33.50    4.00
 -11  -4   1   31.40    5.20
 -11  -4   1   34.90    5.90
  11   4  -1   31.70    3.40
 -11   4   1   29.10    5.20
  11   4  -1   35.10    4.50
  11   4  -1   31.60    4.10
 -11   4   1   37.80    4.40
 -10  -4   1    8.20    3.60
 -10  -4   1    2.30    4.00
 -10  -4   1    3.00    3.70
  10  -4  -1    2.30    2.00
  10  -4  -1   -2.10    2.70
 -10  -4   1    4.80    2.20
  10  -4  -1    5.90    2.90
  10  -4  -1    6.40    2.70
 -10  -4   1    8.10    3.50
  10   4  -1    4.60    1.90
  10   4  -1    3.00    2.90
  10   4  -1    2.80    2.50
 -10   4   1    5.10    1.20
 -10   4   1    5.50    3.60
 -10   4   1   -0.30    2.00
 -10   4   1    2.10    2.40
   9  -4  -1    1.60    1.20
  -9  -4   1    2.90    3.70
  -9  -4   1    9.60    3.70
  -9  -4   1   10.50    3.10
   9  -4  -1    0.90    2.20
  -9  -4   1    7.10    3.20
  -9  -4   1    3.50    1.90
   9  -4  -1    3.40    2.60
   9  -4  -1    1.80    1.00
  -9  -4   1    7.20    1.90
  -9  -4   1    7.20    3.10
   9  -4  -1    9.30    2.00
  -9  -4   1    4.70    3.70
  -9   4   1    3.80    1.10
   9   4  -1    6.70    2.50
  -9   4   1    5.50    2.20
  -9   4   1    0.40    1.70
   9   4  -1    3.30    1.70
   9   4  -1    3.30    2.40
  -9   4   1    5.00    3.40
  -9   4   1    1.80    1.00
   8  -4  -1  271.17    9.50
   8  -4  -1  272.47    8.90
   8  -4  -1  291.47    9.50
   8  -4  -1  281.57   10.40
  -8  -4   1  285.47   11.00
   8  -4  -1  294.07   10.70
   8  -4  -1  286.17   10.60
  -8  -4   1  268.97    9.10
  -8  -4   1  299.47   10.80
  -8  -4   1  293.67    9.70
  -8  -4   1  302.67   11.30
  -8  -4   1  273.07   11.30
   8   4  -1  271.57    9.60
  -8   4   1  294.47   11.20
   8   4  -1  291.07   10.60
  -8   4   1  274.27    9.10
  -8   4   1  281.07    8.80
  -8   4   1  250.37    9.50
   8   4  -1  281.37   10.40
  -8   4   1  271.37    9.90
   7  -4  -1    5.60    2.20
   7  -4  -1   14.90    2.70
   7  -4  -1   11.30    2.00
   7  -4  -1    9.80    1.60
  -7  -4   1   12.60    3.10
   7  -4  -1    7.70    1.20
   7  -4  -1   11.20    2.00
  -7  -4   1   13.50    2.60
   7  -4  -1   10.40    2.20
  -7  -4   1   10.40    1.40
  -7  -4   1   11.00    1.70
  -7  -4   1   12.70    3.20
   7  -4  -1    8.90    2.10
  -7  -4   1   13.80    2.20
   7  -4  -1    9.80    2.20
  -7  -4   1   12.90    2.60
   7   4  -1   12.80    2.30
  -7   4   1   13.60    2.20
   7   4  -1   10.30    1.70
  -7   4   1   12.40    1.50
   7   4  -1   10.90    2.10
  -7   4   1    7.50    1.10
  -7   4   1   11.30    1.60
  -6  -4   1  634.34   19.10
  -6  -4   1  609.64   19.30
  -6  -4   1  571.14   21.10
   6  -4  -1  558.94   17.90
   6  -4  -1  611.74   19.10
  -6  -4   1  575.14   21.40
   6  -4  -1  595.14   19.30
  -6  -4   1  593.04   19.00
  -6  -4   1  592.64   18.30
  -6  -4   1  604.34   19.50
   6  -4  -1  606.14   18.00
   6  -4  -1  621.14   19.20
  -6  -4   1  583.04   17.90
  -6  -4   1  620.84   18.70
   6  -4  -1  600.14   19.40
   6  -4  -1  594.54   18.70
   6  -4  -1  577.64   17.90
   6   4  -1  614.94   20.40
   6   4  -1  618.74   18.40
   6   4  -1  619.24   18.90
  -6   4   1  594.54   17.80
   6   4  -1  613.94   20.60
  -6   4   1  575.04   17.80
  -6   4   1  542.45   17.70
  -6   4   1  590.84   19.30
   6   4  -1  609.84   19.00
  -6   4   1  598.24   18.50
   5  -4  -1    3.00    1.50
   5  -4  -1    3.50    1.40
  -5  -4   1    4.50    1.00
   5  -4  -1    2.60    1.00
  -5  -4   1    2.60    2.40
  -5  -4   1    3.40    1.60
  -5  -4   1    5.10    1.60
   5  -4  -1    2.70    1.70
  -5  -4   1    8.60    1.90
  -5  -4   1    7.00    2.00
   5  -4  -1    5.30    1.10
  -5  -4   1    5.10    2.60
  -5  -4   1    4.40    1.10
   5  -4  -1    6.70    1.90
   5  -4  -1    6.80    1.10
   5  -4  -1    5.00    1.70
  -5   4   1    4.00    1.10
  -5   4   1    3.10    2.00
   5   4  -1    2.80    1.60
  -5   4   1    4.50    1.50
   5   4  -1    6.60    2.20
  -5   4   1    2.70    1.80
   5   4  -1    4.50    1.60
   5   4  -1    2.40    1.20
   5   4  -1    6.10    2.30
  -5   4   1    6.70    1.60
  -5   4   1    2.10    1.70
  -4  -4   1   61.19    3.50
  -4  -4   1   61.19    2.50
  -4  -4   1   56.69    5.80
   4  -4  -1   62.29    3.40
  -4  -4   1   60.29    2.80
   4  -4  -1   61.09    2.90
   4  -4  -1   61.29    4.10
  -4  -4   1   62.19    3.30
   4  -4  -1   58.19    2.80
  -4  -4   1   54.29    5.10
  -4  -4   1   55.39    3.10
  -4  -4   1   61.19    3.10
   4  -4  -1   51.19    3.20
  -4  -4   1   60.79    3.40
   4  -4  -1   59.59    4.30
   4   4  -1   63.89    3.30
  -4   4   1   58.79    4.60
  -4   4   1   54.09    4.20
   4   4  -1   64.89    4.70
  -4   4   1   64.19    3.60
  -4   4   1   61.19    2.90
   4   4  -1   58.09    3.00
  -4   4   1   57.19    2.70
   4   4  -1   71.39    5.10
  -4   4   1   59.69    2.30
   4   4  -1   66.29    3.10
  -3  -4   1  106.49    3.60
  -3  -4   1   98.39    4.10
  -3  -4   1   95.59    4.30
  -3  -4   1  102.89    4.40
   3  -4  -1   93.39    3.80
  -3  -4   1   87.79    6.90
   3  -4  -1   93.79    4.30
   3  -4  -1   96.69    5.50
  -3  -4   1   93.19    3.80
   3  -4  -1   94.89    3.90
   3  -4  -1  110.09    4.40
   3  -4  -1   95.09    5.30
   3   4  -1   97.59    6.20
   3   4  -1   97.19    4.00
   3   4  -1   97.79    4.10
  -3   4   1   99.09    5.60
   3   4  -1   98.29    3.90
  -3   4   1   87.39    4.00
  -3   4   1   96.59    4.20
  -3   4   1   95.49    5.80
  -3   4   1   92.29    3.70
  -3   4   1  100.79    3.80
   2  -4  -1  785.92   23.90
  -2  -4   1  791.82   23.90
  -2  -4   1  791.92   26.50
  -2  -4   1  793.62   23.80
  -2  -4   1  800.02   23.80
  -2  -4   1  770.82   24.10
  -2  -4   1  800.82   24.10
  -2  -4   1  786.72   24.30
   2  -4  -1  798.52   25.80
   2  -4  -1  789.92   25.60
  -2  -4   1  899.71   26.30
  -2  -4   1  793.32   26.30
   2   4  -1  812.42   26.20
  -2   4   1  848.92   28.10
   2   4  -1  806.12   24.30
   2   4  -1  788.72   24.10
   2   4  -1  841.02   24.00
   2   4  -1  817.92   26.10
   2   4  -1  800.52   24.40
  -2   4   1  795.12   23.90
   2   4  -1  752.42   25.50
  -2   4   1  801.22   24.20
  -2   4   1  856.11   28.10
  -2   4   1  811.62   24.60
  -1  -4   1 1104.69   32.60
  -1  -4   1 1103.89   32.30
   1  -4  -1 1083.39   32.50
  -1  -4   1 1105.29   34.90
   1  -4  -1 1086.79   32.90
   1  -4  -1 1126.99   34.60
  -1  -4   1 1064.89   32.80
   1  -4  -1 1153.78   34.80
   1  -4  -1 1080.09   32.80
  -1  -4   1 1082.29   32.50
  -1  -4   1 1099.69   32.80
  -1  -4   1 1119.29   32.50
   1  -4  -1 1139.79   32.80
  -1  -4   1 1080.89   32.80
   1   4  -1 1134.59   33.00
   1   4  -1 1117.39   32.60
  -1   4   1 1125.69   34.90
   1   4  -1 1145.59   34.80
   1   4  -1 1159.48   35.00
  -1   4   1 1098.49   32.90
  -1   4   1 1105.29   32.10
   1   4  -1 1120.49   32.50
   1   4  -1 1110.99   32.70
  -1   4   1 1108.39   32.50
  -1   4   1 1115.29   34.70
   1   4  -1 1083.99   32.80
  -1   4   1 1108.59   32.70
  -1   4   1 1051.59   32.80
   0  -4  -1  826.72   24.80
   0  -4   1  825.82   24.90
   0  -4  -1  850.21   27.10
   0  -4  -1  830.82   25.00
   0  -4  -1  817.72   24.40
   0  -4  -1  844.32   26.90
   0  -4   1  808.12   25.00
   0  -4   1  826.02   25.00
   0  -4   1  833.02   26.90
   0  -4  -1  859.21   24.70
   0  -4   1  830.82   27.00
   0  -4  -1  827.02   25.00
   0  -4   1  815.62   24.50
   0  -4   1  857.81   24.60
   0  -4   1  822.92   24.90
   0  -4  -1  849.12   25.10
   0   4   1  841.92   24.70
   0   4  -1  832.32   24.60
   0   4  -1  855.31   24.90
   0   4  -1  833.42   25.10
   0   4  -1  839.92   26.90
   0   4  -1  839.52   24.90
   0   4   1  815.82   24.90
   0   4  -1  852.91   27.10
   0   4   1  852.61   27.10
   0   4   1  847.52   24.90
   0   4   1  817.22   24.40
   0   4  -1  825.42   24.30
   0   4   1  822.22   25.10
   0   4   1  824.12   24.60
   0   4  -1  839.02   24.70
   0   4   1  856.21   27.00
  -1  -4  -1 1572.04   47.40
  -1  -4  -1 1521.35   45.40
  -1  -4  -1 1559.54   44.80
   1  -4   1 1528.45   45.40
   1  -4   1 1486.55   44.60
   1  -4   1 1556.34   47.00
  -1  -4  -1 1491.15   45.20
   1  -4   1 1513.55   45.10
  -1  -4  -1 1525.85   45.10
  -1  -4  -1 1537.05   45.20
   1  -4   1 1535.75   45.30
  -1  -4  -1 1593.34   44.90
  -1  -4  -1 1530.25   47.50
   1  -4   1 1564.34   47.10
   1   4   1 1553.54   45.20
   1   4   1 1591.94   47.30
   1   4   1 1500.75   45.00
  -1   4  -1 1531.75   45.20
  -1   4  -1 1538.35   45.30
   1   4   1 1545.85   44.80
   1   4   1 1589.94   47.40
  -1   4  -1 1516.05   45.10
  -1   4  -1 1546.15   44.80
   1   4   1 1553.04   45.20
   1   4   1 1570.24   45.40
   2  -4   1   40.30    2.20
  -2  -4  -1   38.90    2.40
  -2  -4  -1   42.50    4.50
   2  -4   1   39.40    3.80
   2  -4   1   39.20    1.70
  -2  -4  -1   40.30    2.80
  -2  -4  -1   40.10    2.10
   2  -4   1   35.50    2.30
  -2  -4  -1   41.50    2.20
   2  -4   1   37.40    2.40
   2  -4   1   36.10    3.60
  -2  -4  -1   38.10    2.10
  -2  -4  -1   32.70    4.00
  -2  -4  -1   42.10    2.40
  -2   4  -1   34.30    1.90
  -2   4  -1   36.30    3.80
   2   4   1   39.10    2.40
  -2   4  -1   43.20    2.60
   2   4   1   38.70    2.10
   2   4   1   45.70    3.90
   2   4   1   34.00    2.30
   2   4   1   34.20    2.40
   2   4   1   39.20    4.00
   2   4   1   37.60    2.20
  -2   4  -1   35.60    4.00
  -2   4  -1   39.20    3.70
  -3  -4  -1  211.48    7.40
   3  -4   1  201.78    6.50
   3  -4   1  208.98    7.40
  -3  -4  -1  224.88    7.60
  -3  -4  -1  203.48   10.00
   3  -4   1  203.78    7.10
   3  -4   1  203.88    7.40
   3  -4   1  205.68    8.70
   3  -4   1  206.18    8.50
  -3  -4  -1  201.68    6.90
  -3  -4  -1  210.58    7.30
  -3  -4  -1  217.18    6.90
   3  -4   1  210.08    7.10
  -3  -4  -1  208.58    7.40
   3   4   1  206.98    7.80
  -3   4  -1  210.18    7.30
  -3   4  -1  210.08    6.90
   3   4   1  206.98    7.10
  -3   4  -1  204.48    6.80
   3   4   1  220.78    7.10
  -3   4  -1  205.48    8.70
  -3   4  -1  196.38    8.80
   3   4   1  213.68   10.10
   3   4   1  196.68    9.50
   3   4   1  201.78    7.60
   4  -4   1    5.70    1.70
  -4  -4  -1    5.40    2.70
  -4  -4  -1    4.40    1.10
   4  -4   1    1.90    1.10
  -4  -4  -1    4.20    1.40
   4  -4   1    2.80    1.80
   4  -4   1    4.30    2.00
  -4  -4  -1    4.70    1.50
  -4  -4  -1    2.70    2.80
  -4  -4  -1    7.20    1.20
  -4  -4  -1    7.90    1.70
   4   4   1    2.20    1.90
   4   4   1    4.40    1.30
  -4   4  -1   -0.30    1.90
  -4   4  -1    1.90    1.70
  -4   4  -1    5.30    1.70
  -4   4  -1    4.10    1.10
   4   4   1    5.80    1.30
   4   4   1    6.70    2.40
  -5  -4  -1 1228.48   37.80
  -5  -4  -1 1236.28   36.80
   5  -4   1 1231.18   37.80
   5  -4   1 1249.77   36.80
  -5  -4  -1 1281.07   37.70
   5  -4   1 1277.07   38.60
  -5  -4  -1 1203.38   40.10
   5  -4   1 1273.87   38.20
   5  -4   1 1167.68   36.60
  -5  -4  -1 1243.48   36.90
  -5  -4  -1 1216.58   39.90
   5  -4   1 1296.37   38.10
  -5  -4  -1 1271.07   37.60
   5  -4   1 1284.07   38.70
   5  -4   1 1228.98   37.40
  -5  -4  -1 1263.27   37.30
  -5   4  -1 1192.68   36.80
   5   4   1 1262.47   37.00
  -5   4  -1 1240.88   37.70
  -5   4  -1 1243.88   37.50
   5   4   1 1296.07   39.40
  -5   4  -1 1258.37   36.70
   5   4   1 1271.87   37.30
   5   4   1 1292.87   37.30
   5   4   1 1282.17   39.20
  -6  -4  -1  299.37   10.70
   6  -4   1  282.97    9.70
  -6  -4  -1  310.67   11.10
  -6  -4  -1  299.87   10.80
  -6  -4  -1  293.17   12.90
  -6  -4  -1  302.97    9.80
  -6  -4  -1  287.17    9.70
   6  -4   1  301.87    9.70
   6  -4   1  300.57   10.60
  -6  -4  -1  310.87   10.50
   6  -4   1  308.97   11.50
   6  -4   1  288.37   10.50
   6  -4   1  297.27   11.20
  -6  -4  -1  297.27   13.20
   6  -4   1  301.07   10.80
   6   4   1  305.37   10.20
   6   4   1  299.77   12.10
  -6   4  -1  294.47   10.60
   6   4   1  315.47    9.90
   6   4   1  300.47   10.30
  -6   4  -1  303.27    9.50
   6   4   1  304.87   11.90
  -6   4  -1  298.17    9.80
  -6   4  -1  293.57   10.70
  -7  -4  -1  251.37    8.50
  -7  -4  -1  261.57   10.30
  -7  -4  -1  248.58    8.50
   7  -4   1  242.58    9.40
   7  -4   1  247.18    9.70
  -7  -4  -1  257.67    9.50
   7  -4   1  245.98    9.90
   7  -4   1  258.17    9.00
  -7  -4  -1  250.37    9.70
  -7  -4  -1  266.67    9.90
   7  -4   1  233.08    7.90
   7  -4   1  249.78    8.90
  -7   4  -1  243.48    8.50
  -7   4  -1  263.87    9.70
   7   4   1  259.77    9.10
   7   4   1  257.17    8.60
  -7   4  -1  229.48    7.90
  -7   4  -1  248.98    8.40
  -7   4  -1  231.58    7.80
   7   4   1  255.47    8.90
  -8  -4  -1   36.00    4.20
  -8  -4  -1   37.70    4.30
   8  -4   1   27.60    1.90
   8  -4   1   28.90    2.40
  -8  -4  -1   37.90    4.20
  -8  -4  -1   34.80    2.70
   8  -4   1   30.80    2.90
   8  -4   1   30.90    3.70
  -8  -4  -1   35.20    4.40
  -8  -4  -1   41.20    2.90
   8   4   1   33.60    2.70
  -8   4  -1   33.90    2.80
   8   4   1   35.50    3.20
  -8   4  -1   26.60    1.80
  -8   4  -1   25.90    2.20
  -8   4  -1   34.70    2.20
  -8   4  -1   39.90    4.90
  -8   4  -1   33.70    3.80
  -8   4  -1   39.00    3.70
   8   4   1   42.00    3.30
  -9  -4  -1   19.90    3.90
   9  -4   1   31.00    3.90
   9  -4   1   24.10    1.80
  -9  -4  -1   38.00    5.20
  -9  -4  -1   31.00    2.90
  -9  -4  -1   26.60    3.00
   9  -4   1   25.10    3.00
  -9  -4  -1   25.30    4.40
   9  -4   1   24.60    2.20
  -9  -4  -1   24.40    3.80
   9   4   1   25.80    2.80
   9   4   1   27.40    3.20
  -9   4  -1   21.40    2.20
  -9   4  -1   19.40    1.70
   9   4   1   32.70    3.70
  -9   4  -1   28.60    2.10
  -9   4  -1   29.50    3.00
  -9   4  -1   33.10    4.30
  -9   4  -1   19.20    3.40
  10  -4   1  101.69    6.00
  10  -4   1  101.99    4.40
 -10  -4  -1  115.19    7.80
 -10  -4  -1  118.79    8.70
 -10  -4  -1   95.69    4.90
  10  -4   1  117.39    6.70
 -10  -4  -1  107.99    8.00
 -10  -4  -1  107.49    5.70
 -10  -4  -1  118.39    7.50
  10   4   1  109.99    5.60
 -10   4  -1  107.99    5.30
 -10   4  -1  109.49    6.70
 -10   4  -1  105.99    7.00
 -10   4  -1  108.49    4.30
  10   4   1  112.79    6.10
  10   4   1  112.99    6.20
 -11  -4  -1   35.20    5.80
 -11  -4  -1   26.00    4.80
  11  -4   1   27.00    3.80
  11  -4   1   22.40    2.50
  11  -4   1   30.20    4.70
 -11  -4  -1   29.10    5.30
 -11  -4  -1   28.20    3.30
  11  -4   1   27.90    3.60
  11   4   1   31.70    3.70
  11   4   1   25.90    4.10
 -11   4  -1   19.50    3.10
 -11   4  -1   32.50    4.90
  11   4   1   27.30    3.40
  12  -4   1  150.98    5.80
 -12  -4  -1  163.98   10.80
  12  -4   1  177.58    8.90
 -12  -4  -1  158.58    7.40
  12  -4   1  154.78    8.60
  12  -4   1  152.78    8.20
 -12  -4  -1  176.78   10.00
 -12  -4  -1  172.18   10.80
 -12   4  -1  151.18   12.70
 -12   4  -1  154.98    5.90
  12   4   1  152.38    6.90
  12   4   1  153.28    8.50
  12   4   1  143.29    7.80
  12   4   1  141.09    7.90
  13  -4   1   -0.30    1.40
  13  -4   1   -3.50    3.80
 -13  -4  -1    4.80    4.90
 -13  -4  -1    4.00    6.80
  13  -4   1   -0.60    3.90
 -13  -4  -1    2.20    4.80
 -13   4  -1   -0.60    1.90
  13   4   1    0.00    3.30
 -13   4  -1    3.90    1.80
 -13   4  -1   -2.90    4.10
  14  -4   1   12.10    4.50
 -14  -4  -1   20.30    7.00
 -14  -4  -1   16.40    5.90
  14  -4   1    8.90    1.80
 -14  -4  -1   19.00    7.40
 -14  -4  -1    5.10    3.40
 -14   4  -1    8.30    2.10
  14   4   1   11.40    2.80
  14   4   1    7.90    3.70
 -14   4  -1   12.80    2.40
  14   4   1   11.40    4.30
  15  -4   1   11.60    4.60
 -15  -4  -1   -3.40    4.20
 -15  -4  -1    3.30    9.70
 -15  -4  -1    8.20    5.50
 -15  -4  -1    2.80    6.20
  15   4   1    2.60    6.10
  15   4   1   -2.50    3.80
 -14  -5   1   10.50    3.90
  14  -5  -1   10.10    2.10
 -14  -5   1   21.30    6.80
  14  -5  -1    8.60    4.20
 -14  -5   1   18.10    7.40
 -14  -5   1   10.80    5.70
  14   5  -1   16.20    4.50
 -14   5   1   12.20    2.40
  14   5  -1    8.60    4.30
  14   5  -1    8.30    3.20
  13  -5  -1    6.60    2.10
 -13  -5   1   10.10    6.60
 -13  -5   1   16.80    5.40
  13  -5  -1    7.00    4.70
 -13  -5   1   12.00    6.00
 -13  -5   1    6.50    3.50
  13  -5  -1    6.00    3.90
  13   5  -1    0.60    3.60
  13   5  -1    4.40    3.90
  13   5  -1    6.10    2.90
 -13   5   1    5.30    2.30
 -13   5   1    9.10    5.20
  13   5  -1   -4.10    3.50
 -12  -5   1   48.80    6.30
  12  -5  -1   38.70    5.00
  12  -5  -1   43.40    5.50
 -12  -5   1   31.80    6.10
 -12  -5   1   51.49    7.50
 -12  -5   1   48.80    5.50
  12   5  -1   39.40    4.40
 -12   5   1   46.00    3.70
  12   5  -1   45.90    5.50
 -12   5   1   49.50    6.30
 -12   5   1   35.90    3.70
  12   5  -1   41.70    5.30
  11  -5  -1    5.50    1.60
 -11  -5   1    1.20    4.30
  11  -5  -1    4.20    3.20
  11  -5  -1    1.00    3.30
 -11  -5   1    1.10    4.40
 -11  -5   1    4.60    4.90
 -11  -5   1    7.60    4.30
 -11  -5   1    3.50    2.80
  11  -5  -1    1.60    3.10
  11   5  -1    4.40    2.40
  11   5  -1    6.20    3.80
 -11   5   1    0.60    1.80
 -11   5   1    3.50    2.70
 -11   5   1    1.80    3.50
  11   5  -1    1.30    3.50
 -11   5   1    6.90    4.20
 -10  -5   1    7.70    2.60
 -10  -5   1    8.60    4.00
 -10  -5   1    8.90    4.20
 -10  -5   1   11.10    4.10
  10  -5  -1    8.20    2.20
 -10  -5   1    4.00    4.00
  10  -5  -1   11.10    3.40
  10  -5  -1   11.30    3.60
  10  -5  -1    6.10    3.00
 -10   5   1    5.10    2.20
 -10   5   1    4.10    2.70
  10   5  -1    2.30    2.20
  10   5  -1    9.80    3.10
 -10   5   1    9.60    4.00
  10   5  -1    8.40    3.10
   9  -5  -1   34.50    4.30
  -9  -5   1   37.00    4.70
  -9  -5   1   48.00    5.80
  -9  -5   1   39.90    3.80
  -9  -5   1   47.60    5.20
  -9  -5   1   31.90    5.20
   9  -5  -1   38.40    4.10
   9  -5  -1   32.90    2.70
   9  -5  -1   35.40    4.00
   9   5  -1   36.30    3.50
   9   5  -1   39.60    4.10
  -9   5   1   41.40    2.90
  -9   5   1   30.20    3.20
  -9   5   1   34.10    4.20
  -9   5   1   45.80    5.40
   9   5  -1   35.60    3.90
  -8  -5   1    1.00    2.80
   8  -5  -1    7.90    2.90
  -8  -5   1    3.80    2.60
   8  -5  -1    4.20    2.50
  -8  -5   1    5.30    3.10
  -8  -5   1    6.50    3.50
   8  -5  -1    3.60    2.90
  -8  -5   1    0.00    1.30
   8  -5  -1    5.30    2.90
   8  -5  -1    2.90    1.50
   8  -5  -1    7.00    2.40
  -8  -5   1    4.30    2.00
   8   5  -1    3.20    2.30
  -8   5   1    6.70    2.20
   8   5  -1    1.90    1.80
   8   5  -1    5.70    2.70
  -8   5   1    3.80    1.40
  -8   5   1    5.70    3.20
   7  -5  -1  412.96   14.40
  -7  -5   1  407.86   14.40
   7  -5  -1  423.66   14.20
   7  -5  -1  400.86   13.00
  -7  -5   1  409.16   14.20
   7  -5  -1  408.06   14.20
   7  -5  -1  403.26   14.20
  -7  -5   1  407.16   14.70
  -7  -5   1  382.06   12.50
  -7  -5   1  415.36   13.40
   7  -5  -1  393.36   13.60
  -7  -5   1  421.56   14.20
  -7   5   1  366.16   13.10
   7   5  -1  403.66   13.80
   7   5  -1  409.76   13.40
   7   5  -1  421.26   13.90
  -7   5   1  410.16   14.50
  -7   5   1  387.46   13.20
  -7   5   1  414.96   12.80
  -6  -5   1   13.50    1.50
   6  -5  -1   12.80    2.80
  -6  -5   1   12.30    2.00
  -6  -5   1   12.50    2.70
   6  -5  -1   12.60    3.00
  -6  -5   1   10.80    2.90
  -6  -5   1   17.30    3.10
  -6  -5   1    9.30    2.40
   6  -5  -1   15.10    2.30
   6  -5  -1    8.30    2.40
   6  -5  -1   14.20    1.80
  -6   5   1    9.90    2.60
   6   5  -1   11.70    1.90
  -6   5   1   13.90    2.10
  -6   5   1   13.80    1.70
   6   5  -1   14.10    2.60
  -6   5   1   12.80    2.10
  -6   5   1   12.70    1.50
   6   5  -1   11.90    2.40
  -5  -5   1   96.59    5.10
   5  -5  -1  114.29    5.40
  -5  -5   1  111.59    5.00
  -5  -5   1  108.59    4.00
   5  -5  -1  107.99    6.20
  -5  -5   1  116.39    4.60
  -5  -5   1   98.89    5.20
   5  -5  -1   94.69    4.60
  -5  -5   1   99.59    9.80
  -5  -5   1  106.69    5.00
  -5  -5   1   93.99   10.30
   5  -5  -1  101.09    4.40
   5  -5  -1  104.99    5.90
   5  -5  -1  102.09    5.20
   5   5  -1  104.59    4.90
   5   5  -1  120.69   10.80
   5   5  -1  103.89    4.50
  -5   5   1  103.59    4.50
   5   5  -1  101.19    9.80
  -5   5   1   89.49    6.10
   5   5  -1  103.79    4.80
  -5   5   1  102.39    4.60
  -5   5   1   96.49    6.50
  -5   5   1   99.09    5.30
  -5   5   1  105.79    4.30
  -4  -5   1    4.10    1.00
  -4  -5   1    2.50    1.60
  -4  -5   1    1.50    1.50
   4  -5  -1    1.20    2.20
  -4  -5   1    3.90    1.30
   4  -5  -1    3.10    1.40
   4  -5  -1    1.60    2.10
   4  -5  -1    2.70    1.60
  -4  -5   1    2.30    2.60
  -4  -5   1    1.80    1.60
   4  -5  -1    3.40    1.90
  -4  -5   1    5.60    3.20
  -4  -5   1    2.50    1.70
   4   5  -1    3.20    2.50
  -4   5   1    1.50    1.50
   4   5  -1    4.00    1.80
   4   5  -1    2.30    1.30
  -4   5   1    3.90    1.30
  -4   5   1    0.80    1.10
  -4   5   1    1.30    1.80
  -4   5   1    2.80    2.40
  -4   5   1    5.60    2.60
   4   5  -1    2.90    1.50
   4   5  -1    4.60    2.80
   4   5  -1   -1.10    2.30
   3  -5  -1   46.10    3.00
   3  -5  -1   52.39    3.00
  -3  -5   1   46.20    5.90
   3  -5  -1   47.40    3.20
  -3  -5   1   43.50    2.30
  -3  -5   1   46.70    5.40
  -3  -5   1   48.50    2.70
   3  -5  -1   44.80    2.60
  -3  -5   1   43.70    2.80
  -3  -5   1   46.10    2.60
   3  -5  -1   40.50    4.30
   3  -5  -1   46.00    4.60
  -3  -5   1   50.59    3.00
   3   5  -1   49.30    3.10
   3   5  -1   46.80    2.70
   3   5  -1   54.89    5.20
  -3   5   1   40.20    2.60
  -3   5   1   41.80    2.90
   3   5  -1   49.80    2.80
  -3   5   1   51.79    3.20
   3   5  -1   46.70    4.80
   3   5  -1   42.70    3.00
   2  -5  -1  344.67   11.10
  -2  -5   1  352.46   11.00
   2  -5  -1  351.86   11.50
   2  -5  -1  356.26   11.60
  -2  -5   1  353.86   14.90
   2  -5  -1  353.06   13.40
  -2  -5   1  352.66   11.60
   2  -5  -1  329.47   13.50
  -2  -5   1  347.77   11.50
  -2  -5   1  366.56   11.20
  -2  -5   1  346.97   11.30
  -2  -5   1  346.67   11.00
  -2  -5   1  346.67   14.40
   2  -5  -1  350.66   11.70
  -2   5   1  347.87   11.20
   2   5  -1  359.96   11.70
  -2   5   1  351.36   11.60
   2   5  -1  347.37   11.20
   2   5  -1  355.96   11.20
  -2   5   1  365.06   14.10
   2   5  -1  342.17   14.10
  -2   5   1  342.07   11.50
   2   5  -1  353.46   11.50
  -2   5   1  357.56   13.70
   2   5  -1  364.66   13.90
  -2   5   1  339.87   11.30
  -2   5   1  321.07   10.40
   1  -5  -1  365.46   11.80
  -1  -5   1  350.66   11.20
   1  -5  -1  351.66   11.70
  -1  -5   1  356.06   11.20
   1  -5  -1  371.46   11.70
   1  -5  -1  362.76   14.50
  -1  -5   1  352.96   11.70
   1  -5  -1  350.76   11.30
  -1  -5   1  367.16   11.70
  -1  -5   1  353.66   11.30
  -1  -5   1  345.77   11.60
   1  -5  -1  368.96   14.30
   1  -5  -1  336.67   10.50
  -1  -5   1  330.17   13.90
  -1  -5   1  352.26   14.40
   1   5  -1  347.17   10.90
  -1   5   1  356.26   15.60
  -1   5   1  348.77   11.50
   1   5  -1  378.86   14.30
   1   5  -1  359.66   11.30
  -1   5   1  381.46   16.20
  -1   5   1  345.57   11.60
   1   5  -1  349.96   11.60
  -1   5   1  357.16   11.30
   1   5  -1  345.57   11.30
  -1   5   1  350.36   11.80
   1   5  -1  367.06   11.80
   1   5  -1  368.16   14.00
   1   5  -1  358.06   11.50
   0  -5   1  553.64   20.00
   0  -5  -1  560.74   19.70
   0  -5   1  551.34   17.40
   0  -5   1  551.04   19.70
   0  -5   1  553.14   17.20
   0  -5  -1  548.85   19.90
   0  -5  -1  609.74   18.40
   0  -5   1  560.24   17.30
   0  -5  -1  558.44   17.30
   0  -5  -1  543.15   16.50
   0  -5  -1  557.34   17.40
   0  -5   1  559.44   16.80
   0  -5   1  555.24   17.40
   0   5  -1  550.24   19.60
   0   5   1  588.44   20.20
   0   5   1  551.24   17.30
   0   5  -1  565.54   19.90
   0   5   1  603.64   20.00
   0   5  -1  537.25   17.30
   0   5   1  555.44   17.20
   0   5  -1  549.95   17.50
   0   5   1  555.54   17.00
   0   5   1  541.75   16.60
   0   5   1  553.84   17.50
   0   5  -1  528.65   16.40
  -1  -5  -1  129.19    7.40
  -1  -5  -1  133.89    5.10
  -1  -5  -1  129.89    4.80
   1  -5   1  130.39    7.20
  -1  -5  -1  123.49    5.20
   1  -5   1  128.99    4.40
   1  -5   1  134.09    5.30
   1  -5   1  127.39    7.50
  -1  -5  -1  136.19    7.80
   1  -5   1  128.09    5.10
  -1  -5  -1  128.59    5.20
  -1  -5  -1  126.29    4.60
   1  -5   1  129.69    5.00
   1  -5   1  132.29    5.20
  -1  -5  -1  120.69    5.40
  -1   5  -1  122.19    7.40
   1   5   1  130.49    5.00
  -1   5  -1  126.59    5.10
   1   5   1  122.99    4.40
   1   5   1  127.69    7.60
  -1   5  -1  125.49    4.60
   1   5   1  130.69    4.90
  -1   5  -1  123.79    7.10
  -1   5  -1  125.19    5.00
  -1   5  -1  129.29    4.10
   1   5   1  142.89    7.50
   1   5   1  127.29    4.80
  -1   5  -1  125.19    5.30
   1   5   1  125.69    5.00
   1   5   1  119.99    5.20
  -2  -5  -1   11.30    2.00
   2  -5   1    6.60    2.20
   2  -5   1    7.60    2.50
   2  -5   1   13.40    1.80
  -2  -5  -1    7.80    2.90
  -2  -5  -1    7.60    1.40
   2  -5   1   14.50    2.00
  -2  -5  -1   11.20    1.80
   2  -5   1   12.30    1.10
   2  -5   1    8.40    1.70
  -2  -5  -1    7.60    1.40
  -2  -5  -1   11.70    1.80
  -2  -5  -1    8.20    1.40
   2   5   1   11.30    1.60
   2   5   1   11.90    2.00
  -2   5  -1   12.90    1.90
   2   5   1   16.50    3.30
   2   5   1   10.20    1.90
  -2   5  -1    7.60    2.40
  -2   5  -1   10.90    1.40
   2   5   1   13.10    1.80
  -2   5  -1    6.30    1.80
   2   5   1   12.40    3.30
   2   5   1   13.30    1.70
   2   5   1   12.70    1.60
  -2   5  -1    9.50    2.80
   3  -5   1   33.20    2.40
   3  -5   1   31.60    2.50
   3  -5   1   31.30    2.80
  -3  -5  -1   33.90    4.60
  -3  -5  -1   36.80    2.30
  -3  -5  -1   32.10    2.60
   3  -5   1   35.30    2.90
   3  -5   1   27.40    4.00
   3  -5   1   36.80    1.60
  -3  -5  -1   28.50    4.20
  -3  -5  -1   36.40    2.30
  -3  -5  -1   36.50    2.50
  -3  -5  -1   33.10    2.90
   3  -5   1   27.90    3.60
   3   5   1   29.00    2.20
   3   5   1   34.90    4.40
   3   5   1   33.20    2.30
   3   5   1   33.30    2.40
  -3   5  -1   35.80    2.40
   3   5   1   35.40    2.40
   3   5   1   32.30    2.70
   3   5   1   33.80    4.70
  -3   5  -1   34.80    2.60
  -3   5  -1   35.20    2.10
   4  -5   1  279.57    9.10
  -4  -5  -1  277.97   12.80
  -4  -5  -1  270.97    9.10
  -4  -5  -1  274.17    9.70
   4  -5   1  251.87    8.20
   4  -5   1  277.37    9.70
   4  -5   1  264.97    9.70
  -4  -5  -1  249.28   12.00
   4  -5   1  263.67   11.00
  -4  -5  -1  259.57    8.90
  -4  -5  -1  276.37    9.50
  -4  -5  -1  263.47    9.30
  -4  -5  -1  271.47    8.80
   4  -5   1  259.27    9.20
   4  -5   1  273.77   10.80
   4   5   1  283.97   11.70
   4   5   1  266.67    9.30
  -4   5  -1  258.77    8.70
  -4   5  -1  266.97    8.90
  -4   5  -1  244.68   11.20
   4   5   1  271.17    9.20
   4   5   1  258.57    9.20
   4   5   1  282.37   11.90
  -4   5  -1  231.28    9.00
   4   5   1  272.57    9.00
  -4   5  -1  271.87    9.40
  -4   5  -1  254.27   11.00
  -5  -5  -1   28.50    2.70
  -5  -5  -1   18.60    5.80
   5  -5   1   24.80    1.90
   5  -5   1   27.90    3.10
  -5  -5  -1   29.40    2.50
   5  -5   1   22.40    3.40
  -5  -5  -1   23.50    6.40
   5  -5   1   25.10    3.20
  -5  -5  -1   29.90    3.20
   5  -5   1   29.60    3.60
  -5  -5  -1   27.00    3.10
  -5  -5  -1   25.00    3.00
   5  -5   1   23.90    2.40
   5  -5   1   30.60    2.80
   5   5   1   32.80    6.80
  -5   5  -1   26.30    2.50
  -5   5  -1   19.30    2.30
   5   5   1   26.10    2.30
   5   5   1   30.80    5.90
  -5   5  -1   24.30    3.10
  -5   5  -1   26.80    2.20
   5   5   1   23.10    2.70
   5   5   1   25.50    2.70
  -6  -5  -1  210.98    8.60
   6  -5   1  205.88    8.10
   6  -5   1  200.68    8.80
   6  -5   1  194.88    8.60
  -6  -5  -1  203.18   10.60
  -6  -5  -1  205.08    7.20
  -6  -5  -1  198.78    9.10
  -6  -5  -1  203.58    7.90
   6  -5   1  205.28    9.10
   6  -5   1  201.28    7.40
   6  -5   1  211.28   10.80
  -6  -5  -1  213.28    7.50
   6  -5   1  186.08    6.90
   6   5   1  208.28    7.50
  -6   5  -1  195.58    7.20
  -6   5  -1  208.68    7.20
   6   5   1  215.88    7.80
  -6   5  -1  221.68    8.30
   6   5   1  211.88    7.90
  -6   5  -1  184.08    7.10
   7  -5   1   23.10    3.20
  -7  -5  -1   23.20    3.60
  -7  -5  -1   31.60    2.90
  -7  -5  -1   32.30    3.70
   7  -5   1   34.60    4.20
   7  -5   1   26.80    2.40
  -7  -5  -1   25.20    4.00
  -7  -5  -1   25.60    3.40
   7  -5   1   27.00    3.20
   7  -5   1   21.90    3.10
   7  -5   1   34.30    3.60
  -7  -5  -1   24.10    2.50
   7  -5   1   22.70    2.40
   7   5   1   34.40    3.50
  -7   5  -1   23.80    2.50
   7   5   1   29.20    3.00
  -7   5  -1   24.80    2.40
   7   5   1   29.40    2.90
  -7   5  -1   27.80    2.40
  -7   5  -1   30.90    3.70
   8  -5   1   75.79    5.20
  -8  -5  -1   80.29    4.40
   8  -5   1   66.99    3.80
   8  -5   1   79.89    5.10
  -8  -5  -1   72.29    5.00
   8  -5   1   71.19    4.60
   8  -5   1   72.29    5.60
  -8  -5  -1   71.29    6.10
  -8  -5  -1   77.49    5.70
  -8  -5  -1   80.69    5.90
   8  -5   1   77.39    4.80
   8  -5   1   61.99    4.70
  -8  -5  -1   71.79    3.80
   8   5   1   77.79    4.50
  -8   5  -1   69.89    3.90
   8   5   1   76.39    4.80
  -8   5  -1   61.19    3.80
   8   5   1   75.09    4.30
  -8   5  -1   76.19    3.70
  -8   5  -1   72.59    5.20
  -9  -5  -1   20.90    4.10
   9  -5   1   21.30    2.70
   9  -5   1   37.60    4.20
  -9  -5  -1   24.10    4.50
  -9  -5  -1   23.70    2.80
   9  -5   1   30.80    4.20
  -9  -5  -1   27.80    4.50
  -9  -5  -1   29.20    5.20
   9  -5   1   27.00    4.40
  -9  -5  -1   29.30    3.20
   9   5   1   25.20    3.30
   9   5   1   28.80    3.40
  -9   5  -1   31.40    4.40
  -9   5  -1   23.60    2.80
   9   5   1   25.10    3.50
  -9   5  -1   26.10    2.70
  10  -5   1    5.90    2.90
  10  -5   1    0.30    1.60
 -10  -5  -1   -1.00    2.20
  10  -5   1    2.90    3.20
 -10  -5  -1    3.60    4.20
 -10  -5  -1   -0.80    4.00
 -10  -5  -1    4.00    4.90
  10   5   1    0.10    2.10
  10   5   1    1.20    2.90
  10   5   1    3.00    2.60
 -10   5  -1    3.50    2.80
 -10   5  -1    5.40    3.70
 -11  -5  -1   64.39    7.40
  11  -5   1   56.49    3.70
 -11  -5  -1   78.99    8.10
  11  -5   1   60.69    5.80
  11  -5   1   62.29    6.40
  11  -5   1   67.09    6.70
 -11  -5  -1   75.19    7.40
 -11  -5  -1   61.99    5.30
  11   5   1   61.99    4.70
  11   5   1   46.80    4.50
 -11   5  -1   63.89    4.00
  11   5   1   58.49    5.10
  11   5   1   61.09    6.00
  12  -5   1    3.50    3.30
 -12  -5  -1   10.10    5.70
  12  -5   1    7.30    4.20
  12  -5   1    9.20    4.10
  12  -5   1    5.90    2.00
 -12  -5  -1    8.30    3.30
 -12  -5  -1    5.90    5.30
 -12  -5  -1    8.60    5.10
  12   5   1    2.30    2.30
 -12   5  -1   10.80    4.50
 -12   5  -1    6.20    2.20
  12   5   1    5.80    3.60
  12   5   1   -1.50    3.10
 -12   5  -1    4.20    2.40
  12   5   1    1.90    3.40
 -13  -5  -1   27.00    6.90
 -13  -5  -1   38.40    7.40
  13  -5   1   23.80    2.90
 -13  -5  -1   17.00    6.20
 -13  -5  -1   24.00    4.30
  13  -5   1   25.20    6.50
 -13   5  -1   20.80    3.00
 -13   5  -1   25.90    5.70
  13   5   1   31.30    5.40
 -13   5  -1   25.90    3.70
  13   5   1   23.20    3.60
  13   5   1   31.20    5.00
  14  -5   1    5.60    4.60
 -14  -5  -1    5.30    3.80
 -14  -5  -1    0.40    6.70
 -14  -5  -1   -1.80    5.80
 -14  -5  -1   -4.70    6.10
  14   5   1    0.50    3.90
  14   5   1    1.30    4.10
  14   5   1   -2.60    2.70
 -14  -6   1   16.30    9.00
  14  -6  -1    1.10    4.20
  14  -6  -1   -1.20    2.40
 -14  -6   1   14.20    6.70
 -14  -6   1    2.20    4.00
 -14  -6   1   10.00    7.90
 -14   6   1    0.60    2.60
  14   6  -1    7.90    5.00
  14   6  -1    0.60    3.30
  14   6  -1    3.90    4.90
 -13  -6   1   40.40    6.70
 -13  -6   1   42.00    7.90
  13  -6  -1   40.30    5.50
 -13  -6   1   41.20    7.20
  13  -6  -1   31.20    3.90
 -13  -6   1   31.10    5.00
 -13   6   1   31.30    3.60
  13   6  -1   35.70    5.50
  13   6  -1   29.60    4.30
  13   6  -1   35.70    5.40
 -13   6   1   37.50    4.20
 -13   6   1   22.40    6.00
 -12  -6   1   19.90    5.70
  12  -6  -1   12.80    4.10
 -12  -6   1   27.90    9.90
  12  -6  -1   23.00    5.00
 -12  -6   1   32.40    6.50
  12   6  -1   23.50    7.10
 -12   6   1   33.20    6.10
 -12   6   1   19.00    3.10
  12   6  -1   25.40    5.70
  12   6  -1   22.90    4.50
  11  -6  -1    8.90    2.30
 -11  -6   1   16.20    6.00
 -11  -6   1    3.80    5.40
 -11  -6   1   16.00    4.90
  11  -6  -1    7.10    3.50
  11  -6  -1    8.80    4.00
 -11  -6   1   11.30    3.60
  11   6  -1   12.10    4.10
 -11   6   1    4.60    2.70
  11   6  -1    5.40    3.50
 -11   6   1   17.10    5.40
  11   6  -1   10.30    3.00
 -10  -6   1   -0.30    4.00
 -10  -6   1    4.70    4.90
 -10  -6   1    3.30    2.80
  10  -6  -1   -0.70    3.40
  10  -6  -1   -1.60    2.90
 -10  -6   1    8.50    4.40
 -10  -6   1   -1.70    4.00
  10  -6  -1    0.30    2.80
 -10   6   1   -2.80    3.80
  10   6  -1   -0.50    2.40
 -10   6   1    4.30    2.70
  10   6  -1   -1.70    3.40
  10   6  -1   -0.10    3.20
   9  -6  -1   49.40    5.70
  -9  -6   1   53.09    6.10
  -9  -6   1   72.29    7.10
  -9  -6   1   66.29    5.00
   9  -6  -1   62.59    5.60
   9  -6  -1   57.19    4.70
  -9  -6   1   63.49    6.80
  -9  -6   1   57.09    6.20
  -9   6   1   52.69    4.50
  -9   6   1   52.19    6.00
   9   6  -1   64.69    5.40
   9   6  -1   61.39    4.90
   9   6  -1   49.00    4.50
  -9   6   1   57.29    4.20
  -9   6   1   62.19    4.30
  -8  -6   1  175.48    7.60
   8  -6  -1  164.78    8.30
  -8  -6   1  180.78    8.60
  -8  -6   1  169.88    9.20
   8  -6  -1  174.58    8.30
   8  -6  -1  172.28    8.30
  -8  -6   1  186.88    8.70
  -8  -6   1  173.38    8.60
  -8   6   1  166.78    7.30
  -8   6   1  165.68    8.60
   8   6  -1  162.48    7.80
   8   6  -1  182.98    8.10
  -8   6   1  171.18    7.80
  -8   6   1  179.18    6.90
   8   6  -1  174.98    7.50
   7  -6  -1    2.70    3.30
   7  -6  -1    0.10    3.00
  -7  -6   1    9.70    4.50
   7  -6  -1    3.70    2.60
   7  -6  -1    5.90    2.90
  -7  -6   1    3.40    3.00
  -7  -6   1    8.50    3.90
  -7  -6   1    4.80    2.50
   7  -6  -1    1.80    2.10
  -7   6   1    5.00    2.10
   7   6  -1    4.10    2.30
  -7   6   1    2.40    2.30
  -7   6   1    6.90    1.80
   7   6  -1    8.40    2.60
  -7   6   1    5.00    2.80
   7   6  -1    5.40    2.00
  -6  -6   1  431.46   15.60
  -6  -6   1  458.75   15.10
   6  -6  -1  424.16   16.40
   6  -6  -1  430.46   15.40
  -6  -6   1  413.26   13.70
   6  -6  -1  428.56   14.50
  -6  -6   1  446.46   14.60
  -6  -6   1  460.25   15.40
  -6  -6   1  462.15   15.50
   6  -6  -1  413.36   16.50
   6  -6  -1  449.36   15.60
  -6   6   1  440.36   15.40
   6   6  -1  466.45   15.10
   6   6  -1  463.25   14.80
  -6   6   1  445.06   14.40
   6   6  -1  455.95   15.20
  -5  -6   1   60.59    8.30
  -5  -6   1   66.89    4.80
   5  -6  -1   58.39    5.80
  -5  -6   1   57.99    8.00
   5  -6  -1   58.89    4.30
   5  -6  -1   67.29    3.70
  -5  -6   1   54.69    4.30
   5  -6  -1   62.99    3.80
   5  -6  -1   58.19    5.60
  -5  -6   1   63.99    3.10
  -5  -6   1   65.29    5.90
   5  -6  -1   64.39    4.30
  -5  -6   1   73.89    6.30
  -5   6   1   46.40    6.20
  -5   6   1   66.49    4.20
   5   6  -1   64.49    6.90
  -5   6   1   63.59    3.60
   5   6  -1   68.69    3.90
  -5   6   1   59.09    6.10
   5   6  -1   64.99    4.10
   5   6  -1   57.89    7.10
  -5   6   1   61.19    4.30
  -4  -6   1   33.50    3.00
  -4  -6   1   36.80    2.30
  -4  -6   1   41.80    3.40
   4  -6  -1   38.50    3.70
  -4  -6   1   28.20    5.70
   4  -6  -1   36.30    5.30
  -4  -6   1   30.80    2.70
  -4  -6   1   22.60    5.40
   4  -6  -1   44.10    4.00
  -4  -6   1   30.80    3.30
   4  -6  -1   30.60    4.30
   4  -6  -1   33.90    2.70
  -4  -6   1   37.60    6.00
  -4   6   1   36.20    2.70
  -4   6   1   30.50    4.50
   4   6  -1   29.80    2.80
   4   6  -1   33.40    5.10
  -4   6   1   35.20    3.80
  -4   6   1   31.70    3.40
   4   6  -1   39.00    3.40
  -4   6   1   28.20    4.60
   4   6  -1   41.00    5.10
   4   6  -1   31.40    4.80
  -3  -6   1    1.00    1.50
   3  -6  -1    0.00    2.70
  -3  -6   1    4.30    1.70
  -3  -6   1   -1.30    3.20
  -3  -6   1    1.10    1.70
   3  -6  -1    4.00    2.80
   3  -6  -1    5.20    1.70
  -3  -6   1    3.10    1.80
   3  -6  -1    4.20    1.90
  -3  -6   1    3.50    3.80
   3  -6  -1    4.10    2.10
  -3  -6   1    4.30    2.00
  -3  -6   1    2.80    1.40
   3  -6  -1    6.00    1.60
   3   6  -1    2.50    1.60
   3   6  -1    3.90    3.00
  -3   6   1    2.00    1.50
   3   6  -1    3.00    2.80
  -3   6   1    4.40    2.20
   3   6  -1    6.90    1.90
  -3   6   1    0.90    2.00
   3   6  -1    6.10    1.70
   3   6  -1    3.10    1.70
  -2  -6   1  380.16   12.70
   2  -6  -1  369.86   15.30
   2  -6  -1  359.76   12.70
   2  -6  -1  394.76   12.80
  -2  -6   1  387.56   12.80
   2  -6  -1  378.76   12.30
  -2  -6   1  367.56   15.90
  -2  -6   1  370.66   12.20
  -2  -6   1  387.16   12.20
  -2  -6   1  361.36   12.20
   2  -6  -1  391.26   15.20
   2  -6  -1  394.76   13.00
  -2  -6   1  390.96   16.50
  -2  -6   1  376.36   12.80
   2   6  -1  386.76   12.30
   2   6  -1  387.46   12.70
   2   6  -1  374.86   12.30
  -2   6   1  372.06   12.70
  -2   6   1  346.27   11.20
  -2   6   1  374.36   12.80
   2   6  -1  397.36   15.60
   2   6  -1  381.06   12.80
   2   6  -1  391.76   15.90
  -2   6   1  388.46   12.30
  -2   6   1  373.36   12.50
   2   6  -1  385.16   12.50
   2   6  -1  369.26   11.90
  -2   6   1  369.46   15.60
  -2   6   1  378.56   15.40
  -1  -6   1  742.63   22.60
   1  -6  -1  655.23   21.10
   1  -6  -1  723.43   25.60
   1  -6  -1  742.73   22.70
  -1  -6   1  714.63   26.00
  -1  -6   1  728.33   22.60
   1  -6  -1  744.83   22.70
  -1  -6   1  712.23   22.20
   1  -6  -1  733.73   22.70
  -1  -6   1  717.73   22.60
   1  -6  -1  703.03   22.20
  -1  -6   1  719.73   21.90
  -1  -6   1  726.73   22.10
   1  -6  -1  704.93   25.20
  -1  -6   1  709.33   25.70
   1   6  -1  738.73   22.70
  -1   6   1  759.02   22.20
  -1   6   1  728.63   25.90
   1   6  -1  738.03   22.10
   1   6  -1  709.23   21.60
   1   6  -1  745.43   25.80
   1   6  -1  747.43   25.50
   1   6  -1  729.53   22.40
  -1   6   1  730.43   25.50
   1   6  -1  725.33   22.10
  -1   6   1  734.63   22.60
   1   6  -1  736.33   22.50
  -1   6   1  737.93   22.40
  -1   6   1  714.73   21.40
   0  -6  -1   15.80    2.30
   0  -6   1   16.70    2.30
   0  -6   1   11.70    2.10
   0  -6   1   10.70    2.00
   0  -6   1   10.80    3.10
   0  -6  -1    9.50    1.30
   0  -6   1   16.60    2.00
   0  -6  -1   12.80    2.20
   0  -6  -1   11.30    2.10
   0  -6  -1    9.10    3.20
   0  -6   1   14.40    3.50
   0  -6  -1   13.30    3.30
   0  -6  -1   13.90    2.10
   0  -6   1   15.90    2.30
   0  -6  -1   13.40    1.90
   0  -6   1   11.90    1.50
   0   6   1   12.90    3.90
   0   6   1   17.70    3.80
   0   6   1   10.60    1.40
   0   6   1   15.50    2.30
   0   6   1   11.20    1.70
   0   6  -1   15.00    2.00
   0   6   1   12.30    1.80
   0   6  -1   14.00    3.20
   0   6  -1   11.40    3.20
   0   6   1   12.40    1.90
   0   6  -1   10.30    1.30
   0   6  -1   17.00    2.50
   1  -6   1  135.39    5.70
  -1  -6  -1  144.89    8.80
  -1  -6  -1  126.29    5.00
   1  -6   1  145.49    6.00
   1  -6   1  148.09    6.00
  -1  -6  -1  138.49    5.40
  -1  -6  -1  148.89    5.80
   1  -6   1  150.88    6.10
   1  -6   1  145.69    9.00
  -1  -6  -1  142.99    5.90
   1  -6   1  137.99    4.80
   1  -6   1  140.59    8.50
  -1  -6  -1  140.59    5.90
  -1  -6  -1  150.38    6.10
  -1  -6  -1  135.69    9.10
  -1   6  -1  135.29    8.20
   1   6   1  138.09    6.00
   1   6   1  144.39    5.80
  -1   6  -1  138.39    5.80
   1   6   1  131.79    5.40
  -1   6  -1  139.39    6.70
  -1   6  -1  141.29    8.80
  -1   6  -1  139.29    4.50
   1   6   1  139.79    8.90
   1   6   1  139.09    5.00
   1   6   1  150.98    8.70
  -1   6  -1  147.09    5.40
   1   6   1  142.39    5.80
   1   6   1  132.49    5.40
  -1   6  -1  146.19    6.00
   2  -6   1  114.89    5.20
   2  -6   1  110.89    7.40
  -2  -6  -1  101.79    4.40
   2  -6   1  112.39    4.90
  -2  -6  -1  110.39    4.60
  -2  -6  -1  105.39    5.00
   2  -6   1  112.09    5.20
   2  -6   1  106.89    7.70
   2  -6   1  117.59    5.20
  -2  -6  -1  106.09    8.10
  -2  -6  -1   97.19    8.30
  -2  -6  -1  106.79    5.20
  -2  -6  -1  113.19    5.10
  -2  -6  -1  107.09    4.70
   2   6   1  111.29    4.90
   2   6   1  110.59    4.70
   2   6   1  107.09    5.20
  -2   6  -1   91.89    7.40
  -2   6  -1   98.09    5.20
  -2   6  -1  107.29    4.90
   2   6   1  108.49    4.30
   2   6   1  112.49    5.00
   2   6   1  111.19    4.70
  -2   6  -1  111.09    4.50
  -2   6  -1  115.39    5.10
   2   6   1  109.29    8.20
   2   6   1  108.99    7.80
  -2   6  -1  108.19    7.30
  -3  -6  -1  227.08    8.60
  -3  -6  -1  217.48    8.30
   3  -6   1  230.78    8.30
   3  -6   1  221.68   10.50
   3  -6   1  217.88   10.80
  -3  -6  -1  217.68    8.10
  -3  -6  -1  225.58   11.90
   3  -6   1  239.88    8.90
  -3  -6  -1  223.28    8.00
  -3  -6  -1  217.78    8.00
  -3  -6  -1  222.98    8.70
  -3  -6  -1  220.08   12.20
   3  -6   1  242.68    8.90
   3   6   1  230.78    8.40
  -3   6  -1  224.88    7.80
   3   6   1  227.68    8.50
  -3   6  -1  236.48   12.90
  -3   6  -1  243.48   12.70
  -3   6  -1  225.78    8.50
   3   6   1  224.98   11.30
   3   6   1  230.08    7.90
   3   6   1  238.18   11.80
  -3   6  -1  217.98    8.60
   3   6   1  232.58    8.20
   3   6   1  223.18    8.10
   3   6   1  230.68    8.10
  -4  -6  -1   50.09    3.40
  -4  -6  -1   49.99    3.60
  -4  -6  -1   59.89    7.30
  -4  -6  -1   52.19    3.00
  -4  -6  -1   57.09    8.40
  -4  -6  -1   54.19    6.10
   4  -6   1   52.59    3.60
   4  -6   1   40.80    5.30
   4  -6   1   43.60    5.10
   4  -6   1   55.99    3.90
  -4  -6  -1   54.39    4.30
  -4   6  -1   42.40    3.90
  -4   6  -1   52.59    4.10
   4   6   1   57.99    6.40
  -4   6  -1   45.60    6.00
   4   6   1   52.79    4.10
  -4   6  -1   50.79    4.00
   4   6   1   48.20    3.30
   4   6   1   40.30    3.20
  -4   6  -1   53.39    6.60
  -4   6  -1   53.39    2.90
   4   6   1   49.40    3.30
   4   6   1   55.19    6.90
   5  -6   1  339.67   14.10
  -5  -6  -1  348.87   18.00
   5  -6   1  362.76   12.90
   5  -6   1  356.86   12.00
   5  -6   1  326.07   13.80
  -5  -6  -1  369.66   14.40
  -5  -6  -1  341.47   17.30
  -5  -6  -1  359.26   11.60
  -5  -6  -1  363.26   12.90
   5  -6   1  356.66   12.70
  -5  -6  -1  361.76   12.70
  -5  -6  -1  367.86   13.00
   5  -6   1  349.77   12.20
   5   6   1  346.27   15.10
  -5   6  -1  366.86   11.80
   5   6   1  354.26   14.10
  -5   6  -1  360.66   12.70
   5   6   1  364.16   12.30
   5   6   1  340.27   15.50
  -5   6  -1  352.76   12.20
  -5   6  -1  336.47   11.50
   6  -6   1  172.28    7.90
  -6  -6  -1  165.08    6.40
   6  -6   1  175.48    8.10
   6  -6   1  175.88    7.40
  -6  -6  -1  172.18    7.00
  -6  -6  -1  151.18    7.80
   6  -6   1  162.08    8.70
   6  -6   1  172.18    6.90
  -6  -6  -1  172.68    7.70
   6  -6   1  161.98    8.90
  -6  -6  -1  172.28    7.80
   6   6   1  164.08    7.10
  -6   6  -1  172.58    6.50
  -6   6  -1  167.88    7.50
   6   6   1  172.68    7.30
   6   6   1  184.38    7.10
  -6   6  -1  182.38    6.70
   7  -6   1    3.70    4.90
  -7  -6  -1    3.70    1.60
   7  -6   1   -1.50    2.10
  -7  -6  -1    7.10    3.50
   7  -6   1   -2.20    3.00
   7  -6   1    2.80    2.60
  -7  -6  -1    8.00    3.20
  -7  -6  -1    6.40    3.20
  -7  -6  -1    6.70    2.20
   7  -6   1    3.70    1.70
   7  -6   1    1.30    2.90
  -7   6  -1    5.60    1.80
  -7   6  -1    0.50    2.70
   7   6   1    2.60    2.10
   7   6   1    3.20    1.90
   7   6   1    5.10    2.30
  -7   6  -1    4.40    1.80
   8  -6   1    4.50    2.70
   8  -6   1    0.60    2.40
  -8  -6  -1   -0.50    1.60
   8  -6   1    1.10    1.70
   8  -6   1    4.10    3.40
  -8  -6  -1    0.70    3.70
  -8  -6  -1    2.90    3.30
  -8  -6  -1    2.60    3.30
  -8   6  -1    0.20    1.80
   8   6   1   -0.20    2.00
   8   6   1    5.00    2.70
  -8   6  -1    2.30    2.90
   8   6   1    2.00    2.80
   8   6   1    1.00    2.40
  -8   6  -1   -0.70    1.70
  -9  -6  -1   12.10    2.90
   9  -6   1   15.10    3.60
  -9  -6  -1   18.10    4.20
  -9  -6  -1   11.00    4.90
  -9  -6  -1   10.20    4.20
   9  -6   1   11.70    6.80
   9  -6   1   10.80    2.30
   9  -6   1   10.10    3.50
  -9   6  -1    7.50    2.80
   9   6   1   11.20    2.80
   9   6   1   12.80    3.10
   9   6   1    8.90    3.30
  -9   6  -1   11.10    4.00
   9   6   1   15.30    3.40
  -9   6  -1   14.10    2.50
 -10  -6  -1  113.79    9.40
 -10  -6  -1  138.89    7.10
  10  -6   1  123.29    8.20
  10  -6   1  118.89    7.30
 -10  -6  -1  146.69    9.40
  10  -6   1  129.69    7.80
  10  -6   1  126.99    6.00
 -10  -6  -1  132.99    8.80
 -10   6  -1  119.49    9.00
  10   6   1  127.09    6.70
 -10   6  -1  129.79    6.00
  10   6   1  119.79    7.20
  10   6   1  125.59    6.60
  10   6   1  124.39    7.70
 -11  -6  -1   19.80    5.80
  11  -6   1   12.60    4.00
 -11  -6  -1   26.80    6.00
  11  -6   1    8.60    2.30
 -11  -6  -1   17.40    3.70
  11  -6   1   11.60    4.00
  11  -6   1   13.50    4.60
  11   6   1   20.20    3.70
 -11   6  -1   12.50    3.10
  11   6   1   12.80    3.80
 -11   6  -1   16.70    2.80
  11   6   1    9.00    3.10
 -11   6  -1   18.90    5.10
  11   6   1   17.90    4.10
  12  -6   1   35.00    5.80
 -12  -6  -1   42.90    6.80
 -12  -6  -1   53.39   11.50
  12  -6   1   24.90    4.70
 -12  -6  -1   32.40    6.30
 -12  -6  -1   42.70   11.20
  12   6   1   35.60    6.20
  12   6   1   37.70    6.10
  12   6   1   40.40    7.00
 -12   6  -1   36.10    4.30
 -13  -6  -1   20.30    6.10
 -13  -6  -1   13.10    4.30
  13  -6   1   11.00    2.60
  13  -6   1   18.00    5.00
 -13  -6  -1   20.30    7.30
 -13  -6  -1   12.60    6.50
  13   6   1    9.20    3.30
  13   6   1   17.10    4.80
  13   6   1    6.60    4.40
 -13   6  -1   17.20    3.30
  14  -6   1   -2.60    4.30
 -14  -6  -1   -0.50    9.50
 -14  -6  -1    1.70    4.70
 -14  -6  -1    5.20    6.10
  14  -6   1   -1.30    2.50
 -14  -6  -1   16.00    7.20
  14   6   1   -0.20    4.60
  14   6   1    4.20    4.90
 -14   6  -1   -1.80    2.80
  14   6   1    2.10    3.80
 -13  -7   1   17.60    7.00
  13  -7  -1    2.60    3.00
 -13  -7   1   15.00    6.30
 -13  -7   1   19.10    6.90
  13  -7  -1    2.70    4.30
 -13  -7   1    4.00    4.30
 -13   7   1   12.60    5.60
  13   7  -1    3.50    4.50
  13   7  -1    3.30    3.60
 -13   7   1    6.40    3.00
  13   7  -1    6.00    4.90
 -12  -7   1    9.10    6.30
  12  -7  -1    3.00    2.60
 -12  -7   1    4.40    6.60
 -12  -7   1    4.50    4.00
  12  -7  -1    3.90    4.30
  12   7  -1   -1.50    3.30
 -12   7   1    0.40    2.90
  12   7  -1    6.80    4.20
  12   7  -1    4.60    4.00
 -12   7   1   -1.70    3.00
 -12   7   1    2.80    6.00
  11  -7  -1   27.70    5.00
 -11  -7   1   25.50    5.80
 -11  -7   1   19.10    5.10
 -11  -7   1   23.70    6.80
 -11  -7   1   29.90    9.50
  11  -7  -1   19.60    4.40
  11  -7  -1   18.10    4.00
  11   7  -1   23.70    6.60
 -11   7   1   19.50    3.80
  11   7  -1   10.00    4.50
  11   7  -1   15.90    3.90
 -11   7   1   26.20    6.00
 -11   7   1   21.40    3.60
  11   7  -1   20.40    4.40
 -10  -7   1   31.40    6.50
  10  -7  -1   26.80    3.40
 -10  -7   1   28.10    5.50
  10  -7  -1   16.70    4.60
  10  -7  -1   17.40    3.90
 -10  -7   1   29.10    6.30
 -10  -7   1   22.40    4.30
  10   7  -1   25.40    4.40
  10   7  -1   16.90    4.50
 -10   7   1   17.50    3.50
  10   7  -1   15.30    3.60
  10   7  -1   22.50    4.20
 -10   7   1   20.90    3.90
 -10   7   1   30.80    5.90
  -9  -7   1    0.00    4.60
   9  -7  -1    1.40    2.70
   9  -7  -1   -1.00    2.10
   9  -7  -1    1.80    3.80
  -9  -7   1    6.00    3.20
  -9  -7   1    7.40    4.40
  -9  -7   1    4.90    4.30
   9  -7  -1   -0.90    3.20
  -9   7   1    3.30    3.70
   9   7  -1   -3.10    2.70
  -9   7   1    3.60    4.00
  -9   7   1   -0.20    2.50
   9   7  -1   -1.80    2.40
  -9   7   1   -3.20    2.50
   9   7  -1    3.20    3.40
   9   7  -1    3.00    3.00
   8  -7  -1    6.60    2.50
  -8  -7   1   14.90    5.10
   8  -7  -1   13.30    4.80
  -8  -7   1   16.40    4.20
   8  -7  -1    8.20    3.00
   8  -7  -1    9.00    2.80
  -8  -7   1   12.70    4.60
  -8   7   1    8.90    2.60
   8   7  -1   12.70    3.50
  -8   7   1   13.80    3.00
  -8   7   1    9.00    4.20
   8   7  -1   11.60    3.40
  -8   7   1   10.00    2.60
  -7  -7   1    7.10    3.60
   7  -7  -1    6.50    2.40
   7  -7  -1    8.80    3.50
  -7  -7   1   13.30    3.80
   7  -7  -1   10.90    3.30
  -7  -7   1   15.60    3.70
  -7  -7   1   10.50    2.70
   7  -7  -1    6.60    2.40
   7   7  -1    9.80    2.50
  -7   7   1   10.80    2.50
   7   7  -1   11.10    3.10
  -7   7   1   14.60    3.00
  -7   7   1    9.50    3.40
  -7   7   1    9.50    2.90
   7   7  -1   11.60    3.40
  -6  -7   1   30.00    4.40
   6  -7  -1   34.80    3.50
  -6  -7   1   25.80    3.80
   6  -7  -1   29.70    4.20
  -6  -7   1   28.10    2.50
   6  -7  -1   29.70    4.20
  -6  -7   1   26.90    3.90
  -6  -7   1   41.50    4.10
   6  -7  -1   22.80    3.10
  -6   7   1   25.60    3.10
  -6   7   1   31.20    4.60
   6   7  -1   40.90    4.20
   6   7  -1   34.70    3.70
  -6   7   1   32.00    4.10
  -6   7   1   35.10    3.20
   6   7  -1   40.30    4.10
   5  -7  -1   13.80    2.40
  -5  -7   1   11.70    1.80
   5  -7  -1    7.20    2.70
  -5  -7   1   17.90    2.70
  -5  -7   1    9.80    2.90
   5  -7  -1   13.30    3.30
  -5  -7   1   15.10    3.00
   5  -7  -1    6.50    2.30
  -5  -7   1    7.40    2.70
  -5   7   1   12.00    2.20
  -5   7   1    4.40    2.80
  -5   7   1   16.10    5.00
   5   7  -1   13.90    2.80
   5   7  -1   10.30    2.30
  -5   7   1    4.30    4.20
   5   7  -1   18.60    3.00
  -5   7   1   11.60    3.00
  -5   7   1   14.40    2.50
  -4  -7   1  131.29    6.00
  -4  -7   1  123.99   11.10
   4  -7  -1  119.69    8.80
  -4  -7   1  127.39    5.20
  -4  -7   1  137.49   10.80
  -4  -7   1  143.29    6.90
  -4  -7   1  134.79    6.30
   4  -7  -1  133.19    6.30
  -4  -7   1  139.09    6.90
   4  -7  -1  132.29    5.70
   4  -7  -1  136.69    8.70
   4  -7  -1  132.99    6.50
   4  -7  -1  131.79    6.80
   4   7  -1  128.39    6.10
  -4   7   1  131.19    6.50
   4   7  -1  131.09    5.90
  -4   7   1  117.19    9.30
  -4   7   1  132.29    5.50
   4   7  -1  134.19    6.10
  -4   7   1  131.19    6.00
  -4   7   1  135.79    6.50
   4   7  -1  140.99   10.20
   4   7  -1  138.59    9.70
   4   7  -1  127.29    5.50
  -4   7   1  124.09    9.20
   3  -7  -1   34.30    3.70
  -3  -7   1   46.60    3.90
  -3  -7   1   45.50    3.00
  -3  -7   1   37.90    3.20
  -3  -7   1   44.00    7.00
   3  -7  -1   45.00    4.00
   3  -7  -1   38.50    5.50
   3  -7  -1   38.20    5.20
  -3  -7   1   43.70    6.70
   3  -7  -1   37.20    3.70
  -3  -7   1   45.20    3.80
   3  -7  -1   42.60    3.10
  -3  -7   1   37.80    3.40
   3   7  -1   39.20    3.80
  -3   7   1   34.20    3.60
  -3   7   1   40.80    4.00
  -3   7   1   49.99    7.20
   3   7  -1   48.60    6.70
  -3   7   1   47.10    3.80
   3   7  -1   48.00    3.50
   3   7  -1   37.30    2.70
  -3   7   1   40.10    3.30
   3   7  -1   40.30    3.40
  -3   7   1   45.20    6.00
   3   7  -1   43.80    3.70
   3   7  -1   51.19    7.00
  -2  -7   1   19.40    4.70
   2  -7  -1   25.00    3.30
  -2  -7   1   27.30    3.40
   2  -7  -1   31.10    2.90
  -2  -7   1   26.70    3.20
  -2  -7   1   27.70    2.60
   2  -7  -1   23.70    3.00
  -2  -7   1   23.30    5.00
  -2  -7   1   30.80    2.80
  -2  -7   1   27.00    3.10
   2  -7  -1   36.30    3.80
  -2  -7   1   32.40    3.00
   2   7  -1   29.20    3.00
  -2   7   1   25.00    5.00
  -2   7   1   34.40    3.20
   2   7  -1   27.80    3.10
   2   7  -1   23.60    4.70
  -2   7   1   27.00    3.00
  -2   7   1   35.90    3.70
  -2   7   1   33.40    3.80
   2   7  -1   24.70    4.50
   2   7  -1   34.60    3.50
   2   7  -1   26.40    2.40
  -2   7   1   31.00    5.70
   2   7  -1   28.90    3.00
   1  -7  -1    7.80    5.50
  -1  -7   1    2.70    2.20
   1  -7  -1    3.10    1.90
  -1  -7   1   -0.90    1.70
   1  -7  -1    3.00    5.00
  -1  -7   1    7.50    3.90
   1  -7  -1    4.50    1.90
  -1  -7   1    1.00    1.40
  -1  -7   1    4.50    1.50
  -1  -7   1   -1.40    1.70
   1  -7  -1    6.40    2.10
  -1  -7   1    4.80    3.90
  -1  -7   1    2.40    1.70
  -1   7   1    5.90    2.30
   1   7  -1    7.30    3.40
   1   7  -1    3.90    1.80
  -1   7   1    8.30    4.20
  -1   7   1    4.40    2.00
   1   7  -1    6.80    1.90
  -1   7   1    0.90    1.10
   1   7  -1    3.20    2.10
  -1   7   1    5.30    3.80
   1   7  -1    2.60    3.40
  -1   7   1    1.90    2.10
   0  -7   1   46.90    6.80
   0  -7  -1   42.60    3.50
   0  -7   1   40.90    2.50
   0  -7  -1   51.39    6.70
   0  -7  -1   53.29    7.30
   0  -7  -1   50.89    3.20
   0  -7  -1   44.80    3.60
   0  -7  -1   53.79    3.90
   0  -7  -1   39.00    3.50
   0  -7   1   32.40    5.70
   0  -7   1   48.30    3.50
   0  -7   1   37.30    3.20
   0  -7   1   41.20    3.60
   0  -7   1   45.10    3.50
   0  -7   1   42.80    3.00
   0   7  -1   44.00    6.30
   0   7  -1   46.40    6.70
   0   7  -1   37.10    3.00
   0   7   1   56.79    7.20
   0   7  -1   37.00    3.30
   0   7  -1   44.50    3.80
   0   7   1   47.30    4.60
   0   7   1   55.09    6.90
   0   7  -1   41.70    3.10
   1  -7   1   10.10    2.30
   1  -7   1   13.90    2.50
  -1  -7  -1   12.80    2.60
   1  -7   1   13.10    4.30
  -1  -7  -1   14.60    2.60
  -1  -7  -1   12.70    1.90
   1  -7   1   13.50    2.40
  -1  -7  -1   11.00    1.70
  -1  -7  -1   16.50    2.40
  -1  -7  -1   15.30    4.00
  -1  -7  -1   14.10    4.60
   1  -7   1   18.00    2.80
   1  -7   1   16.20    4.10
   1   7   1   18.80    2.90
  -1   7  -1   12.80    2.70
  -1   7  -1   17.70    2.90
  -1   7  -1   13.90    2.20
   1   7   1   19.80    4.70
   1   7   1    7.40    1.60
  -1   7  -1   12.30    3.70
   1   7   1   13.30    2.40
   1   7   1   17.20    2.70
  -1   7  -1    9.70    1.20
   1   7   1   15.10    4.20
  -1   7  -1   11.40    3.40
   1   7   1   14.60    2.40
   1   7   1    9.70    1.80
  -1   7  -1   12.00    2.20
   2  -7   1    6.30    3.90
  -2  -7  -1    1.00    2.30
  -2  -7  -1    0.90    1.60
   2  -7   1   -1.20    3.90
   2  -7   1    1.50    1.90
   2  -7   1    3.50    2.10
   2  -7   1    4.80    2.10
  -2  -7  -1    2.40    1.90
  -2  -7  -1   -2.10    4.10
  -2  -7  -1   -0.10    1.60
  -2  -7  -1    1.30    1.40
  -2  -7  -1    1.50    4.50
   2  -7   1   -0.70    1.80
  -2  -7  -1    0.80    2.10
  -2   7  -1   -0.40    2.20
  -2   7  -1    3.00    3.40
  -2   7  -1    1.50    1.60
  -2   7  -1    3.30    2.10
   2   7   1    0.30    4.00
  -2   7  -1   -0.50    1.90
   2   7   1    5.30    2.00
   2   7   1   -1.00    1.60
  -2   7  -1    8.30    3.40
   2   7   1    4.90    3.90
   2   7   1   -0.10    1.40
   2   7   1    0.80    2.20
   2   7   1   -1.70    1.60
   2   7   1    2.80    2.00
   3  -7   1  158.18    7.20
  -3  -7  -1  151.38    6.20
   3  -7   1  171.28    8.00
  -3  -7  -1  161.58    6.50
  -3  -7  -1  144.59   11.40
   3  -7   1  144.79    9.80
   3  -7   1  159.38    9.60
  -3  -7  -1  151.18    6.30
  -3  -7  -1  170.08    7.20
  -3  -7  -1  155.28    7.00
   3  -7   1  165.58    7.20
   3  -7   1  156.78    6.70
  -3  -7  -1  143.29   11.10
   3   7   1  152.08   10.70
  -3   7  -1  173.98    7.30
  -3   7  -1  146.29   10.20
   3   7   1  174.28   10.80
   3   7   1  158.18    6.70
   3   7   1  161.58    7.40
  -3   7  -1  166.98    6.30
  -3   7  -1  158.18    6.80
   3   7   1  165.48    6.70
   3   7   1  148.29    6.10
  -3   7  -1  157.88   10.10
  -3   7  -1  171.98    7.40
   3   7   1  163.38    6.60
  -4  -7  -1    1.20    1.90
  -4  -7  -1    4.00    2.40
   4  -7   1    0.80    2.10
  -4  -7  -1    2.00    1.60
   4  -7   1    1.80    3.40
  -4  -7  -1    6.40    5.30
   4  -7   1    3.50    2.10
   4  -7   1    3.20    3.40
  -4  -7  -1    1.40    1.80
   4  -7   1   10.10    2.80
   4  -7   1    1.00    2.00
  -4  -7  -1    8.50    2.80
  -4   7  -1    1.10    2.40
   4   7   1    1.80    2.30
   4   7   1   -1.80    4.10
   4   7   1    1.60    2.90
  -4   7  -1    0.30    2.40
   4   7   1    2.10    2.20
  -4   7  -1   -2.20    1.80
  -4   7  -1    1.60    4.00
  -4   7  -1    0.30    1.50
  -4   7  -1    2.00    3.80
   4   7   1    4.60    4.10
  -5  -7  -1   21.50    3.50
  -5  -7  -1   15.50    3.00
   5  -7   1   18.50    2.90
   5  -7   1   13.80    2.90
   5  -7   1   21.90    3.70
  -5  -7  -1   16.30    2.20
  -5  -7  -1   24.80    3.20
  -5   7  -1   25.30    2.60
  -5   7  -1   22.10    3.70
   5   7   1   18.80    3.20
   5   7   1   25.30    3.20
   5   7   1   23.20    3.20
  -5   7  -1   15.30    3.20
   5   7   1   12.40    2.70
   6  -7   1    6.10    2.90
  -6  -7  -1    3.30    3.30
   6  -7   1    9.70    3.40
  -6  -7  -1   15.10    3.20
  -6  -7  -1   12.80    3.20
  -6  -7  -1    6.60    2.20
   6  -7   1    3.30    2.50
  -6  -7  -1    5.60    1.80
  -6   7  -1    5.90    2.60
   6   7   1    3.90    2.30
   6   7   1    8.40    2.40
  -6   7  -1    8.70    3.40
   6   7   1    8.90    2.70
  -6   7  -1    5.30    2.00
   6   7   1    4.40    2.60
  -7  -7  -1   25.10    4.10
  -7  -7  -1   24.50    4.80
   7  -7   1   29.90    3.80
  -7  -7  -1   23.70    3.30
   7  -7   1   29.10    4.20
  -7  -7  -1   28.00    4.20
   7  -7   1   28.70    4.70
  -7  -7  -1   25.30    2.90
  -7   7  -1   27.30    3.10
  -7   7  -1   25.80    3.70
  -7   7  -1   28.20    3.20
  -7   7  -1   35.60    4.90
   7   7   1   23.30    3.20
   7   7   1   33.10    4.30
   7   7   1   29.20    3.80
   7   7   1   30.00    3.80
  -8  -7  -1    9.70    4.60
  -8  -7  -1    9.90    4.50
   8  -7   1   13.30    3.50
   8  -7   1    5.30    3.30
   8  -7   1   11.40    4.60
  -8  -7  -1   13.00    4.90
   8   7   1    6.30    3.00
   8   7   1    9.20    3.70
  -8   7  -1    8.10    3.00
  -8   7  -1    9.60    4.00
  -8   7  -1   11.20    2.60
   8   7   1    8.80    3.10
  -9  -7  -1   13.70    4.90
  -9  -7  -1   15.10    3.50
   9  -7   1   14.00    3.80
   9  -7   1   14.70    4.70
   9  -7   1   10.60    3.60
  -9  -7  -1   10.20    5.00
  -9  -7  -1   16.80    4.90
  -9   7  -1   15.20    4.10
   9   7   1   14.90    4.00
   9   7   1   13.40    3.20
  -9   7  -1   18.20    3.10
  -9   7  -1   18.90    4.60
   9   7   1   19.50    3.80
 -10  -7  -1   49.10    6.50
  10  -7   1   30.30    5.00
  10  -7   1   50.89    6.40
  10  -7   1   30.00    6.20
 -10  -7  -1   31.90    4.60
 -10  -7  -1   34.90    6.20
 -10  -7  -1   39.60    6.40
 -10   7  -1   31.80    4.30
  10   7   1   34.00    4.60
  10   7   1   34.10    4.80
 -10   7  -1   41.40    5.90
  10   7   1   29.00    4.10
  10   7   1   34.80    5.00
  11  -7   1   -3.80    4.20
 -11  -7  -1   -0.20    4.90
  11  -7   1    2.50    4.10
  11  -7   1    2.00    3.80
 -11  -7  -1    4.80    6.00
 -11  -7  -1    1.80    3.80
  11   7   1   -8.00    5.50
  11   7   1    6.80    5.80
  11   7   1    0.30    3.20
 -11   7  -1    4.40    3.10
  11   7   1    0.50    3.40
 -11   7  -1    7.10    4.90
  12  -7   1   -1.20    4.40
 -12  -7  -1    9.00    5.80
 -12  -7  -1    4.00    5.90
 -12  -7  -1    9.40    6.60
 -12  -7  -1    7.60    4.10
  12  -7   1   -1.10    2.60
  12   7   1   -2.40    3.90
 -12   7  -1    4.70    3.10
  12   7   1    5.70    4.30
  12   7   1    2.80    3.20
 -13  -7  -1   -7.00    6.00
 -13  -7  -1    5.60    6.50
 -13  -7  -1    4.30    4.40
  13  -7   1    0.40    4.70
  13  -7   1   -4.30    2.60
 -13  -7  -1    4.50    6.40
  13   7   1    0.30    3.20
  13   7   1    1.00    4.50
  13   7   1   -1.90    4.60
 -13   7  -1   -2.70    3.00
  12  -8  -1   13.60    4.80
  12  -8  -1   14.60    3.80
 -12  -8   1   17.00    5.00
 -12  -8   1   15.40    6.80
 -12  -8   1   14.50    6.70
 -12  -8   1   18.70    7.00
 -12   8   1   12.30    3.50
 -12   8   1   10.40    6.10
  12   8  -1    8.00    3.80
  12   8  -1   13.50    5.10
  12   8  -1    8.10    4.50
  12   8  -1   11.70    4.30
  11  -8  -1    0.20    4.20
 -11  -8   1   11.60    6.60
 -11  -8   1    3.20    4.30
 -11  -8   1   -4.00    5.30
 -11  -8   1    0.50    5.30
  11  -8  -1   -1.80    2.80
  11   8  -1    0.80    3.40
 -11   8   1   14.00    5.80
 -11   8   1    2.70    3.30
 -11   8   1    0.80    3.50
  11   8  -1   -2.30    3.90
  11   8  -1   -2.30    4.70
  11   8  -1   -2.80    4.20
 -10  -8   1    5.20    5.60
 -10  -8   1    1.30    3.80
  10  -8  -1    1.20    4.10
 -10  -8   1    0.60    9.40
 -10  -8   1    1.20    4.90
  10  -8  -1   -0.50    4.80
  10  -8  -1   -1.10    3.80
 -10   8   1   12.50    5.50
 -10   8   1   -0.30    4.80
 -10   8   1    1.30    3.40
  10   8  -1   -5.90    2.90
  10   8  -1   -0.50    3.70
  10   8  -1   -2.20    3.50
  -9  -8   1    8.60    5.00
   9  -8  -1    7.70    4.20
  -9  -8   1    1.20    3.60
  -9  -8   1    3.70    5.10
  -9  -8   1    5.90    4.70
   9  -8  -1    5.30    3.00
   9  -8  -1    6.90    3.60
   9   8  -1    2.70    3.60
   9   8  -1    2.90    3.20
   9   8  -1   10.50    3.80
  -9   8   1   17.50    5.30
  -9   8   1    6.50    3.10
   9   8  -1    8.20    4.00
  -9   8   1    4.00    3.30
   8  -8  -1   18.30    5.10
  -8  -8   1   23.70    5.50
   8  -8  -1   12.10    3.70
   8  -8  -1   24.70    5.00
  -8  -8   1   15.20    3.60
  -8  -8   1   20.00    4.70
   8  -8  -1   16.10    3.50
  -8  -8   1   28.50    5.30
  -8   8   1   19.10    3.60
  -8   8   1   17.40    4.80
   8   8  -1   13.20    3.50
  -8   8   1   25.40    3.40
   8   8  -1   16.30    4.00
   8   8  -1   23.20    4.70
   8   8  -1   19.60    4.00
  -8   8   1   16.30    3.70
   7  -8  -1   -0.70    2.30
   7  -8  -1   -2.80    2.40
   7  -8  -1   -2.60    3.10
  -7  -8   1    1.30    5.00
  -7  -8   1    2.40    6.00
   7  -8  -1   -2.00    3.20
  -7  -8   1    3.10    4.00
  -7   8   1    3.90    2.40
   7   8  -1   -1.20    2.80
   7   8  -1    1.00    3.10
  -7   8   1   -0.90    2.60
  -7   8   1   -3.70    3.50
   7   8  -1   -2.10    2.60
  -7   8   1    4.80    2.90
  -6  -8   1   39.80    4.50
  -6  -8   1   42.90    5.00
  -6  -8   1   36.70    4.50
   6  -8  -1   35.20    4.70
   6  -8  -1   39.10    3.70
   6   8  -1   38.70    5.00
   6   8  -1   40.80    4.20
  -6   8   1   40.70    5.30
  -6   8   1   37.30    3.70
   6   8  -1   37.10    4.10
  -6   8   1   38.30    4.80
   5  -8  -1   41.30    5.00
  -5  -8   1   35.00    4.70
   5  -8  -1   33.40    3.90
   5  -8  -1   38.40    4.90
  -5  -8   1   35.40    4.10
  -5  -8   1   37.50    4.50
  -5  -8   1   33.90    4.10
  -5  -8   1   30.90    2.90
   5  -8  -1   29.50    3.40
  -5   8   1   33.20    4.70
   5   8  -1   36.60    4.60
  -5   8   1   28.10    4.10
  -5   8   1   35.10    4.00
  -5   8   1   31.30    3.40
   5   8  -1   31.10    3.40
   5   8  -1   34.90    4.00
   5   8  -1   33.50    3.80
  -4  -8   1    3.30    2.20
  -4  -8   1   -1.00    3.00
  -4  -8   1    0.60    2.80
   4  -8  -1    1.80    2.70
  -4  -8   1   -1.10    1.60
  -4  -8   1    2.10    2.20
   4  -8  -1    0.30    2.00
   4  -8  -1   -1.50    2.40
   4  -8  -1    3.70    3.00
  -4   8   1    1.80    3.10
   4   8  -1    3.50    2.40
   4   8  -1    0.90    1.90
   4   8  -1    0.90    2.00
  -4   8   1   -1.80    2.60
  -4   8   1   -0.30    1.90
   4   8  -1    1.00    2.50
  -4   8   1   -4.00    2.30
  -3  -8   1   37.50    8.30
  -3  -8   1   40.70    5.60
  -3  -8   1   40.00    8.00
  -3  -8   1   37.60    4.30
  -3  -8   1   31.50    3.60
   3  -8  -1   31.80    3.80
   3  -8  -1   42.90    4.60
   3  -8  -1   43.70    4.20
  -3  -8   1   37.20    3.20
  -3  -8   1   32.50    3.50
  -3   8   1   48.80    4.30
  -3   8   1   32.70    4.10
   3   8  -1   41.80    3.90
   3   8  -1   29.20    6.00
   3   8  -1   32.90    3.70
   3   8  -1   44.90    3.90
  -3   8   1   36.60    3.50
   3   8  -1   32.70    5.90
   3   8  -1   32.50    2.80
  -3   8   1   42.00    6.90
   2  -8  -1   53.09    4.40
  -2  -8   1   53.29    9.00
  -2  -8   1   49.70    4.30
  -2  -8   1   51.99    3.70
   2  -8  -1   50.79    4.60
  -2  -8   1   49.99    3.80
  -2  -8   1   57.79    4.80
  -2  -8   1   49.90    3.60
   2  -8  -1   50.99    4.60
  -2  -8   1   49.70    8.30
  -2  -8   1   52.79    4.60
  -2   8   1   60.29    4.40
  -2   8   1   43.50    7.00
   2   8  -1   58.89    4.30
   2   8  -1   45.60    4.10
  -2   8   1   53.79    4.70
   2   8  -1   48.90    3.90
  -2   8   1   49.70    7.00
   2   8  -1   62.19    8.10
   2   8  -1   53.69    4.50
   2   8  -1   50.89    4.00
   2   8  -1   65.39    9.00
  -2   8   1   52.39    4.00
  -2   8   1   53.19    4.30
   2   8  -1   44.40    3.10
   1  -8  -1    5.00    2.70
   1  -8  -1    5.20    4.90
  -1  -8   1    3.30    6.00
   1  -8  -1    4.50    2.20
  -1  -8   1   10.20    2.20
  -1  -8   1    9.60    2.80
  -1  -8   1    3.30    5.50
   1  -8  -1   -0.60    5.10
  -1  -8   1    7.20    1.80
   1  -8  -1    8.00    2.50
   1  -8  -1    8.90    2.70
  -1  -8   1    6.00    2.50
  -1  -8   1    3.90    2.70
  -1   8   1   19.50    5.90
  -1   8   1   16.50    6.10
   1   8  -1    5.70    2.00
   1   8  -1    7.50    2.30
   1   8  -1    6.50    3.00
   1   8  -1    4.90    1.50
  -1   8   1    6.60    2.40
   1   8  -1    6.50    5.30
   1   8  -1   17.30    5.30
   1   8  -1    7.20    2.20
  -1   8   1    7.40    3.00
  -1   8   1   10.20    3.00
   0  -8   1    8.80    5.50
   0  -8   1    8.80    5.30
   0  -8  -1   15.20    3.20
   0  -8   1   17.40    3.10
   0  -8  -1   21.50    6.40
   0  -8  -1   15.90    6.00
   0  -8  -1   19.20    3.10
   0  -8  -1   15.50    2.90
   0  -8   1   22.30    3.20
   0  -8   1   23.80    3.30
   0  -8  -1   21.70    3.20
   0  -8   1   18.90    3.30
   0   8  -1   10.70    2.50
   0   8   1   16.10    1.90
   0   8  -1   16.60    3.20
   0   8   1   16.30    2.80
   0   8  -1   16.80    2.70
   0   8  -1   16.40    1.60
   0   8  -1   24.40    6.10
   0   8   1   13.00    5.30
   0   8   1   14.50    3.10
   0   8  -1   25.70    6.30
   0   8   1   23.50    5.90
   0   8   1   17.30    3.40
   0   8   1   19.20    2.90
   0   8  -1   16.80    3.10
   1  -8   1   76.49    5.00
  -1  -8  -1   69.39    5.10
  -1  -8  -1   71.69    4.30
  -1  -8  -1   75.69    5.20
   1  -8   1   81.99    5.00
  -1  -8  -1   85.49    9.60
  -1  -8  -1   65.09    3.40
   1  -8   1   75.89    9.10
  -1  -8  -1   77.99    9.10
   1  -8   1   76.79    5.30
  -1  -8  -1   80.09    5.00
   1  -8   1   79.49    4.80
  -1  -8  -1   76.29    5.00
   1  -8   1   77.19    9.80
   1   8   1   80.09    4.80
   1   8   1   70.59    4.20
   1   8   1   75.59    4.50
  -1   8  -1   70.19    5.10
  -1   8  -1   71.99    9.20
   1   8   1   68.99    3.50
   1   8   1   68.19    9.90
  -1   8  -1   60.49    8.80
  -1   8  -1   75.89    5.20
   1   8   1   71.49    9.40
   1   8   1   71.49    4.60
  -2  -8  -1   42.60    2.90
  -2  -8  -1   42.20    3.70
  -2  -8  -1   28.80    7.70
   2  -8   1   38.00    4.50
  -2  -8  -1   39.30    3.90
   2  -8   1   44.40    3.90
   2  -8   1   33.70    4.10
  -2  -8  -1   42.50    5.60
  -2  -8  -1   40.80    4.40
  -2  -8  -1   36.60    7.60
   2  -8   1   21.80    8.00
  -2  -8  -1   39.70    3.60
   2  -8   1   46.90    4.10
   2   8   1   47.30    4.70
  -2   8  -1   38.50    4.20
  -2   8  -1   44.50    3.50
   2   8   1   39.40    3.60
   2   8   1   39.50    6.80
  -2   8  -1   38.90    7.30
   2   8   1   38.90    4.30
   2   8   1   46.40    4.30
   2   8   1   43.80    3.80
   2   8   1   33.60    2.80
  -2   8  -1   44.50    4.10
   2   8   1   32.10    6.70
  -2   8  -1   40.20    4.40
  -3  -8  -1    2.50    1.90
  -3  -8  -1    0.10    1.80
  -3  -8  -1   -1.80    6.80
   3  -8   1    0.00    2.50
  -3  -8  -1    6.00    6.80
  -3  -8  -1    2.90    2.10
  -3  -8  -1    1.70    2.70
   3  -8   1    0.90    2.90
  -3  -8  -1    3.70    2.90
   3  -8   1   -0.60    2.20
   3  -8   1    2.00    2.20
  -3   8  -1    2.00    2.70
  -3   8  -1    0.70    3.20
   3   8   1    2.20    2.40
  -3   8  -1   -0.30    1.80
  -3   8  -1   -0.40    2.30
   3   8   1    1.50    5.10
   3   8   1    0.70    2.10
   3   8   1    1.90    1.70
   3   8   1   -0.30    2.30
   3   8   1   -4.60    4.60
   4  -8   1   60.39    5.10
   4  -8   1   56.39    5.00
  -4  -8  -1   70.19    5.60
  -4  -8  -1   51.09    4.30
   4  -8   1   61.29    5.00
   4  -8   1   60.59    4.70
  -4  -8  -1   56.89    3.90
  -4  -8  -1   55.49    4.90
  -4  -8  -1   66.39    4.50
  -4   8  -1   58.59    4.90
  -4   8  -1   59.49    5.30
   4   8   1   58.99    4.40
  -4   8  -1   62.49    3.80
   4   8   1   66.39    5.00
   4   8   1   62.09    4.10
  -4   8  -1   58.09    5.50
   4   8   1   67.29    4.80
   5  -8   1   67.59    5.80
  -5  -8  -1   65.29    4.80
  -5  -8  -1   69.79    6.00
  -5  -8  -1   65.69    4.00
  -5  -8  -1   55.29    4.70
   5  -8   1   62.69    5.80
   5  -8   1   60.49    5.20
   5  -8   1   65.29    4.90
  -5  -8  -1   69.49    5.70
   5   8   1   60.99    4.70
  -5   8  -1   69.79    5.70
   5   8   1   73.79    4.90
   5   8   1   63.29    4.70
  -5   8  -1   73.89    5.90
   5   8   1   59.09    4.40
  -5   8  -1   62.99    5.20
  -5   8  -1   61.99    3.90
   6  -8   1    2.30    2.70
  -6  -8  -1    5.70    3.10
  -6  -8  -1    4.70    2.50
  -6  -8  -1    6.60    3.70
  -6  -8  -1    6.00    1.90
  -6  -8  -1    0.70    5.10
  -6   8  -1    3.40    2.10
   6   8   1    0.60    2.50
  -6   8  -1    6.10    3.00
  -6   8  -1    2.10    3.20
   6   8   1    0.20    2.30
   6   8   1    1.60    2.80
  -7  -8  -1   30.90    6.10
  -7  -8  -1   26.00    4.70
   7  -8   1   34.40    4.10
   7  -8   1   27.50    5.10
   7  -8   1   31.90    4.40
  -7  -8  -1   31.30    5.50
   7  -8   1   22.10    3.70
   7   8   1   26.90    6.00
   7   8   1   34.60    6.50
  -7   8  -1   32.20    4.30
  -7   8  -1   28.40    3.90
   7   8   1   27.00    4.10
  -7   8  -1   34.30    6.00
   7   8   1   29.30    4.20
  -8  -8  -1   21.70    5.20
  -8  -8  -1   28.20    5.00
   8  -8   1   20.50    4.30
  -8  -8  -1   19.80    4.90
  -8  -8  -1   21.50    3.90
   8  -8   1   11.90    4.20
   8  -8   1   16.20    3.70
   8  -8   1   15.00    3.40
  -8   8  -1   21.50    4.00
  -8   8  -1   21.40    4.80
   8   8   1    8.80    3.50
   8   8   1   22.10    4.20
   8   8   1   11.10    3.50
   8   8   1   16.00    3.40
   9  -8   1    9.10    3.80
  -9  -8  -1   14.00    4.00
  -9  -8  -1   11.30    4.80
   9  -8   1   11.50    3.40
   9  -8   1    7.80    4.60
   9  -8   1    6.70    4.30
  -9  -8  -1    5.40    4.80
  -9  -8  -1    8.30    5.60
  -9   8  -1   16.00    5.10
   9   8   1   15.00    3.80
  -9   8  -1   10.60    3.80
   9   8   1    9.50    3.30
   9   8   1   14.40    4.30
  -9   8  -1   10.20    3.50
   9   8   1   15.60    4.20
  10  -8   1    1.10    4.30
 -10  -8  -1    1.60    5.00
 -10  -8  -1    2.10    5.20
 -10  -8  -1   -2.10    3.60
  10  -8   1    0.50    3.80
  10   8   1    0.50    5.80
  10   8   1    1.00    3.80
  10   8   1    0.60    3.30
  10   8   1   -1.50    3.00
 -10   8  -1    9.00    5.00
 -10   8  -1   -2.80    3.30
 -11  -8  -1   21.70    6.50
  11  -8   1    9.10    3.50
  11  -8   1   11.50    5.00
 -11  -8  -1   16.90    4.70
 -11  -8  -1   20.40    6.10
 -11  -8  -1   21.20    6.20
  11   8   1    6.00    3.60
  11   8   1   13.10    4.80
  11   8   1   17.60    4.80
 -11   8  -1   12.20    3.90
 -11   8  -1   13.90    3.90
 -12  -8  -1    9.40    7.00
 -12  -8  -1   13.60    5.00
  12  -8   1    4.10    3.10
 -12  -8  -1   15.00    6.70
  12  -8   1    8.60    4.80
 -12  -8  -1   17.40    7.20
 -12   8  -1    9.70    3.60
  12   8   1   14.70    4.80
 -12   8  -1   15.30    6.00
  12   8   1    4.00    3.60
  12   8   1   11.00    5.20
 -11  -9   1   16.30    6.70
 -11  -9   1    9.40    6.30
 -11  -9   1   14.70    5.10
 -11  -9   1    8.70    6.20
  11  -9  -1    6.00    4.70
  11   9  -1   14.10    4.80
  11   9  -1    5.70    4.80
  11   9  -1   10.10    4.70
  11   9  -1   14.90    4.40
 -11   9   1   16.10    6.30
 -11   9   1   14.20    4.20
 -10  -9   1    9.10    6.40
  10  -9  -1    2.90    4.60
 -10  -9   1    4.70    4.30
  10  -9  -1   -1.90    3.30
 -10  -9   1    6.30    5.50
 -10  -9   1    5.30    5.50
  10   9  -1    7.20    4.00
 -10   9   1    3.20    3.60
 -10   9   1    4.20    4.00
  10   9  -1    6.40    3.90
  10   9  -1    3.80    4.10
  10   9  -1    1.90    4.30
 -10   9   1   16.00    5.90
  -9  -9   1    0.70    8.30
  -9  -9   1    6.40    5.10
  -9  -9   1    2.80    3.90
   9  -9  -1   -6.30    4.30
   9  -9  -1   -1.60    4.50
   9  -9  -1    0.90    4.10
  -9  -9   1    1.30    5.00
   9   9  -1    5.50    3.90
   9   9  -1   -3.40    3.10
  -9   9   1    3.60    3.80
   9   9  -1    8.10    6.70
  -9   9   1    0.80    3.40
  -9   9   1    3.60    4.70
   9   9  -1    4.30    3.80
   8  -9  -1    4.80    4.40
  -8  -9   1   -0.40    3.40
   8  -9  -1    5.40    3.90
  -8  -9   1    1.30    4.10
  -8  -9   1    2.00    4.80
  -8  -9   1    4.10    5.10
   8  -9  -1   -2.80    3.30
   8   9  -1   -0.30    3.10
   8   9  -1    1.60    3.60
   8   9  -1    4.20    3.90
  -8   9   1    7.10    3.50
   8   9  -1    0.90    3.80
  -8   9   1    5.50    5.00
  -8   9   1    2.40    3.30
  -7  -9   1   82.39    6.90
  -7  -9   1   70.59    7.20
   7  -9  -1   66.69    7.10
  -7  -9   1   80.19    7.40
   7  -9  -1   67.99    6.60
  -7  -9   1   92.99    6.90
   7  -9  -1   72.79    6.70
  -7   9   1   80.59    5.70
   7   9  -1   70.99    6.00
  -7   9   1   87.19    6.50
   7   9  -1   78.99    6.70
  -7   9   1   86.79    7.60
  -7   9   1   79.19    6.30
   7   9  -1   75.09    6.10
   7   9  -1   80.39    5.90
   6  -9  -1    5.00    3.80
  -6  -9   1   10.60    4.10
   6  -9  -1    2.70    3.30
   6  -9  -1   10.50    3.00
  -6  -9   1   12.40    4.50
   6  -9  -1    7.70    4.40
  -6  -9   1    9.20    3.30
  -6   9   1   13.00    3.00
  -6   9   1    8.40    3.40
   6   9  -1   12.20    3.90
  -6   9   1   11.70    4.20
   6   9  -1    6.60    3.00
   6   9  -1    4.90    3.90
   5  -9  -1   54.09    4.30
   5  -9  -1   55.79    6.10
  -5  -9   1   51.49    5.30
  -5  -9   1   47.60    5.40
  -5  -9   1   52.39    6.10
   5  -9  -1   51.89    5.50
   5  -9  -1   55.29    5.70
  -5  -9   1   50.69    5.10
   5   9  -1   61.59    5.90
  -5   9   1   54.79    4.30
  -5   9   1   57.39    5.50
   5   9  -1   42.20    4.80
   5   9  -1   49.10    5.20
   5   9  -1   38.40    4.40
  -5   9   1   54.19    6.20
  -5   9   1   52.79    5.60
   4  -9  -1    5.60    3.30
  -4  -9   1   10.20    2.80
  -4  -9   1   10.00    3.00
  -4  -9   1   11.30    2.30
   4  -9  -1    5.70    3.50
   4  -9  -1    4.40    5.50
   4  -9  -1    9.80    2.60
   4   9  -1   11.50    2.50
  -4   9   1   16.20    3.50
  -4   9   1   13.70    2.90
  -4   9   1   16.00    4.40
   4   9  -1    9.90    2.90
  -4   9   1   14.00    3.60
   4   9  -1   18.60    5.70
   4   9  -1   15.80    6.20
   3  -9  -1   26.10    3.40
   3  -9  -1   18.60    4.30
   3  -9  -1   17.90    4.10
  -3  -9   1   18.90    4.20
   3  -9  -1   17.80    3.60
  -3  -9   1   18.70    3.00
  -3  -9   1   22.80    3.20
  -3  -9   1   16.00    2.60
  -3   9   1   23.70    3.70
   3   9  -1   17.20    3.10
  -3   9   1   28.80    4.30
   3   9  -1   20.70    4.20
  -3   9   1   23.20    5.20
   3   9  -1   30.50    3.90
  -3   9   1   22.90    3.30
   3   9  -1   20.00    2.70
   2  -9  -1   13.50    3.00
   2  -9  -1   15.90    3.80
   2  -9  -1   18.30    3.70
  -2  -9   1   25.20    4.30
  -2  -9   1   12.00    2.30
  -2  -9   1   21.50    4.00
   2  -9  -1   18.90    3.40
  -2  -9   1   20.60    2.80
   2   9  -1   14.70    2.30
  -2   9   1   20.40    4.10
  -2   9   1   20.00    3.20
   2   9  -1   20.10   10.00
   2   9  -1   14.70    3.30
  -2   9   1   18.20    3.70
   2   9  -1   17.10    3.60
   2   9  -1   17.80    3.30
  -2   9   1   14.80    3.20
   1  -9  -1   90.49    6.00
  -1  -9   1   91.39    5.90
  -1  -9   1   88.69    6.20
  -1  -9   1   84.09    5.20
   1  -9  -1   83.29    5.40
  -1  -9   1   88.79    6.10
   1  -9  -1   87.49    6.00
   1  -9  -1   85.99    6.20
   1   9  -1   94.69    6.30
  -1   9   1   92.39    6.30
  -1   9   1   85.29    5.80
  -1   9   1   95.29    6.40
   1   9  -1   94.69    5.30
   1   9  -1   95.79    6.20
   1   9  -1   85.09    5.30
  -1   9   1   91.89    5.50
   0  -9   1   82.79    5.80
   0  -9  -1   91.19    5.60
   0  -9   1   78.69    5.30
   0  -9  -1   79.69    6.10
   0  -9  -1   88.29    5.60
   0  -9   1   84.49    6.10
   0   9   1   96.09    7.60
   0   9  -1   96.19    6.00
   0   9   1   90.49    6.10
   0   9  -1   89.59    6.00
   0   9   1   92.09    5.50
   0   9   1   88.99    5.80
   0   9  -1   86.59    5.10
  -1  -9  -1   -2.00    2.70
   1  -9   1   -0.10    2.60
   1  -9   1    2.10    3.30
  -1  -9  -1    1.90    2.70
   1  -9   1    2.50    2.50
  -1  -9  -1    5.70    2.90
  -1  -9  -1    3.40    2.30
   1  -9   1   -1.80    2.70
   1   9   1    6.50    2.90
  -1   9  -1    1.80    2.50
  -1   9  -1    4.00    2.50
  -1   9  -1    3.50    3.20
   1   9   1    4.20    2.80
   1   9   1    0.50    1.60
   1   9   1    4.90    2.40
  -1   9  -1    2.60    2.90
   1   9   1    1.70    2.50
  -2  -9  -1   36.80    4.90
   2  -9   1   26.30    3.90
  -2  -9  -1   40.30    4.60
   2  -9   1   33.00    4.50
  -2  -9  -1   27.10    2.80
   2  -9   1   26.10    4.20
  -2  -9  -1   27.10    3.40
   2  -9   1   36.00    4.30
   2   9   1   33.00    4.20
   2   9   1   31.60   12.80
   2   9   1   23.70    5.00
  -2   9  -1   30.80    3.40
  -2   9  -1   29.30    4.50
   2   9   1   28.20    3.60
  -2   9  -1   31.80    3.90
   2   9   1   32.20    2.90
   2   9   1   22.10    9.10
  -2   9  -1   35.70    4.50
  -3  -9  -1   17.10    2.80
  -3  -9  -1   13.90    2.50
  -3  -9  -1   12.80    2.90
   3  -9   1    7.00    3.40
   3  -9   1   13.90    3.50
  -3  -9  -1   17.40    3.90
  -3  -9  -1   16.00    3.70
   3  -9   1   14.20    3.10
   3  -9   1   21.80    6.60
  -3   9  -1   15.40    2.80
  -3   9  -1   13.30    3.30
   3   9   1   24.00    4.20
  -3   9  -1   17.50    3.80
   3   9   1    9.70    2.80
   3   9   1   18.70    2.70
  -3   9  -1   11.80    3.30
   3   9   1   14.80    3.50
   4  -9   1  103.59    5.90
   4  -9   1   84.59    6.70
  -4  -9  -1   91.49    7.40
   4  -9   1  101.09    7.20
  -4  -9  -1   98.79    5.10
  -4  -9  -1   77.79    5.70
   4  -9   1  101.89    7.70
  -4  -9  -1   85.69    5.30
  -4  -9  -1  102.69    7.90
  -4   9  -1   99.49   10.00
   4   9   1  102.79    5.40
  -4   9  -1   95.59    5.10
  -4   9  -1  107.49    7.00
  -4   9  -1  103.09    6.60
   4   9   1   98.59    5.90
   4   9   1   91.09    8.90
  -5  -9  -1    2.30    2.80
   5  -9   1   -0.10    3.60
   5  -9   1    4.60    3.50
  -5  -9  -1    1.70    3.20
   5  -9   1   -1.60    2.90
  -5  -9  -1    1.30    2.10
   5  -9   1   -3.20    2.70
  -5  -9  -1    4.30    4.00
  -5  -9  -1   -4.10    2.50
  -5   9  -1    3.30    2.30
  -5   9  -1    0.20    3.90
   5   9   1    2.80    2.50
   5   9   1    3.80    2.70
  -5   9  -1    2.00    3.10
   5   9   1    3.70    3.20
  -5   9  -1    3.50    3.20
   5   9   1    6.30    3.50
   6  -9   1  105.49    8.10
  -6  -9  -1  108.39    8.00
   6  -9   1  108.29    7.90
  -6  -9  -1  129.59   11.40
   6  -9   1   99.99    7.20
  -6  -9  -1  106.89    7.10
  -6  -9  -1  105.59    8.40
   6  -9   1  109.19    6.60
   6   9   1  110.59    7.10
  -6   9  -1  132.19   11.30
   6   9   1  109.39    6.90
   6   9   1  103.59    6.70
  -6   9  -1  124.99    8.10
   6   9   1   99.69    6.60
  -6   9  -1  120.49    7.40
  -7  -9  -1    7.50    3.90
   7  -9   1   10.60    3.80
  -7  -9  -1   13.80    5.20
   7  -9   1   17.40    4.20
   7  -9   1   12.50    4.50
  -7  -9  -1   15.90    3.80
  -7  -9  -1   10.20    4.70
   7  -9   1   13.50    5.00
   7   9   1   10.50    3.60
   7   9   1   18.00    4.50
   7   9   1    8.90    3.50
  -7   9  -1   11.90    3.60
  -7   9  -1   13.00    4.10
  -7   9  -1   11.30    4.70
   7   9   1   17.00    4.30
   8  -9   1    1.80    4.50
   8  -9   1   -5.40    3.70
   8  -9   1   -4.80    3.20
  -8  -9  -1    1.00    3.90
  -8  -9  -1    4.70    5.30
  -8  -9  -1    0.20    4.90
  -8  -9  -1   -2.00    3.30
   8  -9   1    1.20    3.50
   8   9   1    4.90    3.60
   8   9   1    0.60    3.90
   8   9   1   -2.80    3.40
   8   9   1   -5.60    3.10
  -8   9  -1   -0.40    3.40
  -8   9  -1   -2.60    3.00
  -8   9  -1    0.60    4.30
   9  -9   1   -7.50    5.20
   9  -9   1   -3.80    3.80
  -9  -9  -1   -2.00    4.50
  -9  -9  -1    0.00    4.90
  -9  -9  -1   -0.20    6.00
  -9  -9  -1    2.40    3.80
  -9   9  -1   -0.90    3.60
   9   9   1    1.90    3.70
   9   9   1   -4.80    3.20
  -9   9  -1    0.70    3.70
   9   9   1    2.00    4.30
   9   9   1   -1.00    3.70
  -9   9  -1    4.80    4.70
 -10  -9  -1   27.00    7.30
 -10  -9  -1   33.10    5.60
 -10  -9  -1   16.50    5.90
 -10  -9  -1   21.90    6.70
  10  -9   1   26.80    6.10
  10  -9   1   15.20    4.20
  10   9   1   20.80    5.10
  10   9   1   19.00    4.70
  10   9   1   14.40    4.70
 -10   9  -1   22.50    6.00
  10   9   1   16.40    4.40
 -10   9  -1   18.70    4.50
 -10   9  -1   23.70    4.50
  11  -9   1    9.50    5.40
 -11  -9  -1   12.20    6.80
 -11  -9  -1   25.00    5.60
  11  -9   1   15.40    4.10
 -11  -9  -1    8.00    6.20
 -11  -9  -1    8.80    6.20
 -11   9  -1   22.40    4.60
  11   9   1   14.40    4.90
  11   9   1    8.00    4.10
  11   9   1   15.30    5.30
  11   9   1   13.10    5.20
 -11   9  -1   21.70    6.40
  10 -10  -1    9.00    4.20
 -10 -10   1   17.20    6.60
 -10 -10   1    1.90    6.30
 -10 -10   1   12.70    5.20
  10 -10  -1   13.20    5.50
 -10 -10   1    0.30    5.90
 -10  10   1   10.50    6.10
  10  10  -1   13.50    4.90
 -10  10   1   12.30    4.60
  10  10  -1   11.50    4.70
  10  10  -1    0.90    4.10
  10  10  -1   12.70    5.30
  -9 -10   1   34.10    7.50
  -9 -10   1   27.80    6.10
   9 -10  -1   29.50    5.30
   9 -10  -1   18.60    5.80
  -9 -10   1   33.20    5.80
  -9 -10   1   31.30    6.60
   9  10  -1   23.90    5.10
  -9  10   1   50.79    7.40
   9  10  -1   35.90    6.20
  -9  10   1   35.70    7.10
   9  10  -1   31.00    5.10
  -9  10   1   34.60    5.20
   9  10  -1   29.80    5.50
   8 -10  -1   76.89    8.20
   8 -10  -1   72.69    7.70
  -8 -10   1   79.29   11.40
  -8 -10   1   98.09    8.50
  -8 -10   1   53.09    7.60
   8  10  -1   83.59    9.90
   8  10  -1   80.89    7.70
   8  10  -1   62.19    6.90
  -8  10   1   92.59    7.50
  -8  10   1   78.69    8.60
   8  10  -1   70.29    7.20
   7 -10  -1   -0.70    4.60
   7 -10  -1    6.20    4.60
  -7 -10   1    5.70    4.90
  -7 -10   1    6.00    3.80
  -7 -10   1    2.10    4.40
  -7 -10   1    0.40    5.50
   7 -10  -1    2.40    3.90
   7  10  -1    2.70    4.10
   7  10  -1   -4.00    3.50
  -7  10   1   -0.30    4.70
   7  10  -1    0.10    3.50
   7  10  -1   -0.90    4.00
  -7  10   1    6.60    3.70
  -7  10   1    1.60    3.70
  -6 -10   1  176.68   10.10
  -6 -10   1  146.79    8.90
  -6 -10   1  173.78   10.10
  -6 -10   1  178.48    9.40
   6 -10  -1  180.18   10.50
   6 -10  -1  179.88    9.80
   6 -10  -1  161.78   10.00
   6  10  -1  168.38    9.60
  -6  10   1  195.38    9.70
  -6  10   1  181.08    9.60
  -6  10   1  183.18   10.50
   6  10  -1  192.38    9.70
   6  10  -1  167.18    9.00
   6  10  -1  174.38    8.40
   5 -10  -1   61.29    7.20
   5 -10  -1   80.49    7.10
  -5 -10   1   78.09    6.20
  -5 -10   1   88.69    7.50
  -5 -10   1   71.29    6.50
  -5 -10   1   61.59    7.40
   5 -10  -1   70.29    5.50
   5 -10  -1   74.99    7.70
   5  10  -1   70.89    6.40
   5  10  -1   75.49    6.20
  -5  10   1   81.39    7.00
  -5  10   1   76.59    7.60
   5  10  -1   87.29    6.80
  -5  10   1   69.99    5.30
   4 -10  -1    5.60    3.50
   4 -10  -1    2.80    4.00
  -4 -10   1   13.00    4.50
   4 -10  -1    9.00    3.10
  -4 -10   1    6.50    3.00
   4 -10  -1    7.40    4.40
  -4 -10   1   11.90    4.50
  -4  10   1    6.80    3.00
  -4  10   1   10.70    3.70
   4  10  -1    5.80    4.70
   4  10  -1    7.20    3.80
  -4  10   1   12.70    3.70
   4  10  -1   16.70    4.30
  -4  10   1   11.40    4.70
   4  10  -1    9.60    2.70
   3 -10  -1    2.00    4.70
  -3 -10   1    4.10    2.50
  -3 -10   1    4.50    3.90
   3 -10  -1    4.90    2.90
  -3 -10   1    3.60    3.80
   3 -10  -1    2.90    3.80
   3 -10  -1   -5.00    2.80
  -3  10   1   11.00    3.60
  -3  10   1    1.70    4.10
   3  10  -1    2.20    3.10
  -3  10   1    2.50    2.90
  -3  10   1    6.60    3.20
   3  10  -1    1.50    2.20
   3  10  -1    1.60    3.90
   2 -10  -1  184.78    9.70
   2 -10  -1  179.88    9.40
  -2 -10   1  185.18    9.50
   2 -10  -1  192.28   10.10
  -2 -10   1  173.98    8.20
   2 -10  -1  176.48    8.70
  -2 -10   1  199.78   10.00
  -2  10   1  192.08    8.40
   2  10  -1  201.68    8.80
   2  10  -1  206.38    9.80
  -2  10   1  201.18    9.40
  -2  10   1  197.58    9.70
  -2  10   1  184.68    9.50
  -1 -10   1  273.07   12.10
   1 -10  -1  289.97   11.50
  -1 -10   1  255.97   11.10
   1 -10  -1  303.97   12.60
  -1 -10   1  275.07   13.00
   1 -10  -1  284.37   12.60
  -1  10   1  287.57   11.70
   1  10  -1  305.57   12.10
   1  10  -1  284.57   12.10
  -1  10   1  291.07   11.20
  -1  10   1  299.07   12.40
  -1  10   1  285.27   12.30
   0 -10  -1    4.40    3.00
   0 -10  -1    2.30    3.20
   0 -10  -1    6.60    3.70
   0 -10   1   14.00    3.90
   0 -10   1   18.00    4.30
   0 -10  -1   12.60    3.80
   0 -10   1   13.50    3.20
   0  10   1    6.10    3.80
   0  10  -1    9.40    2.90
   0  10   1   11.60    4.50
   0  10   1   14.00    3.10
   0  10  -1    7.10    3.70
   0  10  -1    7.40    3.10
   0  10   1    6.80    4.10
   1 -10   1  120.29    8.50
   1 -10   1  136.59    8.10
  -1 -10  -1  137.89    7.20
  -1 -10  -1  127.79    8.00
   1 -10   1  132.59    7.70
  -1 -10  -1  127.09    8.50
   1 -10   1  136.39    8.20
   1  10   1  151.58   10.20
   1  10   1  141.09    8.10
  -1  10  -1  134.99    8.10
  -1  10  -1  139.49    7.90
  -1  10  -1  139.19    7.00
  -1  10  -1  131.69    7.60
  -2 -10  -1   51.59    5.90
   2 -10   1   58.29    5.40
   2 -10   1   48.10    6.00
   2 -10   1   51.19    6.30
   2 -10   1   51.99    6.40
  -2 -10  -1   60.59    6.00
  -2 -10  -1   43.30    4.90
  -2  10  -1   55.59    6.30
  -2  10  -1   50.69    4.70
  -2  10  -1   58.99    5.80
  -2  10  -1   62.29    6.50
   2  10   1   52.39    6.20
   2  10   1   58.39    5.50
  -3 -10  -1  100.59    7.30
   3 -10   1  105.19    7.30
  -3 -10  -1  106.29    7.80
   3 -10   1   96.59    7.90
   3 -10   1  100.59    7.40
   3 -10   1  103.69   11.80
  -3 -10  -1   90.29    5.90
  -3  10  -1  110.19    7.90
  -3  10  -1  113.79    7.40
  -3  10  -1   95.19    5.70
   3  10   1  105.89    6.80
  -3  10  -1  112.39    7.50
   3  10   1  109.39    7.50
   3  10   1  102.79    5.40
   4 -10   1   -6.00    3.50
  -4 -10  -1    0.00    4.10
   4 -10   1    3.10    3.70
  -4 -10  -1    3.20    4.20
  -4 -10  -1    1.20    2.60
  -4 -10  -1    6.70    2.70
   4 -10   1    4.40    3.80
  -4  10  -1    5.10    3.50
   4  10   1    4.90    3.60
  -4  10  -1    2.10    4.30
   4  10   1    2.90    3.70
   4  10   1   -0.30    5.30
  -4  10  -1   -1.70    2.50
  -4  10  -1    3.40    3.20
   4  10   1    2.40    2.50
  -5 -10  -1  235.18   10.60
  -5 -10  -1  224.38   11.60
   5 -10   1  217.78   11.30
   5 -10   1  248.98   12.20
  -5 -10  -1  235.68   11.80
   5 -10   1  226.48   11.60
   5 -10   1  213.18   10.00
  -5  10  -1  263.77   11.10
   5  10   1  221.18    9.60
   5  10   1  237.38   11.10
  -5  10  -1  232.78   11.10
   5  10   1  263.37   11.10
  -5  10  -1  238.88   11.10
   5  10   1  214.68   10.10
   6 -10   1   80.39    6.30
   6 -10   1   73.79    7.50
  -6 -10  -1   74.89    6.80
  -6 -10  -1   78.89    8.10
  -6 -10  -1   89.19    8.10
   6 -10   1   83.19    7.50
  -6 -10  -1   81.79    6.60
   6 -10   1   82.19    8.40
  -6  10  -1   93.89    7.20
  -6  10  -1   98.99    7.40
   6  10   1   81.19    6.20
   6  10   1   86.49    7.10
   6  10   1   88.69    7.40
   6  10   1   80.19    6.70
  -6  10  -1   90.79    8.00
  -7 -10  -1    8.70    5.10
  -7 -10  -1    2.30    3.80
   7 -10   1    9.90    6.10
  -7 -10  -1    5.70    4.00
  -7 -10  -1    3.30    5.70
   7 -10   1    0.40    3.90
   7 -10   1    3.50    3.90
   7  10   1   11.10    4.30
   7  10   1    7.00    3.80
  -7  10  -1    2.50    3.80
  -7  10  -1    7.60    4.90
   7  10   1    2.20    3.50
  -7  10  -1    6.40    4.00
   7  10   1    9.20    4.90
  -8 -10  -1   12.00    4.50
   8 -10   1   -1.30    4.10
  -8 -10  -1   17.70    6.10
   8 -10   1    2.40    5.40
  -8 -10  -1    6.70    5.70
   8  10   1   15.40    6.50
  -8  10  -1   11.10    5.40
   8  10   1    9.70    4.90
   8  10   1    8.50    4.00
  -8  10  -1   15.80    4.40
   9 -10   1   37.30    6.90
  -9 -10  -1   28.60    5.60
  -9 -10  -1   34.70    6.10
  -9 -10  -1   33.80    7.10
  -9 -10  -1   43.90    7.60
   9 -10   1   27.50    5.50
   9  10   1   34.90    5.40
   9  10   1   28.90    5.20
   9  10   1   38.60    5.70
  -9  10  -1   43.00    6.90
  -9  10  -1   37.10    7.50
   9  10   1   37.60    6.10
  -9  10  -1   39.20    5.40
  10 -10   1   45.80    5.90
 -10 -10  -1   51.29    6.60
 -10 -10  -1   35.50    7.00
 -10 -10  -1   56.69    8.70
  10 -10   1   43.60    7.60
 -10 -10  -1   31.40    7.30
 -10  10  -1   55.09    6.10
  10  10   1   38.00    5.80
  10  10   1   49.40    6.80
  10  10   1   44.80    5.80
 -10  10  -1   56.79    7.70
  10  10   1   43.30    5.80
  -9 -11   1   10.60    7.20
  -9 -11   1    5.50    6.40
  -9 -11   1    9.50    6.60
   9 -11  -1    0.70    6.80
   9  11  -1    0.20    4.40
   9  11  -1    7.40    4.80
  -8 -11   1    1.20    5.70
   8 -11  -1   -2.60    4.30
  -8 -11   1    6.10    6.50
   8 -11  -1    5.80    5.60
  -8 -11   1   14.00    5.30
   8  11  -1    3.00    4.50
   8  11  -1    0.10    4.70
  -8  11   1   -3.70    5.50
   8  11  -1   -4.60    4.80
  -8  11   1    8.20    4.60
   8  11  -1    1.70    4.50
  -7 -11   1   28.70    5.20
  -7 -11   1   31.90    6.50
   7 -11  -1   31.40    6.00
  -7 -11   1   43.40    7.30
   7 -11  -1   36.20    6.90
   7  11  -1   38.70    6.40
   7  11  -1   42.30    6.50
  -7  11   1   45.50    6.20
  -7  11   1   45.70    6.00
  -7  11   1   40.80    7.10
   7  11  -1   39.10    6.00
  -6 -11   1    0.60    5.30
   6 -11  -1   -5.00    4.20
  -6 -11   1   -1.60    5.70
  -6 -11   1    9.10    5.30
   6 -11  -1   -5.70    4.70
   6  11  -1    6.60    3.90
  -6  11   1    6.10    7.30
  -6  11   1    4.60    4.10
  -6  11   1    1.50    5.30
   6  11  -1    2.50    4.20
   6  11  -1   -0.60    4.10
   5 -11  -1   17.20    5.00
   5 -11  -1   16.80    7.70
   5 -11  -1   10.60    4.80
  -5  11   1   20.50    4.70
   5  11  -1   23.70    7.30
  -5  11   1   31.70   10.10
  -5  11   1   27.40    5.10
  -4 -11   1    3.10    4.80
   4 -11  -1    1.40    4.50
   4 -11  -1   -2.10    4.10
  -4 -11   1   -5.10    4.10
   4  11  -1   -0.10    4.00
   4  11  -1    7.30    3.90
  -4  11   1    4.00    4.20
  -4  11   1    6.90    4.10
  -4  11   1    8.00    5.10
  -4  11   1    8.70    3.40
  -3 -11   1    8.70    4.80
   3 -11  -1   -0.90    3.70
  -3 -11   1    8.40    4.30
   3 -11  -1   12.30    4.80
   3 -11  -1    9.60    3.70
   3 -11  -1   -0.60    4.00
   3  11  -1    3.80    4.60
  -3  11   1    6.10    3.30
  -3  11   1    4.10    4.00
   3  11  -1   -0.60    3.60
  -3  11   1    5.30    4.40
  -3  11   1    1.10    3.80
   2 -11  -1   35.90    4.90
   2 -11  -1   27.30    5.20
  -2 -11   1   41.80    4.90
  -2 -11   1   35.00    5.50
  -2 -11   1   44.50    6.50
   2 -11  -1   34.10    5.80
   2 -11  -1   34.80    5.20
  -2  11   1   38.10    4.60
  -2  11   1   33.00    5.10
   2  11  -1   40.10    5.90
   2  11  -1   43.50    5.20
  -2  11   1   40.90    6.20
  -2  11   1   39.90    5.50
  -1 -11   1   30.20    4.30
   1 -11  -1   31.20    4.70
   1 -11  -1   29.30    4.70
   1 -11  -1   41.30    5.90
   1 -11  -1   32.50    5.90
  -1 -11   1   36.60    5.90
  -1 -11   1   34.80    5.40
  -1  11   1   39.00    4.70
  -1  11   1   42.10    6.00
   1  11  -1   38.40    6.00
   1  11  -1   35.90    4.80
   0 -11   1   45.90    5.30
   0 -11  -1   60.69    6.40
   0 -11   1   59.09    7.00
   0 -11   1   50.49    5.90
   0 -11  -1   53.89    6.80
   0 -11  -1   52.09    5.70
   0  11  -1   63.39    6.50
   0  11  -1   50.79    5.70
   0  11   1   58.49    6.10
   0  11   1   56.89    6.20
   1 -11   1    2.40    4.30
   1 -11   1    9.00    4.60
   1 -11   1    7.60    4.00
  -1 -11  -1   13.60    5.00
  -1 -11  -1    5.10    3.60
   1 -11   1    5.90    3.80
  -1 -11  -1    7.60    3.90
   1  11   1   12.40    4.60
  -1  11  -1   15.60    5.10
  -1  11  -1    6.20    3.20
   1  11   1   12.60    4.00
  -2 -11  -1    6.20    3.80
  -2 -11  -1    4.70    3.40
   2 -11   1    8.10    5.00
  -2 -11  -1    8.50    4.70
   2 -11   1    6.10    3.80
   2 -11   1   -1.70    4.00
  -2  11  -1    9.80    4.00
   2  11   1    8.80    4.40
  -2  11  -1    2.70    3.10
  -2  11  -1   11.30    4.30
  -2  11  -1    2.70    4.50
   2  11   1    4.60    3.90
  -3 -11  -1    7.00    5.00
   3 -11   1    7.10    4.80
   3 -11   1    0.50    3.70
   3 -11   1    6.90    3.70
  -3 -11  -1   -0.60    3.50
   3 -11   1    0.20    4.20
  -3 -11  -1    2.70    4.20
  -3  11  -1    3.60    3.10
  -3  11  -1   10.20    4.20
   3  11   1    7.40    4.30
   3  11   1    1.90    3.70
  -3  11  -1    3.90    4.90
  -3  11  -1    8.60    4.00
   4 -11   1   60.69    7.80
   4 -11   1   50.19    6.70
  -4 -11  -1   49.20    6.70
   4 -11   1   52.69    9.00
  -4 -11  -1   62.59    7.40
   4 -11   1   57.79    6.10
   4  11   1   46.90    6.30
  -4  11  -1   47.30    6.60
  -4  11  -1   69.29    7.30
   4  11   1   52.89    6.40
  -4  11  -1   61.49    7.00
   5 -11   1    5.40    4.70
   5 -11   1    1.20    4.30
   5 -11   1    8.90    6.70
   5 -11   1   13.00    3.90
   5  11   1   -1.30    3.30
  -5  11  -1    6.80    4.30
  -5  11  -1    2.50    4.00
   6 -11   1   14.40    5.50
  -6 -11  -1   15.60    5.90
  -6 -11  -1   23.40    5.80
   6 -11   1   17.20    5.30
  -6  11  -1   18.70    4.70
   6  11   1   22.80    5.30
  -6  11  -1   17.40    7.80
   6  11   1   20.10    4.20
   6  11   1   18.20    4.80
  -6  11  -1   17.00    5.70
   7 -11   1    1.20    4.50
  -7 -11  -1   10.30    5.90
   7 -11   1    9.70    5.80
  -7 -11  -1   15.10    5.90
  -7  11  -1   14.40    5.60
   7  11   1    2.20    4.60
   7  11   1    9.70    5.20
  -7  11  -1   12.80    4.70
  -7  11  -1    6.80    4.60
   7  11   1   12.00    4.40
  -8 -11  -1    2.80    5.90
  -8 -11  -1    8.20    6.10
   8 -11   1   -0.90    4.20
  -8 -11  -1    1.90    5.00
   8 -11   1    4.60    5.90
   8  11   1    0.20    4.60
  -8  11  -1   11.40    4.80
  -8  11  -1    1.20    5.70
   8  11   1   -0.50    4.50
   8  11   1    9.40    5.30
   8  11   1    2.40    4.40
  -9 -11  -1   25.30    8.10
  -9 -11  -1   13.40    8.40
   9  11   1   10.50    4.80
   9  11   1    2.60    7.00
   9  11   1    2.00    5.30
   9  11   1   15.00    9.80
   7 -12  -1   -5.00    7.20
   6 -12  -1   17.60    5.50
  -6 -12   1   33.50    7.20
   6 -12  -1   26.70    7.30
  -6 -12   1   28.70    6.60
  -6  12   1   33.80    6.90
   6  12  -1   26.50    6.20
   6  12  -1   27.30    5.90
  -6  12   1   32.20    5.80
   5 -12  -1    4.20    5.60
  -5 -12   1    3.90    5.30
  -5 -12   1   -6.50    4.80
  -5  12   1    0.40    5.40
  -5  12   1   -0.40    4.60
   5  12  -1    4.20    5.20
  -5  12   1    2.50    5.30
   5  12  -1    1.30    4.50
  -4 -12   1    4.80    5.10
  -4 -12   1    3.90    5.60
   4 -12  -1    2.00    5.00
  -4  12   1    4.40    5.30
  -4  12   1    1.10    4.30
   4  12  -1    1.70    4.50
  -4  12   1   13.10    7.60
   4  12  -1    6.10    5.10
   3 -12  -1    7.10    5.60
  -3 -12   1    3.20    5.50
  -3 -12   1    4.40    4.80
   3 -12  -1    6.80    5.60
   3  12  -1    1.90    5.00
  -3  12   1   -2.00    4.60
  -3  12   1   -3.60    6.60
   3  12  -1    2.70    4.20
  -3  12   1   10.10    4.10
   2 -12  -1   10.40    7.20
   2 -12  -1   18.70    4.90
  -2 -12   1    9.20    4.70
  -2 -12   1   13.10    5.60
   2 -12  -1   16.80    6.30
   2 -12  -1   17.00    4.70
   2  12  -1   17.90    5.10
  -2  12   1   16.20    4.30
  -2  12   1   13.50    5.20
   1 -12  -1   26.20    4.80
   1 -12  -1   21.70    5.50
  -1 -12   1   38.20    7.00
   1 -12  -1   26.40    5.00
   1  12  -1   37.70    6.60
  -1  12   1   25.70    6.10
  -1  12   1   28.00    4.70
   1  12  -1   30.70    5.10
   0 -12  -1    2.70    4.10
   0 -12  -1    5.60    5.30
   0 -12   1   -1.40    5.20
   0 -12   1   16.00    7.20
   0 -12   1   -1.60    6.70
   0  12  -1    2.70    3.80
   0  12   1    3.00    4.30
   0  12  -1    8.30    4.50
   0  12   1   11.20    4.30
   1 -12   1   12.60    6.70
   1 -12   1   13.80    5.10
   1 -12   1    7.40    5.70
  -1 -12  -1    8.70    5.50
  -1 -12  -1   15.40    7.00
   1  12   1   10.70    5.20
  -1  12  -1   16.90    4.30
  -1  12  -1   16.30    5.90
   2 -12   1    8.80    4.50
  -2 -12  -1   -6.70    6.90
   2 -12   1    2.40    5.20
  -2 -12  -1   -5.60    4.80
   2 -12   1    1.10    4.40
  -2  12  -1    2.20    3.90
  -2  12  -1    9.90    5.70
   2  12   1    4.80    4.70
   2  12   1    0.50    4.60
  -3 -12  -1   15.40    5.30
   3 -12   1    8.20    5.40
  -3 -12  -1   18.50    6.20
   3 -12   1   20.80    5.90
   3  12   1   20.50    5.10
  -3  12  -1   17.50    6.10
   3  12   1   18.40    5.50
   4 -12   1    9.80    5.80
  -4 -12  -1    1.60    5.40
   4 -12   1    1.40    5.10
  -4 -12  -1    0.10    4.80
  -4  12  -1    6.30    5.60
   4  12   1   13.80    5.00
  -4  12  -1   12.10    4.90
   4  12   1   11.10    5.00
   5 -12   1   22.10    6.20
  -5 -12  -1   20.80    6.20
  -5 -12  -1   15.80    5.80
   5 -12   1   11.20    5.60
   5  12   1   25.80    5.60
  -5  12  -1   16.60    5.60
  -5  12  -1   20.00    6.50
   5  12   1   25.90    6.00
  -5  12  -1   29.40    6.90
  -6 -12  -1    6.10    5.70
   6 -12   1    2.50    4.90
   6 -12   1    7.00    6.50
  -6 -12  -1    9.90    5.80
  -6  12  -1   16.90    5.50
   6  12   1   13.20    5.20
  -6  12  -1   19.90    6.00
   6  12   1    7.70    5.20
   7 -12   1   -6.10    7.10
   4 -13  -1   16.10    9.70
   4 -13  -1    4.00   11.30
  -4  13   1    6.70    8.50
   4  13  -1   10.20    8.60
   4  13  -1    9.30    9.60
  -3 -13   1    2.80    6.10
   3 -13  -1    5.60    8.30
  -3 -13   1    2.00    6.00
  -3  13   1   -0.10    8.30
   3  13  -1   -1.10    4.70
   3  13  -1   10.00    8.20
   2 -13  -1    7.00    6.30
  -2 -13   1   17.60    5.70
  -2 -13   1   13.20    6.20
  -2  13   1   10.60    6.00
   2  13  -1    7.80    5.90
   2  13  -1    3.80    5.00
  -1 -13   1   -2.50    5.80
   1 -13  -1   -1.20    5.90
  -1 -13   1    6.20    4.90
   1  13  -1    5.30    4.50
   1  13  -1    2.10    5.50
  -1  13   1    3.20    5.40
  -1  13   1   -1.70    4.30
   0 -13   1   -2.90    5.60
   0 -13   1   17.70    5.40
   0 -13  -1    0.10    6.00
   0 -13  -1   16.00    7.30
   0  13   1    7.10    5.20
   0  13   1   -0.40    4.40
   0  13  -1    6.20    5.60
   0  13  -1    0.30    4.40
   1 -13   1    4.20    5.00
   1 -13   1   -1.50    5.60
  -1 -13  -1    6.80    5.10
  -1 -13  -1    7.40    6.30
   1  13   1    9.80    5.60
   1  13   1   13.60    4.80
  -1  13  -1   11.60    6.30
  -2 -13  -1   -6.80    4.90
  -2 -13  -1    9.90    6.30
   2 -13   1    5.70    5.80
   2  13   1   -3.30    5.30
  -2  13  -1    5.60    5.20
   2  13   1   -0.50    4.60
   3 -13   1   -1.00    7.00
  -3 -13  -1   12.50    6.70
  -3 -13  -1    3.10    5.50
   3  13   1    4.70    8.10
  -3  13  -1    7.20    6.60
   3  13   1   10.00    5.30
  -4 -13  -1    2.70    8.30
   4 -13   1    1.40    7.80
  -4  13  -1    7.10   11.20
   4  13   1    4.00    7.60
 -15   0   2   29.50    5.80
  15   0  -2   16.90    1.80
 -15   0   2   16.00    2.10
  15   0  -2   15.60    4.00
 -15   0   2   24.00    6.60
 -14   0   2  241.88   11.50
 -14   0   2  265.37   12.30
  14   0  -2  227.18   10.20
 -14   0   2  231.88    7.80
  14   0  -2  230.08    7.80
 -14   0   2  247.08   11.00
 -14   0   2  254.87   12.40
  14   0  -2  228.98   10.60
 -13   0   2   42.00    5.40
  13   0  -2   38.10    5.00
  13   0  -2   29.30    2.00
 -13   0   2   41.00    6.10
 -13   0   2   32.60    4.80
 -13   0   2   30.90    5.40
  12   0  -2  111.99    5.60
 -12   0   2  110.29    8.20
 -12   0   2  103.19   10.90
 -12   0   2  121.89    7.80
 -12   0   2  112.09    7.00
 -12   0   2  117.49    8.60
  12   0  -2  113.79    6.70
 -11   0   2  122.59    6.80
 -11   0   2  122.69    7.60
 -11   0   2  113.79    4.30
 -11   0   2  133.19    7.70
 -11   0   2  121.09    6.70
 -11   0   2  126.39    7.60
 -11   0   2  120.89    7.20
 -11   0   2  120.39    4.30
 -10   0   2  348.47   12.40
 -10   0   2  325.37   12.50
 -10   0   2  306.67   11.70
 -10   0   2  300.27   11.50
 -10   0   2  303.37   11.70
 -10   0   2  298.37   11.00
 -10   0   2  325.57   12.20
  -9   0   2  402.96   14.00
  -9   0   2  381.26   14.40
  -9   0   2  407.76   14.50
  -9   0   2  396.76   14.20
  -9   0   2  401.66   13.70
  -9   0   2  388.86   13.50
  -9   0   2  383.06   13.00
  -8   0   2  700.73   22.80
  -8   0   2  741.73   23.00
  -8   0   2  734.93   23.10
  -8   0   2  721.93   23.50
  -8   0   2  744.63   22.80
  -8   0   2  711.83   22.20
  -8   0   2  730.73   22.80
  -7   0   2 2636.44   76.09
  -7   0   2 2631.64   75.89
  -7   0   2 2586.94   75.69
  -7   0   2 2481.15   76.39
  -7   0   2 2587.84   75.79
  -7   0   2 2616.94   75.89
  -6   0   2   86.99    4.00
  -6   0   2   80.79    3.50
  -6   0   2   83.09    4.50
  -6   0   2   76.59    3.70
  -6   0   2   76.29    5.80
  -6   0   2   85.29    3.90
  -6   0   2   85.09    3.80
  -5   0   2    6.80    1.30
  -5   0   2    7.10    1.30
  -5   0   2    8.90    1.20
  -5   0   2    9.40    1.50
  -5   0   2    6.90    1.70
  -5   0   2    6.30    1.20
  -4   0   2  600.14   19.10
  -4   0   2  598.64   18.60
  -4   0   2  631.44   18.60
  -4   0   2  618.94   18.20
  -4   0   2  632.04   18.40
  -4   0   2  631.94   18.50
  -4   0   2  630.04   18.40
  -4   0   2  632.04   18.70
  -4   0   2  605.44   18.70
  -4   0   2  618.04   18.70
  -4   0   2  608.94   18.20
  -3   0   2 5917.91  165.38
  -3   0   2 5894.31  165.68
  -3   0   2 5844.92  165.68
  -3   0   2 5243.68  165.88
  -3   0   2 5902.11  165.38
  -2   0   2 2295.17   66.29
  -2   0   2 2319.67   65.79
   2   0  -2 2348.27   66.09
   2   0  -2 2366.36   66.09
  -2   0   2 2335.57   65.79
  -2   0   2 2298.77   66.29
  -2   0   2 2214.48   65.89
  -2   0   2 2072.79   66.09
   2   0  -2 2305.97   65.59
   0   0   2  881.61   26.20
  -1   0  -2   74.79    3.20
   1   0   2   67.69    3.10
   1   0   2   73.19    2.30
   1   0   2   78.89    2.60
  -1   0  -2   75.79    2.50
   1   0   2   67.79    3.00
  -1   0  -2   67.19    3.20
  -2   0  -2 2066.59   60.79
  -2   0  -2 2122.29   61.59
   2   0   2 2149.19   61.29
  -2   0  -2 2043.60   60.99
  -2   0  -2 2016.20   60.79
  -2   0  -2 2150.78   60.69
   2   0   2 2148.19   61.29
  -2   0  -2 2168.08   60.59
  -2   0  -2 2096.69   61.49
  -3   0  -2 1428.36   45.30
  -3   0  -2 1564.14   46.00
  -3   0  -2 1521.95   45.60
   3   0   2 1615.54   45.60
  -3   0  -2 1556.94   45.90
   3   0   2 1638.54   45.50
  -3   0  -2 1584.24   45.20
  -3   0  -2 1493.75   45.40
  -3   0  -2 1595.84   45.10
  -3   0  -2 1571.44   45.00
  -3   0  -2 1556.54   45.30
   4   0   2 5078.09  141.49
  -4   0  -2 4726.33  141.69
  -4   0  -2 4738.43  141.89
  -4   0  -2 4911.71  141.49
  -4   0  -2 4870.41  141.89
   4   0   2 5074.39  141.49
  -4   0  -2 4958.00  142.09
  -4   0  -2 4961.90  141.99
   5   0   2  195.68    6.80
  -5   0  -2  193.68    7.30
  -5   0  -2  198.48    6.60
  -5   0  -2  206.58    6.70
   5   0   2  202.38    6.80
  -5   0  -2  196.08    6.90
  -5   0  -2  208.98    6.90
  -5   0  -2  197.38    7.30
  -5   0  -2  207.28    7.00
  -5   0  -2  193.68    7.90
  -6   0  -2 1298.87   39.10
  -6   0  -2 1297.07   39.10
  -6   0  -2 1284.97   38.20
  -6   0  -2 1334.27   38.60
  -6   0  -2 1304.07   38.70
  -6   0  -2 1315.57   38.40
  -6   0  -2 1263.37   38.60
  -7   0  -2  215.18    8.40
  -7   0  -2  217.78    7.80
  -7   0  -2  205.08    7.60
  -7   0  -2  210.18    7.40
  -7   0  -2  205.68    7.80
  -7   0  -2  213.88    8.40
  -7   0  -2  210.58    7.70
  -8   0  -2  407.36   12.30
  -8   0  -2  406.76   13.60
  -8   0  -2  416.46   13.60
  -8   0  -2  400.86   13.30
  -8   0  -2  396.66   14.20
  -8   0  -2  425.56   13.80
  -8   0  -2  421.16   14.10
  -8   0  -2  413.46   14.40
  -9   0  -2  205.98    8.30
  -9   0  -2  213.18    8.70
  -9   0  -2  200.38    7.80
  -9   0  -2  210.38    8.10
  -9   0  -2  201.88    8.70
  -9   0  -2  203.08    8.90
  -9   0  -2  204.78    8.90
 -10   0  -2  366.56   13.60
 -10   0  -2  364.16   13.50
 -10   0  -2  349.47   11.30
  10   0   2  355.06   10.70
  10   0   2  346.77   12.10
 -10   0  -2  366.26   12.70
 -10   0  -2  349.07   12.80
 -10   0  -2  389.56   14.20
 -11   0  -2  458.45   16.60
 -11   0  -2  444.36   15.10
 -11   0  -2  456.05   16.20
 -11   0  -2  427.46   13.60
  11   0   2  425.66   14.70
 -11   0  -2  476.05   16.40
  11   0   2  439.36   13.10
  11   0   2  416.96   13.20
 -11   0  -2  416.76   13.00
 -11   0  -2  423.06   15.40
  11   0   2  422.06   14.60
 -12   0  -2    2.30    4.50
 -12   0  -2    8.50    6.60
  12   0   2    1.40    2.30
  12   0   2    3.40    1.30
  12   0   2    4.20    2.40
 -12   0  -2   -0.70    4.00
 -12   0  -2    4.10    3.10
 -12   0  -2    3.40    1.80
  13   0   2    4.00    1.30
  13   0   2    7.80    2.70
  13   0   2    5.50    3.10
 -13   0  -2    4.00    4.40
 -13   0  -2    4.10    4.70
 -13   0  -2    0.80    4.80
 -13   0  -2    8.00    3.60
 -13   0  -2    0.40    1.50
  14   0   2    6.20    3.60
 -14   0  -2   12.20    5.20
 -14   0  -2   12.30    2.20
  14   0   2   19.00    4.10
 -14   0  -2    3.10    5.50
 -14   0  -2   12.80    5.70
  14   0   2   11.10    1.90
  15   0   2   63.29    6.30
 -15   0  -2   79.09    9.00
 -15   0  -2   64.39    4.20
 -15   0  -2   58.09    7.00
  15   0   2   56.29    3.50
  16   0   2    6.60    2.40
  16   0   2   11.10    7.30
  16   1  -2   -1.80    2.20
  16   1  -2   -2.50    4.60
 -15  -1   2   23.00    2.70
  15  -1  -2   26.10    7.00
 -15  -1   2   23.00    5.90
  15  -1  -2   27.20    4.50
 -15  -1   2   20.50    6.40
 -15   1   2   28.90    6.20
 -15   1   2   19.30    5.30
  15   1  -2   29.50    4.60
  15   1  -2   18.70    2.20
  14  -1  -2   -0.70    3.80
 -14  -1   2    2.20    1.90
 -14  -1   2    0.50    6.00
 -14  -1   2    0.10    4.10
 -14  -1   2    5.70    4.90
  14  -1  -2    1.50    3.20
 -14  -1   2   -4.70    5.10
 -14   1   2    3.80    4.20
 -14   1   2    5.00    5.00
  14   1  -2    4.10    2.50
 -14   1   2    2.70    4.60
  14   1  -2   -4.00    3.40
 -14   1   2   -4.40    4.20
  14   1  -2    7.50    3.50
 -13  -1   2  123.59    9.10
 -13  -1   2  101.59    6.90
 -13  -1   2  114.49    9.00
  13  -1  -2   83.79    5.60
 -13  -1   2  101.79    4.50
 -13  -1   2  105.69    8.00
 -13   1   2  101.19    7.80
 -13   1   2  100.99    8.30
  13   1  -2  100.19    6.50
 -13   1   2   99.19    6.70
 -13   1   2  114.29    7.20
 -13   1   2  100.49    7.20
  13   1  -2   96.39    6.40
  13   1  -2   99.79    4.30
  12  -1  -2    1.20    2.20
 -12  -1   2    7.90    5.20
 -12  -1   2   -3.40    4.30
 -12  -1   2   -3.20    3.20
 -12  -1   2    0.80    1.90
 -12  -1   2   -3.50    3.80
 -12   1   2    2.80    3.40
 -12   1   2    2.40    3.40
 -12   1   2    1.70    4.00
 -12   1   2   -3.90    3.60
 -12   1   2    8.40    3.80
  12   1  -2    3.30    3.00
 -12   1   2   -0.30    3.20
  12   1  -2    1.20    1.20
 -11  -1   2   12.40    1.90
 -11  -1   2   16.00    2.00
 -11  -1   2   12.00    2.50
  11  -1  -2    9.70    2.40
 -11  -1   2   16.00    3.60
 -11  -1   2   15.60    3.90
 -11  -1   2   12.90    4.00
 -11  -1   2   17.90    4.30
 -11  -1   2   13.80    1.60
 -11  -1   2   12.50    4.20
 -11  -1   2   16.50    1.70
 -11   1   2   12.50    3.90
 -11   1   2   11.50    3.40
  11   1  -2   17.70    3.60
 -11   1   2    9.70    3.70
 -11   1   2   17.90    3.70
  11   1  -2   15.10    1.60
 -11   1   2   21.90    3.70
 -10  -1   2    4.30    1.10
 -10  -1   2    7.10    2.00
 -10  -1   2    8.60    2.90
 -10  -1   2    3.90    3.00
 -10  -1   2    2.40    1.40
 -10  -1   2    5.60    1.50
 -10  -1   2    0.40    3.20
 -10  -1   2    3.20    3.00
 -10  -1   2    6.90    2.70
 -10   1   2    7.30    2.60
  10   1  -2    3.90    1.00
 -10   1   2    6.40    2.70
 -10   1   2    5.90    2.60
  10   1  -2    4.50    1.00
 -10   1   2    4.00    3.00
 -10   1   2    5.10    3.40
 -10   1   2    3.40    2.80
  10   1  -2    3.90    2.50
  -9  -1   2  150.08    5.30
  -9  -1   2  152.18    6.70
  -9  -1   2  150.88    7.20
  -9  -1   2  144.09    5.20
  -9  -1   2  149.39    6.90
  -9  -1   2  149.99    6.80
  -9  -1   2  157.18    7.40
  -9  -1   2  144.29    5.90
  -9   1   2  159.08    7.60
  -9   1   2  158.58    7.30
  -9   1   2  146.59    7.00
  -9   1   2  152.88    6.50
  -9   1   2  157.18    6.70
   9   1  -2  139.79    4.80
  -9   1   2  160.38    7.20
  -9   1   2  155.58    6.90
  -8  -1   2  402.26   11.90
  -8  -1   2  367.16   11.80
  -8  -1   2  391.66   13.40
  -8  -1   2  401.66   13.40
  -8  -1   2  391.86   13.60
  -8  -1   2  410.86   13.80
  -8  -1   2  377.26   12.50
  -8  -1   2  388.66   13.30
  -8  -1   2  394.56   14.00
  -8   1   2  385.86   13.10
  -8   1   2  385.06   13.20
  -8   1   2  387.36   13.40
  -8   1   2  402.36   14.00
  -8   1   2  385.46   13.00
  -8   1   2  378.26   13.00
  -8   1   2  401.36   12.90
  -7  -1   2  376.76   13.20
  -7  -1   2  361.16   12.60
  -7  -1   2  390.96   12.70
  -7  -1   2  383.26   12.00
  -7  -1   2  375.76   12.80
  -7  -1   2  384.26   11.90
  -7  -1   2  363.56   11.80
  -7  -1   2  374.36   12.90
  -7  -1   2  386.96   12.70
  -7  -1   2  376.26   11.40
  -7  -1   2  381.16   11.50
  -7   1   2  383.06   12.50
  -7   1   2  373.16   13.20
  -7   1   2  387.66   12.40
  -7   1   2  377.26   12.50
  -7   1   2  385.86   12.30
  -7   1   2  378.96   12.60
  -7   1   2  366.16   12.40
  -6  -1   2  619.64   19.40
  -6  -1   2  623.84   19.40
  -6  -1   2  649.74   18.60
  -6  -1   2  623.34   19.60
  -6  -1   2  606.54   19.50
  -6  -1   2  643.34   18.90
  -6  -1   2  608.84   19.40
  -6  -1   2  645.04   19.80
  -6  -1   2  655.43   19.70
  -6  -1   2  630.44   20.10
  -6  -1   2  624.74   19.30
  -6  -1   2  597.94   18.50
  -6   1   2  632.14   19.40
  -6   1   2  646.14   19.50
  -6   1   2  640.94   20.10
  -6   1   2  619.84   19.30
  -6   1   2  623.54   19.40
  -6   1   2  638.64   19.40
  -6   1   2  639.34   19.80
  -5  -1   2    6.10    1.40
  -5  -1   2    3.70    1.30
  -5  -1   2    5.80    1.40
  -5  -1   2    7.60    1.80
  -5  -1   2    3.70    1.20
  -5  -1   2    6.40    1.00
  -5  -1   2    4.80    1.50
  -5  -1   2    8.10    1.70
  -5  -1   2    5.00    1.20
  -5  -1   2    5.00    0.90
  -5  -1   2    5.90    0.80
  -5   1   2    6.00    1.30
  -5   1   2    4.80    1.30
  -5   1   2    4.80    1.70
  -5   1   2    4.00    1.20
  -5   1   2    5.60    1.10
  -5   1   2    4.50    1.20
  -4  -1   2  185.08    5.80
  -4  -1   2  190.38    6.40
  -4  -1   2  196.58    6.90
  -4  -1   2  177.28    6.20
  -4  -1   2  182.68    6.30
  -4  -1   2  178.48    5.90
  -4  -1   2  181.38    6.50
  -4  -1   2  190.18    6.30
  -4  -1   2  181.18    6.70
  -4  -1   2  178.38    5.70
  -4  -1   2  200.28    6.60
  -4  -1   2  188.88    6.40
  -4   1   2  181.98    6.10
  -4   1   2  181.48    6.30
  -4   1   2  192.08    6.20
  -4   1   2  181.38    6.70
  -4   1   2  185.88    6.10
  -4   1   2  171.98    6.10
  -4   1   2  188.78    6.10
  -3  -1   2    5.40    0.60
  -3  -1   2    3.80    0.60
  -3  -1   2    6.00    1.20
   3  -1  -2    6.00    0.90
  -3  -1   2    7.30    1.10
  -3  -1   2    3.70    0.90
  -3  -1   2    3.20    0.80
  -3  -1   2    7.00    1.20
  -3  -1   2    4.40    0.70
   3  -1  -2    4.50    0.90
  -3  -1   2    4.80    0.50
  -3  -1   2    3.80    1.00
  -3  -1   2    5.60    1.00
  -3   1   2    3.50    0.80
  -3   1   2    4.50    0.70
  -3   1   2    4.00    0.80
  -3   1   2    4.10    1.10
  -3   1   2    6.80    0.90
   3   1  -2    5.80    0.60
  -3   1   2    5.10    0.80
   3   1  -2    4.70    0.50
  -3   1   2    4.30    0.80
  -3   1   2    3.20    0.80
  -3   1   2    6.30    0.80
  -2   1   2 4859.01  139.89
  -1  -1   2  848.82   26.00
  -1  -1   2  845.32   24.70
   1  -1  -2  878.41   25.40
  -1  -1   2  850.21   24.60
  -1  -1   2  861.01   25.90
  -1  -1   2  815.32   24.70
  -1  -1   2  819.32   24.70
   1  -1  -2  863.11   24.60
   1  -1  -2  885.11   24.80
  -1  -1   2  837.52   24.70
   1  -1  -2  875.01   25.30
  -1  -1   2  905.61   24.70
   1   1  -2  842.12   24.60
  -1   1   2  853.11   24.60
  -1   1   2  817.92   24.70
   1   1  -2  829.52   24.80
  -1   1   2  819.92   24.80
  -1   1   2  846.92   24.50
   0  -1  -2 2299.57   66.89
   0  -1   2 2331.67   66.89
   0  -1   2 2318.17   66.89
   0  -1   2 2309.77   66.89
   0  -1   2 2334.77   66.89
   0  -1  -2 2284.87   66.99
   0   1   2 2257.57   66.89
   0   1   2 2262.17   66.99
  -1  -1  -2    4.00    0.50
  -1  -1  -2    3.10    0.80
   1  -1   2    4.60    0.60
  -1  -1  -2    4.10    0.50
  -1  -1  -2    3.40    0.90
  -1  -1  -2    4.60    0.60
   1  -1   2    3.80    1.10
  -1  -1  -2    3.90    0.70
  -1  -1  -2    3.20    0.50
   1  -1   2    2.80    0.40
   1   1   2    3.70    0.70
   1   1   2    3.00    0.40
  -1   1  -2    5.10    0.70
  -1   1  -2    3.10    0.50
   1   1   2    3.20    0.40
   1   1   2    5.40    1.10
  -1   1  -2    3.70    0.50
   1   1   2    3.10    0.90
   2  -1   2  225.38    7.70
  -2  -1  -2  230.28    8.00
  -2  -1  -2  225.38    8.00
   2  -1   2  228.68    7.00
  -2  -1  -2  228.48    8.10
  -2  -1  -2  244.88    7.70
   2  -1   2  228.08    6.70
   2  -1   2  226.58    7.70
  -2  -1  -2  251.97    7.20
  -2  -1  -2  233.18    7.10
  -2   1  -2  207.38    7.40
  -2   1  -2  230.68    6.70
   2   1   2  226.48    6.90
   2   1   2  231.78    7.80
   2   1   2  229.08    7.70
  -2   1  -2  223.88    7.10
  -2   1  -2  214.58    7.40
  -2   1  -2  223.98    6.60
  -3  -1  -2 1348.86   40.40
  -3  -1  -2 1379.76   40.50
  -3  -1  -2 1298.37   39.70
   3  -1   2 1348.67   40.00
  -3  -1  -2 1333.07   39.80
   3  -1   2 1341.77   40.10
  -3  -1  -2 1405.16   39.00
  -3  -1  -2 1231.58   39.30
  -3  -1  -2 1395.36   39.40
  -3  -1  -2 1356.56   39.40
  -3  -1  -2 1364.56   39.50
  -3   1  -2 1366.56   39.40
  -3   1  -2 1331.07   39.60
   3   1   2 1343.37   39.20
  -3   1  -2 1385.06   39.60
  -3   1  -2 1288.37   39.10
  -3   1  -2 1334.37   39.70
   3   1   2 1413.46   39.00
  -3   1  -2 1371.76   39.10
   3   1   2 1376.46   39.30
  -3   1  -2 1326.57   39.40
   3   1   2 1404.56   40.10
   3   1   2 1404.16   40.10
  -4  -1  -2  175.38    5.80
  -4  -1  -2  165.68    6.70
  -4  -1  -2  179.48    6.40
   4  -1   2  165.88    6.00
  -4  -1  -2  152.48    5.50
   4  -1   2  167.08    6.10
  -4  -1  -2  169.28    6.90
  -4  -1  -2  180.28    5.80
  -4  -1  -2  171.28    6.20
   4  -1   2  182.38    5.80
  -4  -1  -2  176.98    5.10
   4  -1   2  173.68    5.70
  -4  -1  -2  171.38    5.90
  -4  -1  -2  168.48    5.20
   4   1   2  178.88    6.30
  -4   1  -2  157.68    5.90
   4   1   2  165.98    5.60
   4   1   2  186.68    5.20
   4   1   2  159.68    5.30
  -4   1  -2  172.28    6.00
   4   1   2  177.08    6.20
  -4   1  -2  175.48    5.80
  -4   1  -2  164.58    6.20
  -4   1  -2  177.28    5.50
   4   1   2  167.58    5.60
  -4   1  -2  177.88    6.10
  -5  -1  -2 1850.91   52.09
   5  -1   2 1881.71   52.39
   5  -1   2 1904.01   52.89
  -5  -1  -2 1677.03   54.09
   5  -1   2 1915.61   52.89
  -5  -1  -2 1799.72   52.89
  -5  -1  -2 1804.02   53.59
  -5  -1  -2 1669.23   52.49
  -5  -1  -2 1832.62   54.09
  -5  -1  -2 1799.62   54.09
  -5  -1  -2 1767.62   52.09
   5  -1   2 1887.61   52.39
  -5  -1  -2 1815.32   53.19
  -5   1  -2 1812.02   52.99
   5   1   2 1879.81   53.19
   5   1   2 1754.42   52.79
  -5   1  -2 1756.52   53.29
  -5   1  -2 1777.32   53.19
  -5   1  -2 1844.02   52.69
  -5   1  -2 1790.32   52.69
   5   1   2 1932.41   52.19
   5   1   2 1857.21   53.19
   5   1   2 1668.73   52.19
  -5   1  -2 1845.82   53.19
  -6  -1  -2   11.20    2.30
  -6  -1  -2    5.30    1.70
  -6  -1  -2    8.30    2.00
  -6  -1  -2    5.10    1.40
  -6  -1  -2    7.00    2.10
  -6  -1  -2    8.70    2.10
  -6  -1  -2    5.60    1.40
  -6  -1  -2    6.90    1.50
   6   1   2    6.90    0.70
  -6   1  -2    6.00    1.70
  -6   1  -2    7.10    1.50
   6   1   2    7.40    1.20
  -6   1  -2    7.60    1.80
  -6   1  -2   10.20    1.70
   6   1   2    4.80    1.20
  -6   1  -2    4.60    1.20
  -6   1  -2    8.70    1.30
   6   1   2    7.80    1.30
   6   1   2    6.40    0.70
  -6   1  -2    6.00    1.90
  -7  -1  -2  126.79    4.80
  -7  -1  -2  129.09    5.90
  -7  -1  -2  139.39    6.10
  -7  -1  -2  131.99    6.20
  -7  -1  -2  134.29    5.30
  -7  -1  -2  131.69    4.20
  -7  -1  -2  128.39    6.10
  -7  -1  -2  132.89    5.80
  -7  -1  -2  135.89    5.60
  -7  -1  -2  137.49    4.10
   7   1   2  120.09    4.30
  -7   1  -2  142.59    6.20
   7   1   2  138.69    5.10
  -7   1  -2  132.99    5.60
   7   1   2  140.49    4.20
   7   1   2  137.39    5.00
  -7   1  -2  125.59    5.60
   7   1   2  125.49    5.20
  -7   1  -2  125.49    5.90
  -7   1  -2  123.49    5.40
  -7   1  -2  131.09    5.20
  -8  -1  -2    2.50    0.70
  -8  -1  -2    1.70    2.10
  -8  -1  -2    2.50    0.80
  -8  -1  -2    0.60    1.60
  -8  -1  -2    0.50    2.40
  -8  -1  -2    2.40    2.70
  -8  -1  -2    3.30    1.30
  -8  -1  -2   -0.30    1.90
   8   1   2   -2.00    1.50
   8   1   2    3.80    0.90
   8   1   2    3.40    1.60
  -8   1  -2    4.70    2.20
  -8   1  -2    2.20    1.60
  -8   1  -2    3.00    2.00
  -8   1  -2    0.40    1.60
   8   1   2    2.20    0.70
  -8   1  -2   -0.70    2.20
  -8   1  -2    1.60    2.00
  -8   1  -2    2.30    2.10
  -9  -1  -2  105.29    6.20
  -9  -1  -2   89.09    5.90
  -9  -1  -2  108.49    4.30
  -9  -1  -2   97.59    5.40
  -9  -1  -2  107.19    5.00
  -9  -1  -2   95.39    4.20
  -9  -1  -2   99.89    3.90
  -9  -1  -2  105.39    6.00
  -9   1  -2   99.99    5.00
  -9   1  -2   98.29    5.40
  -9   1  -2  100.29    6.10
  -9   1  -2   92.99    5.60
   9   1   2  104.09    3.60
  -9   1  -2  103.19    5.90
  -9   1  -2  101.99    5.20
  -9   1  -2   99.49    4.70
   9   1   2   93.09    4.60
   9   1   2   95.69    5.20
   9   1   2   98.19    4.40
 -10  -1  -2   67.49    2.90
 -10  -1  -2   83.89    6.60
 -10  -1  -2   70.89    3.20
 -10  -1  -2   70.59    5.20
 -10  -1  -2   70.19    3.70
 -10  -1  -2   64.49    5.20
 -10  -1  -2   64.79    5.90
 -10   1  -2   73.89    5.00
 -10   1  -2   72.19    4.60
 -10   1  -2   73.89    5.50
 -10   1  -2   64.89    5.40
 -10   1  -2   64.99    4.50
 -10   1  -2   74.19    2.90
  10   1   2   68.29    2.90
 -10   1  -2   72.99    5.10
  10   1   2   68.29    4.10
  10   1   2   74.69    4.30
 -10   1  -2   79.79    5.70
  10   1   2   63.29    3.20
 -11  -1  -2  164.38    9.00
 -11  -1  -2  150.78    5.50
 -11  -1  -2  154.98    8.10
 -11  -1  -2  161.78    8.60
 -11  -1  -2  171.48    9.60
 -11  -1  -2  155.48    6.20
 -11  -1  -2  163.38    7.30
 -11   1  -2  165.28    7.70
 -11   1  -2  148.49    5.50
  11   1   2  156.78    5.60
 -11   1  -2  173.08    8.90
  11   1   2  149.49    6.80
  11   1   2  154.38    6.80
 -11   1  -2  140.59    7.30
 -11   1  -2  164.38    9.00
 -11   1  -2  165.98    8.60
 -11   1  -2  158.38    7.70
 -12  -1  -2   69.69    7.00
  12  -1   2   65.99    4.70
 -12  -1  -2   64.29    7.40
 -12  -1  -2   55.99    3.40
 -12  -1  -2   70.19    7.40
 -12  -1  -2   58.69    5.10
  12  -1   2   55.29    4.20
 -12   1  -2   60.49   10.10
 -12   1  -2   65.89    7.10
 -12   1  -2   67.39    3.50
  12   1   2   54.29    4.60
 -12   1  -2   63.89    5.60
 -12   1  -2   69.49    6.60
  12   1   2   61.59    3.20
  12   1   2   63.69    4.50
  13  -1   2   19.20    3.50
 -13  -1  -2   18.40    2.40
 -13  -1  -2   21.30    5.10
  13  -1   2   19.80    1.90
 -13  -1  -2   26.00    6.00
 -13  -1  -2   18.10    5.80
 -13   1  -2   12.60    5.30
  13   1   2   12.90    3.30
 -13   1  -2   18.50    2.30
 -13   1  -2   19.80    4.00
 -13   1  -2   19.50    5.10
  13   1   2   23.90    2.50
  13   1   2   19.30    3.90
 -13   1  -2   10.90    4.90
 -14  -1  -2    2.70    4.80
  14  -1   2    2.40    3.10
 -14  -1  -2   -6.30    7.30
  14  -1   2    0.70    3.50
  14  -1   2   -0.20    1.40
 -14  -1  -2   -0.40    3.40
  14   1   2    0.90    4.80
 -14   1  -2    2.30    1.80
 -14   1  -2   -2.10    4.80
  14   1   2   -3.70    2.90
 -14   1  -2   -0.20    4.60
 -15  -1  -2    9.90    6.50
 -15  -1  -2    1.60    5.20
 -15  -1  -2   -1.80    2.30
 -15  -1  -2    1.20    5.90
  15  -1   2    7.70    4.20
 -15   1  -2    2.70    1.90
  15   1   2   -1.10    4.00
 -15   1  -2    8.20    5.30
 -15   1  -2    7.50    5.40
  15   1   2   -1.40    1.90
 -15  -2   2   -2.70    5.20
 -15  -2   2    4.00    6.00
 -15  -2   2   -1.40    2.40
  15   2  -2   -0.60    3.80
  15   2  -2   -1.10    3.90
  15   2  -2    2.60    2.10
 -14  -2   2   41.10    8.10
 -14  -2   2   39.00    5.60
 -14  -2   2   33.60    5.30
 -14  -2   2   37.40    7.50
  14   2  -2   39.60    3.70
  14   2  -2   34.50    5.40
 -13  -2   2    3.10    2.20
 -13  -2   2    8.00    5.30
 -13  -2   2    0.70    4.50
 -13  -2   2    4.80    3.80
 -13  -2   2   -5.30    4.80
  13  -2  -2    5.90    2.90
 -13   2   2    4.40    3.50
 -13   2   2   -0.10    4.40
 -13   2   2    4.60    3.70
 -13   2   2    3.30    3.50
  13   2  -2    0.20    1.60
  13   2  -2   -0.40    3.20
  13   2  -2    1.00    3.20
 -13   2   2   -2.00    4.00
 -13   2   2   -4.50    3.40
 -12  -2   2   39.30    3.30
  12  -2  -2   34.40    4.10
 -12  -2   2   52.39    6.70
 -12  -2   2   32.20    5.40
 -12  -2   2   42.10    6.00
 -12  -2   2   46.90    5.20
 -12   2   2   37.20    4.60
 -12   2   2   37.00    5.50
 -12   2   2   49.80    5.00
 -12   2   2   47.20    5.00
  12   2  -2   41.80    4.90
 -12   2   2   43.20    5.20
  12   2  -2   35.50    3.00
 -12   2   2   39.80    4.90
  12   2  -2   43.00    4.70
 -11  -2   2    2.40    2.10
 -11  -2   2    2.30    3.10
 -11  -2   2    1.50    4.10
 -11  -2   2    5.50    4.20
 -11  -2   2    1.40    4.10
 -11  -2   2    1.90    2.00
  11  -2  -2    2.40    2.10
 -11  -2   2    1.10    1.60
 -11   2   2    2.60    2.90
 -11   2   2    8.30    3.80
 -11   2   2   -1.60    2.60
  11   2  -2   -0.10    1.40
 -11   2   2   -5.00    2.80
  11   2  -2    2.70    2.90
 -11   2   2   -3.10    3.00
 -11   2   2    2.10    2.80
  11   2  -2   -1.40    2.60
 -10  -2   2   30.40    3.90
 -10  -2   2   23.90    2.40
 -10  -2   2   25.50    3.90
  10  -2  -2   28.80    3.20
 -10  -2   2   25.00    2.60
 -10  -2   2   28.10    2.90
 -10  -2   2   29.20    4.70
 -10  -2   2   32.70    4.60
 -10  -2   2   23.70    2.40
 -10   2   2   26.90    4.20
 -10   2   2   22.00    3.30
  10   2  -2   30.20    3.90
  10   2  -2   28.10    2.30
 -10   2   2   25.90    3.70
 -10   2   2   26.80    3.50
 -10   2   2   28.20    3.80
 -10   2   2   19.80    3.30
  -9  -2   2   37.40    2.40
  -9  -2   2   36.00    3.70
  -9  -2   2   49.00    4.70
  -9  -2   2   44.10    2.40
  -9  -2   2   41.60    2.80
   9   2  -2   38.10    4.20
  -9   2   2   33.70    3.50
  -9   2   2   47.00    4.60
  -9   2   2   34.80    3.80
  -9   2   2   36.00    3.60
  -9   2   2   38.10    3.70
  -9   2   2   33.60    3.60
   9   2  -2   37.90    2.20
   9   2  -2   34.80    2.30
  -8  -2   2  131.89    6.50
  -8  -2   2  139.59    6.50
  -8  -2   2  133.09    5.10
  -8  -2   2  135.29    6.20
  -8  -2   2  142.99    4.90
  -8  -2   2  147.29    6.90
  -8  -2   2  130.59    5.10
  -8  -2   2  130.79    6.10
  -8  -2   2  133.59    5.10
  -8  -2   2  126.39    6.20
  -8  -2   2  124.79    4.80
  -8  -2   2  136.99    6.20
  -8  -2   2  132.39    6.30
   8   2  -2  150.68    6.40
  -8   2   2  146.79    6.20
  -8   2   2  136.79    5.90
   8   2  -2  139.19    5.80
  -8   2   2  135.59    5.90
   8   2  -2  127.79    4.80
  -8   2   2  132.69    6.70
  -8   2   2  140.29    5.80
  -8   2   2  143.79    6.10
  -8   2   2  140.89    6.00
  -7  -2   2  296.07   11.30
  -7  -2   2  327.17   11.40
  -7  -2   2  312.87   11.30
  -7  -2   2  329.17   11.10
  -7  -2   2  298.57    9.80
  -7  -2   2  321.47   10.10
  -7  -2   2  322.17   10.10
  -7  -2   2  284.37   14.20
  -7  -2   2  328.27   11.40
  -7  -2   2  315.37   11.00
  -7  -2   2  334.87   11.20
  -7  -2   2  324.47    9.90
  -7  -2   2  280.97   13.80
  -7  -2   2  315.77   11.00
  -7   2   2  323.67   10.60
  -7   2   2  307.47   10.60
  -7   2   2  324.37   11.60
  -7   2   2  329.07   10.80
  -7   2   2  327.47   10.80
   7   2  -2  322.47   11.20
   7   2  -2  303.47    9.90
  -7   2   2  326.47   10.90
  -7   2   2  320.47   10.80
   7   2  -2  327.97    9.90
  -6  -2   2   46.60    2.20
  -6  -2   2   49.10    3.40
  -6  -2   2   51.79    2.20
  -6  -2   2   58.19    3.30
  -6  -2   2   54.69    2.50
  -6  -2   2   48.40    2.50
  -6  -2   2   52.09    3.10
  -6  -2   2   54.79    3.50
  -6  -2   2   44.40    3.70
  -6  -2   2   49.10    3.50
  -6  -2   2   53.69    2.30
  -6  -2   2   49.00    4.00
  -6   2   2   54.29    3.20
  -6   2   2   50.89    2.70
   6   2  -2   48.70    2.20
  -6   2   2   44.60    2.80
   6   2  -2   47.40    2.20
  -6   2   2   47.20    2.90
  -6   2   2   52.89    2.90
  -6   2   2   48.60    3.60
  -6   2   2   49.10    2.70
   6   2  -2   45.90    3.10
  -5  -2   2   83.69    3.70
  -5  -2   2   79.29    3.20
  -5  -2   2   79.99    3.90
  -5  -2   2   86.49    3.00
   5  -2  -2   82.19    3.30
   5  -2  -2   84.29    3.40
  -5  -2   2   82.89    4.50
  -5  -2   2   87.39    3.20
  -5  -2   2   77.09    3.60
  -5  -2   2   81.39    4.80
  -5  -2   2   76.69    3.80
  -5  -2   2   88.59    3.80
  -5  -2   2   86.99    3.00
   5   2  -2   78.29    3.00
  -5   2   2   79.09    3.40
  -5   2   2   80.29    4.40
  -5   2   2   79.69    3.20
  -5   2   2   79.59    3.30
  -5   2   2   79.79    3.50
  -5   2   2   75.59    3.10
  -5   2   2   78.79    3.50
   5   2  -2   84.69    4.10
   5   2  -2   83.09    4.30
  -5   2   2   80.99    3.20
  -4  -2   2    0.80    1.30
  -4  -2   2    3.10    1.60
  -4  -2   2    3.60    0.80
  -4  -2   2    3.20    1.10
  -4  -2   2    3.60    1.20
  -4  -2   2    1.30    0.80
   4  -2  -2    1.10    0.90
   4  -2  -2    3.80    1.10
  -4  -2   2    3.10    1.10
   4  -2  -2    2.80    1.10
  -4  -2   2    2.80    0.60
  -4  -2   2    1.00    1.00
  -4  -2   2    1.50    1.40
  -4   2   2    2.30    0.90
   4   2  -2    0.90    1.10
  -4   2   2    1.00    1.00
   4   2  -2    2.30    1.30
   4   2  -2    1.20    0.70
  -4   2   2    2.20    0.90
  -4   2   2    0.80    0.90
  -4   2   2    2.50    0.80
   3  -2  -2 1143.59   35.20
   3  -2  -2 1168.88   35.50
  -3  -2   2 1232.38   35.70
  -3  -2   2 1218.28   35.90
  -3  -2   2 1223.48   35.70
   3  -2  -2 1225.48   35.90
  -3  -2   2 1144.49   35.30
   3  -2  -2 1229.28   38.20
  -3  -2   2 1224.68   35.90
  -3  -2   2 1253.87   37.10
  -3  -2   2 1243.28   35.90
  -3  -2   2 1242.08   37.00
   3  -2  -2 1192.08   35.80
   3  -2  -2 1256.67   37.90
  -3  -2   2 1225.68   36.00
   3  -2  -2 1190.48   35.20
  -3  -2   2 1247.08   35.50
   3   2  -2 1247.78   35.60
  -3   2   2 1187.78   35.80
  -3   2   2 1303.37   38.10
  -3   2   2 1197.58   35.60
  -3   2   2 1164.38   35.10
   3   2  -2 1302.87   36.90
   3   2  -2 1200.08   35.30
   3   2  -2 1217.38   36.00
   3   2  -2 1265.37   36.70
  -3   2   2 1315.97   38.00
  -3   2   2 1197.48   36.10
  -2  -2   2  228.68    8.60
  -2  -2   2  233.18    7.20
  -2  -2   2  234.48    7.00
  -2  -2   2  241.38    8.50
   2  -2  -2  240.98    8.10
  -2  -2   2  237.08    7.40
   2  -2  -2  235.48    7.10
  -2  -2   2  236.58    7.40
   2  -2  -2  232.48    7.20
  -2  -2   2  235.88    7.50
  -2  -2   2  236.58    7.40
  -2  -2   2  235.58    7.50
  -2  -2   2  231.58    7.50
   2  -2  -2  223.58    7.30
   2  -2  -2  236.08    8.20
   2  -2  -2  229.58    7.50
   2   2  -2  237.68    7.40
   2   2  -2  229.58    8.40
  -2   2   2  223.08    7.10
  -2   2   2  248.28    8.20
  -2   2   2  232.18    7.20
  -2   2   2  236.78    7.40
   2   2  -2  223.68    7.00
  -2   2   2  235.78    7.60
  -2   2   2  237.28    7.10
   2   2  -2  241.08    8.40
   2   2  -2  236.68    7.30
   2   2  -2  237.08    7.50
  -2   2   2  248.58    8.40
   1  -2  -2 1446.56   42.10
  -1  -2   2 1503.35   42.50
  -1  -2   2 1352.26   41.10
  -1  -2   2 1381.96   40.80
  -1  -2   2 1410.26   40.90
  -1  -2   2 1425.26   41.10
  -1  -2   2 1353.76   40.80
  -1  -2   2 1384.06   41.00
   1  -2  -2 1400.06   41.20
  -1  -2   2 1446.46   41.00
  -1  -2   2 1463.05   42.30
   1  -2  -2 1373.86   41.00
   1  -2  -2 1447.46   42.10
  -1   2   2 1385.26   41.10
  -1   2   2 1479.65   41.00
  -1   2   2 1414.56   41.30
  -1   2   2 1405.46   41.00
   1   2  -2 1414.76   41.00
  -1   2   2 1390.06   42.90
   1   2  -2 1439.06   42.20
   1   2  -2 1374.76   41.20
   1   2  -2 1381.76   41.10
  -1   2   2 1422.76   43.10
   1   2  -2 1434.46   42.10
   1   2  -2 1457.55   41.20
  -1   2   2 1428.46   41.10
   0  -2   2  569.24   16.40
   0  -2   2  558.34   17.60
   0  -2  -2  579.24   17.70
   0  -2  -2  562.34   16.60
   0  -2   2  545.15   16.70
   0  -2   2  503.75   16.90
   0  -2   2  561.84   16.50
   0  -2   2  570.84   17.50
   0  -2  -2  563.44   17.60
   0  -2  -2  570.54   16.60
   0  -2   2  538.75   16.40
   0  -2  -2  531.85   16.30
   0   2   2  555.04   16.60
   0   2   2  592.54   17.70
   0   2   2  503.55   16.60
   0   2  -2  583.44   17.60
   0   2   2  569.44   16.50
   0   2  -2  559.74   16.40
   0   2  -2  583.64   17.70
   0   2  -2  546.05   16.20
   0   2   2  547.85   16.30
  -1  -2  -2  681.23   19.20
   1  -2   2  668.23   20.30
   1  -2   2  639.44   19.30
   1  -2   2  633.64   19.40
   1  -2   2  684.93   20.40
  -1  -2  -2  665.23   20.60
   1  -2   2  631.14   19.20
  -1  -2  -2  645.04   19.20
   1  -2   2  670.93   19.40
  -1  -2  -2  638.44   19.40
  -1  -2  -2  661.13   19.40
  -1  -2  -2  622.94   19.40
  -1  -2  -2  661.23   20.70
   1   2   2  676.33   20.70
  -1   2  -2  634.14   20.30
   1   2   2  659.53   19.30
   1   2   2  671.53   19.30
   1   2   2  641.94   19.50
  -1   2  -2  658.53   19.40
   1   2   2  690.83   20.60
  -1   2  -2  656.23   20.40
  -1   2  -2  653.63   19.30
  -2  -2  -2   12.40    1.00
  -2  -2  -2   10.50    1.00
  -2  -2  -2   10.90    1.90
  -2  -2  -2    7.10    0.80
  -2  -2  -2   10.40    1.10
  -2  -2  -2    8.20    0.90
  -2  -2  -2   11.00    1.80
   2  -2   2   10.70    1.50
   2  -2   2    9.20    1.00
   2  -2   2   10.30    0.90
   2  -2   2   10.90    1.50
   2  -2   2    7.60    0.80
  -2  -2  -2   10.20    1.10
  -2   2  -2    8.80    1.00
   2   2   2   11.30    1.70
   2   2   2    9.30    1.00
  -2   2  -2    8.40    1.00
  -2   2  -2    9.90    1.10
   2   2   2    8.90    0.90
  -2   2  -2    7.30    0.80
   2   2   2    9.50    0.90
   2   2   2   10.60    1.80
  -3  -2  -2  160.18    6.80
   3  -2   2  162.08    6.10
  -3  -2  -2  156.88    6.60
   3  -2   2  150.08    5.10
  -3  -2  -2  150.18    5.30
  -3  -2  -2  159.58    4.90
  -3  -2  -2  148.19    5.50
   3  -2   2  164.88    5.80
   3  -2   2  154.78    5.40
   3  -2   2  148.89    4.80
  -3  -2  -2  152.48    5.10
   3  -2   2  154.88    6.00
  -3  -2  -2  150.68    5.50
  -3  -2  -2  156.48    5.20
   3  -2   2  160.58    5.90
  -3   2  -2  160.88    5.50
  -3   2  -2  157.88    5.30
   3   2   2  156.18    6.20
  -3   2  -2  146.59    5.40
   3   2   2  161.78    5.00
   3   2   2  152.88    5.10
   3   2   2  156.68    5.10
  -3   2  -2  150.98    4.70
  -3   2  -2  143.09    4.90
   3   2   2  159.38    6.40
   4  -2   2 1333.67   39.80
  -4  -2  -2 1334.27   42.10
   4  -2   2 1316.37   39.20
   4  -2   2 1428.06   40.30
  -4  -2  -2 1245.08   40.20
  -4  -2  -2 1353.56   40.30
  -4  -2  -2 1343.17   40.10
  -4  -2  -2 1365.16   40.40
  -4  -2  -2 1357.66   39.80
   4  -2   2 1404.46   40.20
  -4  -2  -2 1362.66   39.90
  -4  -2  -2 1376.66   42.30
   4  -2   2 1365.96   39.10
   4  -2   2 1365.46   40.60
  -4  -2  -2 1372.86   39.50
   4  -2   2 1390.66   40.80
  -4   2  -2 1361.46   40.30
   4   2   2 1407.46   39.50
   4   2   2 1330.97   39.70
  -4   2  -2 1344.77   40.00
  -4   2  -2 1361.66   40.20
   4   2   2 1454.45   41.80
   4   2   2 1433.26   41.40
  -4   2  -2 1297.67   40.00
   4   2   2 1383.46   39.90
  -4   2  -2 1324.87   39.40
  -5  -2  -2   16.00    1.70
  -5  -2  -2   16.40    2.70
  -5  -2  -2   18.80    2.10
  -5  -2  -2   22.00    1.80
   5  -2   2   23.30    2.20
  -5  -2  -2   26.70    2.40
   5  -2   2   20.60    2.30
  -5  -2  -2   22.20    1.30
  -5  -2  -2   20.30    1.80
  -5  -2  -2   22.40    3.10
   5  -2   2   20.50    1.90
  -5  -2  -2   20.90    2.30
   5  -2   2   20.50    1.70
  -5   2  -2   20.30    2.10
   5   2   2   17.60    1.60
   5   2   2   23.00    1.40
  -5   2  -2   22.40    2.30
   5   2   2   22.20    2.60
  -5   2  -2   20.70    2.10
   5   2   2   20.90    1.60
  -5   2  -2   19.60    1.40
  -5   2  -2   20.20    1.50
   5   2   2   21.10    2.40
  -5   2  -2   17.70    1.70
  -6  -2  -2  371.36   14.10
  -6  -2  -2  352.26   12.00
  -6  -2  -2  385.96   13.20
  -6  -2  -2  381.36   13.10
  -6  -2  -2  381.96   12.80
  -6  -2  -2  392.46   12.40
  -6  -2  -2  384.66   14.00
  -6  -2  -2  390.56   12.60
  -6  -2  -2  369.06   12.30
  -6  -2  -2  395.76   11.70
  -6   2  -2  397.56   12.80
   6   2   2  407.26   13.20
   6   2   2  395.56   12.30
   6   2   2  371.76   12.10
  -6   2  -2  397.46   12.80
   6   2   2  405.06   11.80
   6   2   2  410.16   13.10
  -6   2  -2  392.26   13.10
  -6   2  -2  386.66   12.00
  -6   2  -2  394.46   12.90
   6   2   2  401.06   12.40
  -6   2  -2  384.56   12.10
  -7  -2  -2    4.30    2.70
  -7  -2  -2    4.40    2.10
  -7  -2  -2    8.90    2.50
  -7  -2  -2    4.80    1.50
  -7  -2  -2    6.00    3.10
  -7  -2  -2    6.50    2.40
  -7  -2  -2    1.80    0.90
  -7  -2  -2    2.60    1.90
   7   2   2    2.80    0.90
   7   2   2    4.10    1.90
  -7   2  -2    3.60    1.40
   7   2   2    3.30    1.80
  -7   2  -2    2.70    1.60
  -7   2  -2    6.00    2.20
  -7   2  -2    3.50    1.90
  -7   2  -2    3.10    1.70
   7   2   2    4.40    1.40
  -7   2  -2    2.30    1.40
   7   2   2    2.30    1.70
   7   2   2    4.30    1.60
  -7   2  -2    2.40    2.00
  -8  -2  -2   15.00    2.60
  -8  -2  -2   15.60    3.10
  -8  -2  -2   14.80    2.20
  -8  -2  -2   14.80    1.80
  -8  -2  -2   17.40    2.10
  -8  -2  -2   14.60    3.00
  -8  -2  -2   20.30    3.60
  -8  -2  -2   18.20    2.30
  -8   2  -2   21.20    2.60
  -8   2  -2   15.90    2.80
  -8   2  -2   18.80    2.20
  -8   2  -2   17.40    3.00
  -8   2  -2   19.60    2.80
   8   2   2   17.40    2.20
  -8   2  -2   21.70    2.40
   8   2   2   15.00    2.30
   8   2   2   14.20    1.80
  -8   2  -2   12.90    2.90
  -9  -2  -2   15.40    3.50
  -9  -2  -2   13.10    2.00
  -9  -2  -2   10.70    3.70
  -9  -2  -2   10.30    2.00
  -9  -2  -2   16.60    2.30
  -9  -2  -2   15.30    3.00
  -9  -2  -2   14.00    3.50
  -9  -2  -2   12.30    1.50
  -9   2  -2   11.80    3.10
  -9   2  -2   14.30    3.10
  -9   2  -2   11.60    2.80
  -9   2  -2    9.00    2.50
  -9   2  -2   12.60    2.20
   9   2   2   11.10    1.50
  -9   2  -2   10.50    1.10
   9   2   2    9.60    2.00
  -9   2  -2   11.20    2.20
  -9   2  -2   12.60    2.90
   9   2   2   11.70    2.30
 -10  -2  -2   83.49    4.40
 -10  -2  -2   78.59    4.70
 -10  -2  -2   93.79    6.70
 -10  -2  -2   88.29    3.80
 -10  -2  -2  102.89    7.10
 -10  -2  -2   83.09    5.70
 -10  -2  -2   83.39    6.30
 -10   2  -2   82.49    5.60
 -10   2  -2   83.19    5.50
 -10   2  -2   76.59    3.10
 -10   2  -2   80.69    6.10
 -10   2  -2   85.49    5.70
 -10   2  -2   85.49    6.00
 -10   2  -2   91.39    4.70
  10   2   2   74.69    4.30
 -10   2  -2   92.59    5.40
  10   2   2   88.19    4.80
  10   2   2   81.79    3.70
 -11  -2  -2   91.59    5.20
  11  -2   2   84.39    4.60
 -11  -2  -2   74.59    4.10
 -11  -2  -2   87.69    6.80
 -11  -2  -2   98.49    8.80
 -11  -2  -2   84.69    6.50
 -11   2  -2   77.89    3.40
  11   2   2   75.39    4.60
 -11   2  -2   81.79    5.10
  11   2   2   81.19    5.10
  11   2   2   87.59    4.80
 -11   2  -2   87.09    6.70
 -11   2  -2  102.79    6.30
 -11   2  -2   82.39    6.60
 -11   2  -2   73.39    6.10
 -11   2  -2   90.79    5.90
  12  -2   2   23.00    3.20
  12  -2   2   23.30    2.90
  12   2   2   24.70    3.90
  12   2   2   23.40    3.60
 -12   2  -2   24.30    5.00
 -12   2  -2   22.20    4.10
 -12   2  -2   28.70    4.40
 -12   2  -2   22.50    2.20
  12   2   2   26.10    4.90
  12   2   2   26.80    2.70
 -12   2  -2   25.10    5.00
 -13  -2  -2   27.80    6.50
  13  -2   2   19.70    3.90
 -13  -2  -2   16.90    2.70
 -13  -2  -2   16.60    5.70
  13  -2   2   20.80    3.50
 -13  -2  -2   18.40    5.30
  13   2   2   20.40    4.00
 -13   2  -2   18.90    4.90
 -13   2  -2   27.80    5.50
  13   2   2   18.40    2.40
  13   2   2   12.50    3.40
 -13   2  -2   19.80    2.20
 -14  -2  -2    7.20    6.40
  14  -2   2    4.50    3.50
 -14  -2  -2    2.60    2.60
  14  -2   2   -1.50    3.40
 -14  -2  -2   -1.10    5.70
 -14  -2  -2    4.50    5.00
 -14   2  -2    4.00    5.10
  14   2   2   -0.70    3.60
  14   2   2    3.30    2.00
  14   2   2   -1.40    3.30
  15  -2   2    9.50    4.60
 -15  -2  -2   11.10    6.20
 -15  -2  -2   10.80    3.00
 -15  -2  -2    5.50    5.40
  15  -2   2   12.30    4.60
 -15  -2  -2   14.40    6.80
  15   2   2    9.80    2.50
  15   2   2   16.70    4.70
 -15   2  -2    2.50    5.20
  15   2   2    9.80    3.60
 -15  -3   2   11.40    5.90
 -15  -3   2    7.00    2.90
 -15  -3   2   15.50    6.30
  15   3  -2   -2.40    4.40
  15   3  -2    6.60    2.60
  15   3  -2   -1.10    4.00
 -14  -3   2   -0.60    5.80
  14  -3  -2    8.60    3.80
 -14  -3   2    5.00    2.90
  14  -3  -2   -0.80    3.40
 -14  -3   2    7.50    6.30
 -14  -3   2    5.20    4.50
 -14  -3   2    8.70    5.70
  14   3  -2    5.10    3.80
  14   3  -2    6.60    2.40
 -14   3   2    6.60    5.30
 -13  -3   2    9.60    6.10
 -13  -3   2    1.70    4.50
 -13  -3   2   11.30    4.40
  13  -3  -2    9.00    3.20
 -13  -3   2   11.80    5.80
  13  -3  -2   13.80    3.90
  13  -3  -2    6.60    3.40
 -13  -3   2   11.20    2.70
 -13   3   2    8.50    4.70
  13   3  -2   12.10    3.70
 -13   3   2    5.70    4.10
  13   3  -2   13.60    3.80
  13   3  -2    9.10    2.30
 -13   3   2    4.00    3.80
 -12  -3   2    1.80    2.30
 -12  -3   2    4.00    5.00
  12  -3  -2    6.70    3.20
 -12  -3   2    3.00    4.10
 -12  -3   2    0.30    4.40
  12  -3  -2   -1.10    2.50
 -12  -3   2    1.40    4.90
  12   3  -2   -0.70    4.80
  12   3  -2    0.60    3.20
 -12   3   2    4.00    4.30
 -12   3   2   -5.00    2.70
 -12   3   2    4.00    3.20
  12   3  -2    0.60    1.80
 -11  -3   2   -0.50    3.60
 -11  -3   2   -5.30    3.80
 -11  -3   2    4.50    3.50
  11  -3  -2   -3.90    2.20
 -11  -3   2   -3.40    1.90
 -11   3   2   -1.40    2.70
 -11   3   2    3.70    3.80
 -11   3   2   -2.10    3.00
 -11   3   2    2.40    2.90
  11   3  -2    3.00    2.80
  11   3  -2   -1.40    1.60
  11   3  -2    2.00    4.40
 -11   3   2   -2.80    2.50
 -10  -3   2   18.90    4.10
 -10  -3   2    9.60    2.00
 -10  -3   2   15.00    3.50
  10  -3  -2    8.80    2.60
 -10  -3   2   16.60    3.90
 -10   3   2   11.00    3.00
  10   3  -2    2.50    2.60
 -10   3   2    4.00    2.70
  10   3  -2    8.10    1.90
 -10   3   2   10.80    3.70
 -10   3   2   10.30    2.80
  10   3  -2    9.80    2.90
  -9  -3   2   28.40    4.00
  -9  -3   2   33.00    4.50
  -9  -3   2   32.30    4.20
  -9  -3   2   30.00    3.20
   9  -3  -2   27.80    3.30
  -9  -3   2   28.90    4.00
  -9  -3   2   31.00    2.70
  -9  -3   2   29.60    3.90
  -9  -3   2   28.70    3.50
  -9  -3   2   28.50    4.00
  -9   3   2   27.70    4.30
   9   3  -2   29.10    3.70
   9   3  -2   32.00    3.70
  -9   3   2   26.80    3.10
   9   3  -2   28.70    2.50
  -9   3   2   25.70    3.10
  -9   3   2   31.60    3.40
  -9   3   2   29.40    3.50
  -9   3   2   29.90    3.60
   8  -3  -2   38.90    3.40
  -8  -3   2   31.40    3.10
  -8  -3   2   48.50    3.90
  -8  -3   2   41.40    4.60
  -8  -3   2   49.40    4.60
  -8  -3   2   34.60    4.90
  -8  -3   2   50.39    4.30
  -8  -3   2   42.40    2.70
  -8  -3   2   42.00    2.50
  -8  -3   2   34.20    4.30
  -8  -3   2   42.30    3.10
   8   3  -2   35.90    3.30
  -8   3   2   36.70    3.10
  -8   3   2   45.00    3.50
  -8   3   2   43.40    3.50
   8   3  -2   40.60    3.60
  -8   3   2   39.30    3.30
   8   3  -2   40.70    2.60
  -8   3   2   41.50    4.30
  -8   3   2   43.70    3.10
  -7  -3   2    5.20    2.90
  -7  -3   2    7.10    1.40
  -7  -3   2   11.50    2.90
  -7  -3   2    6.50    1.20
  -7  -3   2    8.70    2.20
   7  -3  -2    6.00    1.90
  -7  -3   2    8.70    2.00
  -7  -3   2   12.10    2.30
  -7  -3   2    6.80    2.70
  -7  -3   2   10.60    1.80
  -7  -3   2    5.40    2.20
  -7   3   2    7.90    1.70
   7   3  -2    7.90    2.20
  -7   3   2   12.10    2.10
  -7   3   2   13.70    2.30
  -7   3   2    6.50    1.70
  -7   3   2    9.00    2.70
   7   3  -2    7.10    1.40
   7   3  -2    6.20    1.90
  -6  -3   2   21.40    2.50
   6  -3  -2   21.50    1.20
   6  -3  -2   21.80    2.20
  -6  -3   2   22.30    2.40
   6  -3  -2   22.30    2.40
  -6  -3   2   21.80    3.30
  -6  -3   2   20.90    3.40
   6  -3  -2   22.50    2.30
  -6  -3   2   23.50    2.20
  -6  -3   2   22.80    2.10
   6  -3  -2   24.40    2.50
  -6  -3   2   23.50    1.60
  -6  -3   2   21.90    2.70
   6  -3  -2   20.90    1.20
  -6  -3   2   24.70    2.70
  -6  -3   2   25.70    1.90
  -6   3   2   24.60    3.00
  -6   3   2   19.90    2.30
   6   3  -2   21.30    3.00
   6   3  -2   26.50    2.40
  -6   3   2   21.60    1.80
  -6   3   2   20.80    2.20
   6   3  -2   23.00    2.90
  -6   3   2   23.50    2.00
   6   3  -2   20.80    1.90
  -5  -3   2   39.30    2.50
  -5  -3   2   41.20    3.00
   5  -3  -2   33.60    2.30
   5  -3  -2   36.00    2.70
  -5  -3   2   38.10    1.70
  -5  -3   2   39.90    3.00
  -5  -3   2   36.40    2.10
  -5  -3   2   30.20    4.40
   5  -3  -2   33.70    2.50
  -5  -3   2   35.40    2.80
  -5  -3   2   30.70    3.70
  -5  -3   2   39.30    2.80
   5  -3  -2   35.50    1.70
   5  -3  -2   36.60    2.50
   5  -3  -2   36.20    1.60
   5  -3  -2   39.20    3.00
  -5   3   2   34.00    2.90
  -5   3   2   36.60    2.00
  -5   3   2   38.10    2.90
  -5   3   2   36.70    2.70
   5   3  -2   40.30    2.60
   5   3  -2   38.50    3.40
  -5   3   2   31.20    1.50
   5   3  -2   35.70    3.80
  -5   3   2   33.90    1.90
   5   3  -2   42.20    2.20
  -5   3   2   35.60    1.50
  -5   3   2   36.00    3.00
  -4  -3   2   32.70    2.20
  -4  -3   2   36.10    2.40
   4  -3  -2   31.30    1.90
  -4  -3   2   30.40    1.80
   4  -3  -2   32.00    1.60
   4  -3  -2   33.00    1.80
   4  -3  -2   31.30    2.80
  -4  -3   2   31.70    2.10
   4  -3  -2   29.10    2.60
  -4  -3   2   30.40    2.50
   4  -3  -2   30.60    2.10
   4  -3  -2   38.30    2.40
  -4  -3   2   32.50    2.10
  -4   3   2   31.90    1.70
  -4   3   2   33.70    3.00
  -4   3   2   30.10    2.10
   4   3  -2   29.60    1.90
  -4   3   2   32.00    3.10
   4   3  -2   31.90    3.30
  -4   3   2   28.50    2.50
   4   3  -2   30.00    3.10
   4   3  -2   32.70    2.10
  -4   3   2   29.40    1.50
   4   3  -2   36.20    2.60
   3  -3  -2   73.29    3.20
   3  -3  -2   74.99    2.90
  -3  -3   2   75.19    3.00
  -3  -3   2   74.09    2.70
  -3  -3   2   67.69    3.30
  -3  -3   2   74.19    3.30
  -3  -3   2   74.49    4.70
  -3  -3   2   76.69    3.20
  -3  -3   2   69.09    3.10
  -3  -3   2   73.99    3.10
   3  -3  -2   71.39    3.30
   3  -3  -2   77.79    4.10
   3  -3  -2   72.09    2.80
   3  -3  -2   73.09    4.20
  -3  -3   2   69.39    4.90
   3   3  -2   75.99    3.20
   3   3  -2   79.49    4.10
  -3   3   2   74.49    2.70
  -3   3   2   71.59    2.70
  -3   3   2   71.19    3.40
   3   3  -2   73.59    3.10
   3   3  -2   75.79    3.00
   3   3  -2   76.09    4.60
  -3   3   2   75.19    3.10
   3   3  -2   73.29    4.40
  -3   3   2   72.69    4.40
  -3   3   2   74.19    4.20
  -3   3   2   71.99    3.00
   2  -3  -2   19.40    1.70
   2  -3  -2   21.10    1.60
  -2  -3   2   18.10    1.40
  -2  -3   2   23.00    2.90
   2  -3  -2   18.10    2.40
  -2  -3   2   21.30    1.70
   2  -3  -2   19.10    2.40
  -2  -3   2   18.90    1.30
   2   3  -2   21.80    2.60
   2   3  -2   21.40    2.70
   2   3  -2   18.30    1.30
  -2   3   2   17.30    1.50
   2   3  -2   21.20    1.70
   2   3  -2   20.00    1.70
  -2   3   2   16.40    1.40
  -2   3   2   19.30    1.10
  -1  -3   2   40.00    2.00
  -1  -3   2   39.80    2.10
   1  -3  -2   40.60    2.10
  -1  -3   2   41.00    2.00
   1  -3  -2   42.80    2.10
   1  -3  -2   42.10    3.30
  -1  -3   2   43.60    3.80
  -1  -3   2   41.10    3.50
  -1  -3   2   39.80    1.80
  -1  -3   2   41.50    2.10
  -1  -3   2   40.90    1.90
   1  -3  -2   38.40    3.70
  -1  -3   2   36.90    1.70
   1  -3  -2   42.60    2.20
  -1  -3   2   40.10    2.00
  -1   3   2   41.30    2.20
   1   3  -2   40.70    2.00
  -1   3   2   37.80    1.60
   1   3  -2   41.70    2.00
  -1   3   2   42.10    3.40
  -1   3   2   45.00    3.30
   1   3  -2   38.90    3.20
   1   3  -2   39.40    1.80
   1   3  -2   40.60    2.30
  -1   3   2   41.60    2.10
   1   3  -2   41.20    3.60
  -1   3   2   41.70    2.00
  -1   3   2   42.50    2.00
   1   3  -2   40.20    2.10
   0  -3   2   57.39    2.40
   0  -3  -2   51.59    2.50
   0  -3  -2   57.39    4.70
   0  -3   2   59.69    2.50
   0  -3  -2   55.29    2.60
   0  -3   2   60.69    5.80
   0  -3   2   58.19    2.30
   0  -3   2   64.29    2.50
   0  -3  -2   55.89    2.30
   0  -3  -2   59.29    2.60
   0  -3  -2   52.69    2.30
   0  -3   2   62.79    2.50
   0  -3  -2   53.89    4.40
   0  -3   2   60.99    6.20
   0  -3   2   55.79    2.00
   0   3   2   56.79    2.50
   0   3   2   58.79    4.40
   0   3   2   54.09    2.30
   0   3   2   53.79    2.50
   0   3   2   57.39    4.60
   0   3  -2   55.69    2.40
   0   3  -2   56.59    2.30
   0   3  -2   58.59    2.50
   0   3   2   57.19    2.70
   0   3   2   62.59    2.40
   0   3  -2   58.59    2.20
  -1  -3  -2   39.60    3.40
   1  -3   2   41.80    2.00
  -1  -3  -2   38.30    2.00
  -1  -3  -2   38.70    2.00
   1  -3   2   42.10    2.10
  -1  -3  -2   40.50    2.00
  -1  -3  -2   41.10    1.90
   1  -3   2   41.50    2.00
   1  -3   2   44.50    1.80
   1  -3   2   42.00    3.20
  -1  -3  -2   37.00    3.60
   1   3   2   40.70    1.90
   1   3   2   40.80    1.70
   1   3   2   38.30    1.90
   1   3   2   39.30    2.20
  -1   3  -2   37.80    1.90
   1   3   2   37.40    3.10
   1   3   2   40.70    1.90
  -1   3  -2   40.30    1.80
  -1   3  -2   41.00    1.90
   2  -3   2    1.00    0.90
   2  -3   2   -0.40    1.20
   2  -3   2    1.50    0.70
   2  -3   2   -0.20    0.90
  -2  -3  -2    0.50    0.80
  -2  -3  -2    0.70    0.60
   2  -3   2    1.00    1.10
  -2  -3  -2    3.60    1.10
  -2  -3  -2    1.90    0.90
  -2  -3  -2    2.00    1.80
  -2  -3  -2    0.50    1.40
  -2  -3  -2    0.70    0.80
   2  -3   2    4.00    0.90
   2   3   2    2.00    0.90
   2   3   2    4.10    0.90
  -2   3  -2    1.00    1.00
   2   3   2    1.50    1.20
  -2   3  -2    1.60    0.90
  -2   3  -2    1.00    1.00
   2   3   2    2.10    0.80
  -2   3  -2    1.70    0.60
  -2   3  -2    1.60    0.70
   2   3   2    3.20    1.00
   2   3   2    5.40    1.70
  -3  -3  -2    5.80    2.10
  -3  -3  -2    6.80    1.00
   3  -3   2    4.10    0.90
  -3  -3  -2    3.70    0.90
  -3  -3  -2    5.60    2.30
  -3  -3  -2    4.30    1.20
  -3  -3  -2    5.20    1.40
  -3  -3  -2    3.00    0.90
   3  -3   2    3.70    1.50
   3  -3   2    5.10    0.90
  -3  -3  -2    4.70    1.30
   3  -3   2    3.50    1.60
  -3   3  -2    2.80    1.30
   3   3   2    5.20    1.90
  -3   3  -2    5.00    1.30
   3   3   2    3.70    0.90
   3   3   2    4.70    1.00
  -3   3  -2    2.50    0.80
  -3   3  -2    4.40    1.30
   3   3   2    3.20    1.70
  -3   3  -2    3.90    0.80
   3   3   2    3.40    1.10
  -3   3  -2    3.90    1.10
   3   3   2    4.40    1.10
  -4  -3  -2   22.10    3.10
   4  -3   2   19.50    1.50
   4  -3   2   23.80    1.60
   4  -3   2   26.90    2.60
  -4  -3  -2   19.80    2.40
  -4  -3  -2   19.40    1.80
  -4  -3  -2   20.10    1.60
   4  -3   2   19.00    2.70
   4  -3   2   21.60    2.60
  -4  -3  -2   16.30    2.10
   4  -3   2   27.50    2.20
  -4  -3  -2   18.70    2.00
  -4  -3  -2   22.70    3.30
  -4  -3  -2   19.20    1.50
   4  -3   2   22.00    2.70
  -4   3  -2   23.30    2.00
   4   3   2   20.90    1.70
  -4   3  -2   25.10    2.30
  -4   3  -2   19.80    1.40
   4   3   2   18.10    1.60
  -4   3  -2   17.60    1.40
   4   3   2   23.20    3.00
   4   3   2   24.00    1.70
  -4   3  -2   20.30    2.30
   4   3   2   23.70    2.90
   5  -3   2  215.88    7.00
   5  -3   2  213.58    7.90
  -5  -3  -2  225.38    8.30
  -5  -3  -2  219.18    9.60
  -5  -3  -2  225.48    8.10
  -5  -3  -2  215.98    9.90
  -5  -3  -2  225.08    7.10
  -5  -3  -2  224.88    7.70
   5  -3   2  217.18    7.90
  -5  -3  -2  214.08    7.40
   5  -3   2  219.68    8.50
   5  -3   2  210.48    7.30
  -5  -3  -2  219.68    7.90
   5  -3   2  211.18    8.60
   5  -3   2  221.08    8.00
   5   3   2  226.68    7.60
  -5   3  -2  217.88    6.90
   5   3   2  230.88    7.50
  -5   3  -2  219.58    7.90
  -5   3  -2  219.08    7.90
   5   3   2  224.08    7.20
  -5   3  -2  208.88    7.10
  -5   3  -2  219.28    7.00
   5   3   2  222.28    9.00
   5   3   2  226.38    8.90
  -6  -3  -2    3.60    2.40
   6  -3   2    4.40    2.00
   6  -3   2    2.90    1.50
  -6  -3  -2    2.50    1.80
   6  -3   2    1.80    1.70
   6  -3   2    1.20    1.90
  -6  -3  -2    2.40    1.90
  -6  -3  -2    4.90    2.10
   6  -3   2    2.40    1.30
   6  -3   2    0.20    0.90
  -6  -3  -2    2.50    1.50
  -6  -3  -2    5.00    2.50
   6  -3   2    1.30    0.60
  -6  -3  -2    7.00    2.00
  -6  -3  -2    1.80    1.00
  -6  -3  -2    4.10    2.00
   6  -3   2    2.00    1.30
   6   3   2    3.70    1.40
  -6   3  -2    4.20    1.80
  -6   3  -2    2.40    0.60
   6   3   2    2.20    1.80
  -6   3  -2    5.50    1.30
   6   3   2    3.50    1.50
  -6   3  -2    2.80    1.80
  -6   3  -2   -0.40    0.90
  -6   3  -2    5.00    1.80
   6   3   2    2.40    2.10
  -6   3  -2    1.10    0.70
   6   3   2    2.30    1.00
  -7  -3  -2   10.50    3.30
   7  -3   2    6.30    1.70
  -7  -3  -2    9.80    2.70
  -7  -3  -2    8.30    1.40
   7  -3   2    8.20    0.90
  -7  -3  -2   10.10    3.20
  -7  -3  -2    5.90    2.60
  -7  -3  -2    9.20    2.60
  -7  -3  -2   10.00    1.70
  -7  -3  -2    6.10    2.10
   7  -3   2    7.60    1.10
  -7  -3  -2    8.00    2.00
   7   3   2    9.70    2.40
  -7   3  -2   13.50    2.50
  -7   3  -2    8.40    0.90
  -7   3  -2    9.00    2.20
   7   3   2    7.20    1.30
   7   3   2    8.30    1.70
   7   3   2    9.10    2.00
  -7   3  -2    6.90    1.40
  -7   3  -2    7.50    1.60
  -7   3  -2   10.20    1.10
   7   3   2    5.50    2.10
  -7   3  -2    7.50    2.20
  -7   3  -2    7.80    0.80
   8  -3   2    1.00    0.60
  -8  -3  -2    0.60    2.90
  -8  -3  -2   -0.30    2.50
  -8  -3  -2    1.30    2.50
  -8  -3  -2    1.20    1.50
   8  -3   2    0.00    1.60
  -8  -3  -2   -0.80    2.00
  -8  -3  -2    0.90    1.80
  -8  -3  -2   -0.40    1.10
   8  -3   2   -1.30    0.80
  -8   3  -2   -2.10    2.30
  -8   3  -2    0.10    2.10
   8   3   2   -1.70    1.10
  -8   3  -2    0.20    0.60
  -8   3  -2    1.00    0.90
  -8   3  -2    2.40    2.20
   8   3   2    2.00    1.50
  -8   3  -2   -2.20    2.00
   8   3   2    1.10    1.80
  -8   3  -2    1.50    1.30
  -8   3  -2   -0.30    1.40
  -9  -3  -2   17.10    2.00
   9  -3   2   18.10    1.70
  -9  -3  -2   23.10    4.00
  -9  -3  -2   16.90    2.40
   9  -3   2   20.60    1.30
  -9  -3  -2   17.10    3.80
  -9  -3  -2   23.60    4.00
   9  -3   2   19.10    2.80
  -9  -3  -2   20.80    3.60
   9   3   2   19.30    2.20
  -9   3  -2   22.00    2.50
  -9   3  -2   17.20    3.30
  -9   3  -2   25.90    3.60
  -9   3  -2   17.00    3.30
   9   3   2   23.30    2.90
   9   3   2   20.20    2.60
  -9   3  -2   18.00    3.50
  -9   3  -2   19.10    1.90
 -10  -3  -2   64.69    5.70
  10  -3   2   56.49    3.50
 -10  -3  -2   62.29    6.00
 -10  -3  -2   57.09    3.70
 -10  -3  -2   60.09    6.60
  10  -3   2   49.40    2.20
  10  -3   2   53.99    2.70
  10  -3   2   52.89    4.30
 -10  -3  -2   57.59    6.20
 -10  -3  -2   56.89    3.90
 -10   3  -2   65.89    5.50
 -10   3  -2   63.59    3.90
  10   3   2   53.29    3.80
 -10   3  -2   59.09    5.30
  10   3   2   56.49    4.30
 -10   3  -2   46.50    2.80
  10   3   2   59.59    3.40
 -10   3  -2   59.39    5.20
  11  -3   2    6.00    1.20
 -11  -3  -2    5.30    4.70
 -11  -3  -2   10.80    2.60
  11  -3   2    7.10    3.00
  11  -3   2    5.60    1.50
 -11  -3  -2    4.90    2.10
 -11  -3  -2   20.40    5.30
  11  -3   2    6.90    2.10
 -11  -3  -2    7.50    4.30
 -11   3  -2    4.60    3.50
 -11   3  -2    7.70    3.40
 -11   3  -2    2.90    3.70
  11   3   2    5.00    1.80
 -11   3  -2    4.10    1.50
  11   3   2    6.80    2.30
  11   3   2    6.30    2.90
 -11   3  -2    6.40    2.50
 -12  -3  -2   14.50    5.10
  12  -3   2   12.80    3.20
 -12  -3  -2   15.40    2.70
  12  -3   2   18.40    4.20
  12  -3   2   12.90    1.80
 -12  -3  -2   21.50    5.10
 -12  -3  -2   18.40    5.60
  12   3   2   17.60    2.50
 -12   3  -2   12.10    2.00
 -12   3  -2   17.50    2.10
 -12   3  -2   14.70    3.80
  12   3   2   15.50    3.80
 -12   3  -2   12.00    4.40
  12   3   2   17.00    3.60
  13  -3   2    7.90    3.50
 -13  -3  -2    4.00    5.70
  13  -3   2    1.60    3.20
 -13  -3  -2   -0.40    4.50
  13  -3   2    3.80    4.00
  13  -3   2    1.40    1.50
 -13  -3  -2   -3.30    2.50
 -13  -3  -2    0.90    5.90
  13   3   2    5.30    3.60
 -13   3  -2    4.30    1.60
  13   3   2    0.30    3.10
  13   3   2    2.60    2.10
 -13   3  -2   -2.70    4.50
 -14  -3  -2    8.90    6.20
  14  -3   2    5.40    5.60
 -14  -3  -2    2.40    3.00
 -14  -3  -2    0.00    6.10
 -14   3  -2   -2.30    5.30
  14   3   2    0.40    3.60
  14   3   2   -0.10    2.10
  14   3   2    1.00    3.50
  15  -3   2    7.00    4.20
 -15  -3  -2    4.60    6.70
 -15  -3  -2    1.00    5.20
  15  -3   2    5.70    4.60
 -15  -3  -2    0.90    3.10
 -15  -3  -2   -4.00    5.70
  15   3   2    3.40    3.50
  15   3   2    2.10    4.30
  15   3   2    2.10    2.50
 -15  -4   2   15.80    7.00
 -15  -4   2    7.10    6.20
 -15  -4   2    3.80    3.50
  15   4  -2    4.30    3.60
  15   4  -2    6.20    4.50
  15   4  -2   -0.70    5.10
  14  -4  -2   31.60    2.70
 -14  -4   2   51.59    8.30
 -14  -4   2   38.50    4.40
  14  -4  -2   43.10    5.20
  14   4  -2   38.60    5.50
  14   4  -2   29.30    3.60
 -14   4   2   24.80    2.80
 -14   4   2   43.70   11.00
 -13  -4   2   42.40    7.00
  13  -4  -2   28.70    4.60
 -13  -4   2   38.70    5.80
  13  -4  -2   25.70    2.30
  13  -4  -2   18.90    6.30
  13   4  -2   27.60    4.50
  13   4  -2   33.10    5.00
 -13   4   2   36.50    6.00
 -13   4   2   28.30    2.70
 -12  -4   2   11.20    5.30
  12  -4  -2    8.20    3.40
  12  -4  -2    6.20    3.10
 -12  -4   2    3.50    5.40
 -12  -4   2    4.20    4.00
  12  -4  -2    3.20    3.20
 -12  -4   2    7.80    2.80
 -12  -4   2    3.30    4.30
 -12   4   2    6.90    3.40
  12   4  -2    5.20    3.30
 -12   4   2    2.90    1.80
 -12   4   2    3.60    1.50
  12   4  -2    2.20    2.00
 -12   4   2    1.70    4.40
  12   4  -2    6.70    3.70
 -11  -4   2   52.29    6.70
  11  -4  -2   46.50    4.90
 -11  -4   2   54.59    6.70
 -11  -4   2   49.50    6.00
  11  -4  -2   49.30    3.20
  11  -4  -2   49.50    4.90
  11  -4  -2   49.20    5.20
 -11  -4   2   51.69    4.50
 -11  -4   2   40.90    5.40
 -11   4   2   47.50    4.60
 -11   4   2   44.30    3.20
  11   4  -2   56.69    5.40
  11   4  -2   53.49    5.20
 -11   4   2   63.29    6.50
 -11   4   2   49.20    5.70
  11   4  -2   48.10    4.00
  10  -4  -2  152.48    8.60
  10  -4  -2  156.68    7.30
  10  -4  -2  168.48    7.70
 -10  -4   2  168.38   12.50
 -10  -4   2  147.99    9.20
 -10  -4   2  166.18    7.40
  10  -4  -2  161.88    7.70
 -10  -4   2  157.28    8.00
 -10  -4   2  176.38    9.20
  10  -4  -2  151.08    5.50
  10   4  -2  163.88    7.80
 -10   4   2  154.68    5.40
 -10   4   2  150.58    6.50
  10   4  -2  153.78    7.50
 -10   4   2  138.19    5.30
 -10   4   2  142.19    5.80
 -10   4   2  178.28    8.80
 -10   4   2  152.78    7.10
  10   4  -2  166.38    7.30
  -9  -4   2   30.10    5.20
   9  -4  -2   32.70    3.80
  -9  -4   2   44.20    4.50
  -9  -4   2   27.60    4.90
  -9  -4   2   40.10    3.30
   9  -4  -2   40.20    4.10
  -9  -4   2   31.00    4.50
   9  -4  -2   37.40    4.00
  -9  -4   2   39.20    5.00
  -9  -4   2   36.40    2.50
   9  -4  -2   34.30    3.00
   9  -4  -2   29.80    2.10
   9   4  -2   35.60    4.00
  -9   4   2   41.10    2.20
  -9   4   2   33.20    4.10
   9   4  -2   40.10    3.10
  -9   4   2   33.30    2.10
  -9   4   2   45.30    5.20
  -9   4   2   32.00    3.20
   9   4  -2   38.30    3.80
  -8  -4   2   30.60    3.80
  -8  -4   2   33.90    4.00
  -8  -4   2   34.80    2.90
   8  -4  -2   31.30    3.40
   8  -4  -2   25.90    2.20
   8  -4  -2   33.50    3.60
   8  -4  -2   25.80    3.30
  -8  -4   2   29.40    2.10
  -8  -4   2   34.50    4.40
   8  -4  -2   27.30    2.00
   8   4  -2   27.70    3.40
  -8   4   2   30.00    2.70
  -8   4   2   24.40    2.50
  -8   4   2   31.70    1.90
  -8   4   2   34.70    4.30
   8   4  -2   30.30    3.50
  -8   4   2   29.40    3.20
   8   4  -2   31.80    2.80
  -7  -4   2  381.46   13.10
  -7  -4   2  368.56   13.40
   7  -4  -2  353.06   11.60
   7  -4  -2  381.66   12.70
  -7  -4   2  376.76   12.20
  -7  -4   2  360.86   11.50
   7  -4  -2  365.26   12.50
  -7  -4   2  377.66   13.40
   7  -4  -2  370.46   12.50
   7  -4  -2  371.06   12.50
   7  -4  -2  369.76   11.80
  -7  -4   2  396.36   13.20
   7  -4  -2  378.06   12.90
   7  -4  -2  377.46   12.80
  -7  -4   2  394.36   12.60
   7  -4  -2  393.96   13.20
  -7   4   2  379.26   11.60
  -7   4   2  384.56   13.50
   7   4  -2  395.26   12.30
  -7   4   2  358.06   12.40
   7   4  -2  395.76   13.00
  -7   4   2  366.66   11.90
  -7   4   2  345.17   11.50
   7   4  -2  400.46   13.10
   6  -4  -2  301.87   10.00
   6  -4  -2  318.57   11.60
   6  -4  -2  340.47   11.30
  -6  -4   2  338.77   11.70
  -6  -4   2  322.07   11.60
  -6  -4   2  308.07   13.20
  -6  -4   2  329.17   11.20
   6  -4  -2  324.37   10.20
  -6  -4   2  322.47   10.00
   6  -4  -2  331.17   11.20
  -6  -4   2  341.07   11.20
  -6  -4   2  323.27   10.50
  -6  -4   2  335.87   10.90
   6  -4  -2  319.57   10.80
   6  -4  -2  327.27   11.80
  -6  -4   2  312.57   13.50
   6  -4  -2  313.97   10.20
  -6   4   2  327.17   11.70
  -6   4   2  305.97   11.60
   6   4  -2  326.67   11.30
  -6   4   2  319.67   10.00
   6   4  -2  341.07   12.70
  -6   4   2  308.37   11.50
  -6   4   2  287.27    9.90
   6   4  -2  336.27   12.90
  -6   4   2  315.17   10.10
   6   4  -2  335.67   10.70
  -6   4   2  326.07   10.80
   6   4  -2  341.77   11.20
   5  -4  -2    7.20    1.60
   5  -4  -2    6.30    1.70
   5  -4  -2    6.80    1.90
  -5  -4   2    9.40    1.90
  -5  -4   2   10.80    1.20
  -5  -4   2    8.30    1.60
  -5  -4   2    3.60    2.90
  -5  -4   2    5.80    2.00
  -5  -4   2    8.50    2.10
  -5  -4   2    7.30    1.30
  -5  -4   2    5.50    2.70
  -5  -4   2    8.70    1.90
   5  -4  -2    7.70    1.90
   5  -4  -2    7.80    1.40
   5  -4  -2    7.00    2.00
   5  -4  -2    8.30    1.00
  -5   4   2   10.00    1.70
  -5   4   2   10.20    2.30
   5   4  -2    3.80    1.30
   5   4  -2    5.50    1.70
  -5   4   2    4.40    1.90
   5   4  -2    8.90    1.80
   5   4  -2   11.30    2.90
  -5   4   2    6.90    1.40
  -5   4   2    4.70    2.10
  -5   4   2    9.00    1.10
  -5   4   2    6.90    1.20
   5   4  -2    5.30    2.30
  -4  -4   2  234.18    8.00
  -4  -4   2  229.38    7.90
   4  -4  -2  226.78    7.60
  -4  -4   2  228.98    7.20
  -4  -4   2  219.78   10.60
   4  -4  -2  229.68    7.60
   4  -4  -2  244.18    9.30
  -4  -4   2  230.88    7.90
  -4  -4   2  242.08    8.30
  -4  -4   2  233.98    7.70
   4  -4  -2  234.48    8.20
   4  -4  -2  223.28    8.00
   4  -4  -2  225.38    9.00
  -4  -4   2  213.38   10.10
  -4  -4   2  218.98    8.20
   4   4  -2  228.08    7.90
   4   4  -2  227.98    8.10
  -4   4   2  223.38    7.40
  -4   4   2  235.28    7.70
  -4   4   2  235.28    8.30
   4   4  -2  233.48    7.80
  -4   4   2  227.38    9.30
   4   4  -2  226.88    9.60
  -4   4   2  220.88    9.50
   4   4  -2  228.98    9.80
  -3  -4   2 1317.37   38.60
   3  -4  -2 1282.17   38.50
  -3  -4   2 1304.47   41.50
  -3  -4   2 1289.47   41.30
   3  -4  -2 1326.07   39.20
  -3  -4   2 1329.67   39.10
  -3  -4   2 1301.37   38.30
  -3  -4   2 1330.17   39.20
   3  -4  -2 1351.76   38.80
   3  -4  -2 1319.77   40.40
   3  -4  -2 1295.87   40.20
   3  -4  -2 1345.67   39.10
  -3  -4   2 1331.67   39.00
  -3  -4   2 1340.47   38.90
  -3  -4   2 1312.57   39.40
  -3   4   2 1323.27   39.20
  -3   4   2 1320.67   40.60
  -3   4   2 1291.07   38.70
  -3   4   2 1248.88   38.10
  -3   4   2 1315.17   38.80
   3   4  -2 1304.87   38.80
   3   4  -2 1328.47   39.10
   3   4  -2 1314.87   40.80
   3   4  -2 1352.36   41.20
  -3   4   2 1330.57   40.80
   3   4  -2 1330.77   38.70
  -2  -4   2  230.48    7.60
   2  -4  -2  225.68    9.30
  -2  -4   2  221.48    7.10
  -2  -4   2  217.98    7.50
  -2  -4   2  218.18    7.60
  -2  -4   2  221.68    7.50
  -2  -4   2  223.98    9.70
   2  -4  -2  236.28    9.20
  -2  -4   2  210.68    7.20
   2  -4  -2  212.18    8.20
   2  -4  -2  218.38    7.20
  -2  -4   2  234.58    7.70
  -2  -4   2  215.88    9.90
   2  -4  -2  223.98    7.60
  -2  -4   2  229.08    7.40
   2   4  -2  238.38    7.50
   2   4  -2  233.48    7.50
  -2   4   2  225.08    7.50
  -2   4   2  218.38   10.90
   2   4  -2  225.78    7.60
   2   4  -2  237.98    9.70
  -2   4   2  227.08    7.70
  -2   4   2  223.48    6.90
   2   4  -2  232.68    7.80
   2   4  -2  220.28    7.50
  -2   4   2  213.58    7.60
  -2   4   2  224.48    7.40
   2   4  -2  229.88    9.40
  -2   4   2  208.58   10.50
  -1  -4   2   22.00    3.30
  -1  -4   2   29.20    1.70
  -1  -4   2   25.60    1.80
   1  -4  -2   28.40    2.00
   1  -4  -2   24.70    1.70
   1  -4  -2   28.90    3.40
  -1  -4   2   22.80    1.50
  -1  -4   2   28.60    1.70
   1  -4  -2   25.40    3.50
  -1  -4   2   23.60    1.90
  -1  -4   2   28.10    3.80
  -1  -4   2   21.80    2.00
   1   4  -2   22.80    2.00
  -1   4   2   24.30    1.80
   1   4  -2   25.70    3.80
   1   4  -2   25.80    1.70
  -1   4   2   25.40    1.90
  -1   4   2   28.90    3.40
   1   4  -2   23.80    2.10
   1   4  -2   27.00    1.90
  -1   4   2   28.20    3.60
   1   4  -2   24.70    3.50
  -1   4   2   23.30    2.40
   0  -4   2  955.10   28.70
   0  -4   2  983.10   28.10
   0  -4  -2 1004.40   28.50
   0  -4  -2  968.50   28.90
   0  -4   2  988.90   28.80
   0  -4   2  996.00   31.10
   0  -4   2  974.50   30.80
   0  -4   2  995.50   28.50
   0  -4  -2  995.30   30.90
   0  -4  -2  993.60   31.00
   0  -4   2  946.91   28.50
   0  -4  -2  963.00   28.90
   0  -4  -2  950.30   28.90
   0  -4  -2  951.40   28.60
   0  -4   2  972.20   28.90
   0  -4  -2  921.11   28.10
   0  -4   2  962.30   28.80
   0   4  -2  979.40   30.90
   0   4  -2  984.60   28.80
   0   4   2  972.00   31.00
   0   4   2  966.10   30.80
   0   4   2  959.40   28.70
   0   4  -2  973.50   28.50
   0   4  -2  949.21   28.40
   0   4   2  961.10   28.50
   0   4  -2  980.20   28.80
   0   4  -2  966.10   29.00
   0   4   2  956.70   28.70
   0   4   2  928.81   28.90
   0   4  -2  963.90   30.70
   0   4   2  968.80   28.60
   0   4   2  958.00   28.30
   1  -4   2 1204.28   35.90
   1  -4   2 1256.47   38.20
  -1  -4  -2 1226.58   36.30
  -1  -4  -2 1189.48   36.30
   1  -4   2 1270.17   36.40
  -1  -4  -2 1175.28   35.80
  -1  -4  -2 1168.08   36.90
  -1  -4  -2 1233.18   36.00
   1  -4   2 1251.37   38.40
  -1  -4  -2 1208.78   38.50
   1  -4   2 1238.08   36.40
  -1  -4  -2 1185.58   36.40
  -1  -4  -2 1230.78   38.70
   1  -4   2 1245.18   36.30
   1  -4   2 1223.28   36.90
   1   4   2 1256.77   36.30
  -1   4  -2 1251.07   36.20
  -1   4  -2 1233.58   35.90
   1   4   2 1217.78   36.50
   1   4   2 1269.67   38.70
   1   4   2 1261.67   38.40
  -1   4  -2 1230.28   36.30
  -1   4  -2 1262.57   38.50
   1   4   2 1220.78   36.10
  -1   4  -2 1274.47   38.30
   1   4   2 1221.18   36.20
   1   4   2 1228.88   35.90
  -2  -4  -2   86.29    3.50
  -2  -4  -2   85.79    3.40
  -2  -4  -2   83.59    3.80
   2  -4   2   85.89    5.30
  -2  -4  -2   84.59    3.80
   2  -4   2   86.29    4.00
   2  -4   2   89.29    3.80
   2  -4   2   85.39    3.60
  -2  -4  -2   80.89    3.70
   2  -4   2   84.49    5.00
  -2  -4  -2   92.29    5.80
  -2  -4  -2   83.79    5.90
   2  -4   2   83.79    3.70
  -2  -4  -2   86.39    3.40
   2   4   2   93.39    5.60
   2   4   2   80.69    3.40
  -2   4  -2   83.89    3.50
   2   4   2   84.19    3.40
   2   4   2   87.49    5.30
   2   4   2   85.79    3.40
  -2   4  -2   81.49    4.00
  -2   4  -2   78.79    5.30
   2   4   2   87.19    3.80
   2   4   2   84.89    3.30
  -2   4  -2   85.39    3.20
  -2   4  -2   74.79    5.00
   2   4   2   83.29    3.60
   3  -4   2  515.25   16.80
   3  -4   2  537.65   17.70
  -3  -4  -2  553.04   19.20
  -3  -4  -2  504.55   16.50
  -3  -4  -2  534.75   16.30
   3  -4   2  512.15   15.70
  -3  -4  -2  531.35   16.10
   3  -4   2  521.85   16.20
   3  -4   2  531.25   16.60
   3  -4   2  531.05   17.80
  -3  -4  -2  518.25   16.00
  -3  -4  -2  504.85   16.50
  -3  -4  -2  546.95   19.40
  -3   4  -2  494.35   16.50
  -3   4  -2  529.35   18.00
  -3   4  -2  522.25   16.30
   3   4   2  547.55   17.80
   3   4   2  538.65   16.10
   3   4   2  526.45   16.20
  -3   4  -2  513.95   16.00
   3   4   2  518.35   18.70
  -3   4  -2  505.95   15.70
   3   4   2  534.55   16.10
   3   4   2  523.75   16.40
  -3   4  -2  527.75   18.20
   3   4   2  538.55   18.60
  -3   4  -2  529.35   16.50
   4  -4   2  567.74   17.40
  -4  -4  -2  568.54   17.30
  -4  -4  -2  543.35   20.10
   4  -4   2  549.65   20.10
  -4  -4  -2  562.04   18.10
  -4  -4  -2  572.34   17.60
  -4  -4  -2  565.84   17.40
   4  -4   2  550.94   17.10
  -4  -4  -2  584.84   20.70
  -4  -4  -2  561.74   18.00
  -4  -4  -2  587.04   17.80
   4  -4   2  561.24   18.00
   4  -4   2  552.44   20.40
   4  -4   2  578.84   17.80
  -4   4  -2  585.04   17.80
   4   4   2  602.34   17.50
   4   4   2  577.94   19.70
   4   4   2  572.84   19.50
  -4   4  -2  573.34   17.20
  -4   4  -2  561.74   17.10
   4   4   2  562.74   17.50
   4   4   2  573.54   17.50
  -4   4  -2  570.64   18.00
  -5  -4  -2  168.48    9.10
   5  -4   2  174.18    7.90
   5  -4   2  170.18    8.10
  -5  -4  -2  170.08    9.50
   5  -4   2  175.88    7.30
  -5  -4  -2  174.28    6.20
   5  -4   2  154.98    6.00
   5  -4   2  181.18    7.60
   5  -4   2  176.38    6.80
  -5  -4  -2  181.78    6.90
   5  -4   2  170.88    6.20
  -5  -4  -2  163.18    7.10
   5  -4   2  174.18    7.00
  -5  -4  -2  171.98    6.90
  -5  -4  -2  182.78    6.30
  -5  -4  -2  172.38    6.60
   5   4   2  173.68    6.40
  -5   4  -2  168.88    5.90
   5   4   2  186.28    8.60
   5   4   2  172.08    6.20
   5   4   2  180.38    8.30
  -5   4  -2  178.28    6.70
  -5   4  -2  163.18    5.90
  -5   4  -2  175.28    6.00
  -5   4  -2  181.28    7.00
   5   4   2  178.18    6.50
   6  -4   2   32.10    2.40
  -6  -4  -2   32.40    3.50
   6  -4   2   33.40    1.70
   6  -4   2   39.10    3.60
  -6  -4  -2   29.50    4.50
  -6  -4  -2   40.40    3.30
  -6  -4  -2   37.70    2.60
  -6  -4  -2   37.60    3.00
   6  -4   2   33.40    3.40
   6  -4   2   32.60    2.40
  -6  -4  -2   39.70    3.50
   6  -4   2   37.40    3.30
  -6  -4  -2   35.20    2.50
   6  -4   2   38.70    4.30
   6  -4   2   34.80    2.10
  -6  -4  -2   32.60    4.50
   6  -4   2   39.40    4.00
  -6   4  -2   38.20    3.60
  -6   4  -2   37.00    3.20
   6   4   2   34.20    2.90
  -6   4  -2   36.30    2.30
   6   4   2   37.40    4.40
   6   4   2   39.30    4.70
  -6   4  -2   33.50    1.90
  -6   4  -2   38.10    2.20
   6   4   2   36.30    2.50
   6   4   2   37.10    2.70
  -6   4  -2   35.20    2.20
   7  -4   2  101.59    4.80
  -7  -4  -2  108.09    5.30
  -7  -4  -2  104.79    4.50
   7  -4   2  108.59    5.00
   7  -4   2  104.49    3.80
  -7  -4  -2  108.69    5.60
  -7  -4  -2  100.29    4.50
  -7  -4  -2  112.89    6.00
   7  -4   2  100.89    3.90
   7  -4   2  108.39    4.70
   7  -4   2  105.19    5.50
   7  -4   2  100.99    5.10
  -7   4  -2   93.99    4.10
  -7   4  -2  113.19    5.60
  -7   4  -2  108.99    5.40
  -7   4  -2   99.39    3.80
  -7   4  -2  105.89    5.50
   7   4   2  108.19    4.60
   7   4   2  108.39    4.70
   7   4   2  111.89    5.10
   8  -4   2  251.77    8.30
  -8  -4  -2  262.87    9.00
  -8  -4  -2  263.87   10.70
   8  -4   2  255.27    8.20
   8  -4   2  248.98   11.20
  -8  -4  -2  258.07   10.00
  -8  -4  -2  268.87   10.70
   8  -4   2  248.08    8.60
   8  -4   2  254.07    9.20
  -8  -4  -2  274.47   10.60
  -8  -4  -2  257.57    8.90
  -8   4  -2  269.37   10.20
  -8   4  -2  266.77   10.30
   8   4   2  253.97    9.20
  -8   4  -2  260.97    8.40
  -8   4  -2  233.98    8.40
  -8   4  -2  256.47    8.80
  -8   4  -2  262.57   10.20
  -8   4  -2  240.98    8.10
   8   4   2  264.67    9.00
   8   4   2  261.77    9.50
  -9  -4  -2    1.60    1.80
  -9  -4  -2    0.90    3.30
   9  -4   2    1.20    1.40
   9  -4   2    1.70    2.80
   9  -4   2    2.80    1.90
  -9  -4  -2    3.40    1.80
  -9  -4  -2    3.50    2.80
  -9  -4  -2   -2.10    3.10
  -9  -4  -2    2.50    3.20
  -9   4  -2    3.80    2.90
   9   4   2    3.30    1.70
  -9   4  -2    0.30    2.80
  -9   4  -2    0.90    1.20
  -9   4  -2    3.00    1.90
  -9   4  -2    2.60    3.10
   9   4   2    1.90    2.10
   9   4   2   -0.40    2.30
  -9   4  -2    0.50    1.40
  -9   4  -2   -0.30    1.10
  10  -4   2   22.90    2.50
 -10  -4  -2   25.10    4.80
 -10  -4  -2   24.50    3.50
 -10  -4  -2   31.40    7.70
  10  -4   2   25.60    3.20
 -10  -4  -2   24.10    6.00
 -10  -4  -2   24.80    2.80
  10  -4   2   22.70    4.20
 -10   4  -2   21.60    2.40
  10   4   2   23.30    3.60
 -10   4  -2   20.60    2.20
 -10   4  -2   14.70    4.00
  10   4   2   21.90    3.00
 -10   4  -2   22.80    4.00
 -10   4  -2   20.60    2.70
  11  -4   2   77.79    5.80
 -11  -4  -2   87.69    8.20
 -11  -4  -2   79.79    7.30
 -11  -4  -2   72.29    5.00
  11  -4   2   76.19    6.70
 -11  -4  -2   83.29    8.20
 -11  -4  -2   60.09    6.30
  11  -4   2   69.29    3.70
  11  -4   2   68.19    5.10
 -11   4  -2   67.89    6.80
  11   4   2   70.99    4.70
  11   4   2   71.09    5.50
  11   4   2   73.79    6.00
 -11   4  -2   71.29    3.90
  11   4   2   69.59    4.40
 -11   4  -2   69.69    6.20
 -12  -4  -2   19.20    5.80
 -12  -4  -2   12.20    5.80
  12  -4   2    6.30    3.40
 -12  -4  -2   13.60    5.10
  12  -4   2    7.90    1.90
  12  -4   2    7.80    4.20
 -12  -4  -2   10.70    3.00
  12   4   2    5.90    3.40
  12   4   2    5.60    2.30
 -12   4  -2    7.30    4.20
  12   4   2   13.40    3.60
 -13  -4  -2   10.70    9.80
  13  -4   2   -1.60    1.50
  13  -4   2    0.30    3.70
  13  -4   2   -1.40    3.90
 -13  -4  -2   -1.80    4.70
  13  -4   2    3.20    3.50
  13   4   2   -1.60    3.10
 -13   4  -2    0.50    1.90
 -14  -4  -2    6.00    3.60
  14  -4   2   18.50    4.90
  14  -4   2    8.00    4.50
  14  -4   2    9.70    1.80
 -14  -4  -2   10.20    6.60
 -14  -4  -2    3.40    6.70
 -14  -4  -2   16.20    5.70
  14   4   2    6.80    3.70
 -14   4  -2   10.10    2.20
  14   4   2    6.20    4.20
  14   4   2    7.10    2.70
 -14   4  -2   12.20    2.20
  15  -4   2   23.70    5.00
 -15  -4  -2   24.00    6.30
 -15  -4  -2   15.20    5.10
 -15  -4  -2   22.20    7.30
  15   4   2    9.10    4.30
 -15   4  -2   11.70    2.30
  15   4   2   21.80    7.60
 -14  -5   2    0.00    6.70
 -14  -5   2    9.40    6.30
  14  -5  -2    0.60    1.90
  14  -5  -2    6.60    3.90
 -14  -5   2    2.10    3.50
 -14   5   2   -1.10    2.00
 -14   5   2    5.10    5.40
  14   5  -2    4.10    4.20
  14   5  -2   -2.60    2.70
  14   5  -2    4.70    4.10
 -13  -5   2   25.30    6.60
  13  -5  -2   30.10    4.80
  13  -5  -2   18.90    4.40
 -13  -5   2   28.80    5.90
 -13  -5   2   27.00    4.20
  13  -5  -2   26.00    3.20
 -13  -5   2   29.90    7.10
  13   5  -2   24.00    4.80
  13   5  -2   26.60    5.20
 -13   5   2   24.00    6.10
  13   5  -2   21.00    3.60
 -13   5   2   26.30    3.00
  12  -5  -2    4.70    3.40
 -12  -5   2    4.70    3.20
  12  -5  -2    6.10    3.80
 -12  -5   2   12.20    4.50
  12  -5  -2    6.50    1.80
 -12  -5   2   11.70    5.40
 -12  -5   2   13.50    6.00
 -12  -5   2    9.00    4.70
 -12   5   2    5.40    4.50
  12   5  -2    4.80    3.70
 -12   5   2    6.90    2.30
  12   5  -2    4.30    2.50
  12   5  -2    6.60    3.70
  11  -5  -2    4.80    3.30
 -11  -5   2    0.50    2.70
  11  -5  -2    0.50    3.00
 -11  -5   2    3.80    4.40
  11  -5  -2    1.60    2.90
 -11  -5   2    6.30    6.40
 -11  -5   2    2.00    4.90
 -11  -5   2    2.00    5.00
  11   5  -2   -2.00    3.00
 -11   5   2    1.60    3.30
 -11   5   2    4.90    4.40
  11   5  -2   -1.00    2.20
 -11   5   2   -1.00    2.80
  11   5  -2    0.20    3.40
  10  -5  -2    0.70    4.00
 -10  -5   2   -2.20    3.20
 -10  -5   2    6.60    4.60
  10  -5  -2   -1.00    3.00
 -10  -5   2    0.20    2.40
  10  -5  -2   -3.20    2.40
 -10  -5   2    2.00    3.50
 -10  -5   2    2.70    4.30
 -10   5   2   -1.30    2.00
 -10   5   2    2.20    2.50
  10   5  -2    1.20    2.70
 -10   5   2   -2.30    3.80
  10   5  -2   -0.90    2.10
  10   5  -2    0.60    2.90
  -9  -5   2   47.50    5.50
  -9  -5   2   56.89    5.60
  -9  -5   2   55.19    4.30
  -9  -5   2   54.79    5.30
   9  -5  -2   59.79    5.00
   9  -5  -2   54.79    4.90
  -9  -5   2   50.29    6.10
  -9   5   2   46.70    3.70
  -9   5   2   50.89    4.10
   9   5  -2   49.10    4.60
  -9   5   2   59.69    5.90
  -9   5   2   55.99    3.20
   9   5  -2   50.49    4.00
   9   5  -2   42.70    4.30
   8  -5  -2  130.39    5.50
  -8  -5   2  152.78    8.00
  -8  -5   2  156.28    7.90
   8  -5  -2  150.58    9.20
  -8  -5   2  142.89    6.30
   8  -5  -2  153.38    7.20
   8  -5  -2  141.19    6.90
   8  -5  -2  142.69    9.00
  -8  -5   2  124.39    5.10
  -8  -5   2  148.99    7.20
   8  -5  -2  143.39    6.40
  -8  -5   2  161.68    7.30
   8   5  -2  140.69    6.70
  -8   5   2  140.99    5.40
   8   5  -2  140.39    6.20
  -8   5   2  142.69    6.00
  -8   5   2  148.99    7.70
  -8   5   2  138.89    6.30
   8   5  -2  143.89    6.90
  -7  -5   2   37.50    3.20
   7  -5  -2   31.90    4.00
   7  -5  -2   31.30    3.10
   7  -5  -2   30.40    3.80
  -7  -5   2   32.70    4.20
   7  -5  -2   28.60    3.50
  -7  -5   2   36.10    4.40
  -7  -5   2   45.50    6.20
   7  -5  -2   36.40    3.80
  -7  -5   2   34.90    4.10
  -7  -5   2   34.30    2.10
   7  -5  -2   29.80    2.50
  -7   5   2   32.10    3.90
  -7   5   2   41.20    3.30
   7   5  -2   34.00    3.60
  -7   5   2   28.80    2.20
   7   5  -2   33.80    3.50
  -7   5   2   29.90    3.00
   7   5  -2   29.90    3.00
  -7   5   2   36.60    2.50
  -6  -5   2  147.19    6.90
  -6  -5   2  147.89    6.50
   6  -5  -2  139.89    6.30
   6  -5  -2  142.99    7.30
  -6  -5   2  149.69    5.90
  -6  -5   2  138.59    5.00
  -6  -5   2  156.88    6.50
  -6  -5   2  140.89    6.70
   6  -5  -2  143.19    7.20
   6  -5  -2  139.09    5.80
  -6   5   2  138.29    7.60
   6   5  -2  147.09    5.90
   6   5  -2  140.89    6.10
  -6   5   2  136.09    7.30
  -6   5   2  147.39    6.00
  -6   5   2  141.79    5.80
  -6   5   2  154.38    9.70
  -6   5   2  143.49    4.90
   6   5  -2  147.39    6.90
  -6   5   2  152.38    5.50
  -5  -5   2   41.00    3.60
  -5  -5   2   40.30    2.80
  -5  -5   2   39.70    3.10
  -5  -5   2   39.10    6.00
  -5  -5   2   36.30    2.00
   5  -5  -2   38.10    4.10
  -5  -5   2   37.20    5.70
   5  -5  -2   33.80    3.30
   5  -5  -2   36.70    3.20
  -5  -5   2   33.10    3.50
   5  -5  -2   38.50    2.70
  -5  -5   2   34.90    3.20
   5  -5  -2   45.60    4.60
   5   5  -2   36.40    5.40
  -5   5   2   33.80    4.70
  -5   5   2   37.80    2.50
   5   5  -2   42.40    3.10
   5   5  -2   41.10    3.30
   5   5  -2   37.30    5.20
  -5   5   2   33.90    2.80
   5   5  -2   41.50    2.90
  -5   5   2   34.40    3.60
  -5   5   2   35.00    4.50
  -5   5   2   35.60    2.70
  -4  -5   2   63.99    3.50
   4  -5  -2   62.69    3.80
  -4  -5   2   65.69    2.70
   4  -5  -2   67.99    3.40
  -4  -5   2   71.59    6.30
  -4  -5   2   67.69    3.40
   4  -5  -2   62.19    5.10
  -4  -5   2   69.09    3.90
   4  -5  -2   59.99    3.10
   4  -5  -2   62.49    5.40
  -4  -5   2   47.90    6.60
   4  -5  -2   64.59    4.00
  -4  -5   2   68.99    3.50
   4   5  -2   65.09    3.60
  -4   5   2   61.29    2.40
  -4   5   2   66.19    3.30
   4   5  -2   63.39    3.40
   4   5  -2   63.99    3.40
  -4   5   2   57.79    3.50
  -4   5   2   54.49    5.20
   4   5  -2   62.39    5.80
  -4   5   2   64.79    3.80
   4   5  -2   59.19    5.40
  -4   5   2   67.49    5.80
  -3  -5   2    4.80    1.80
   3  -5  -2    3.60    2.20
  -3  -5   2    6.30    1.50
  -3  -5   2    4.30    1.50
  -3  -5   2   -0.90    3.10
   3  -5  -2    5.20    1.40
  -3  -5   2    2.90    3.10
   3  -5  -2    6.30    1.80
   3  -5  -2    5.80    1.30
   3  -5  -2    6.50    2.50
   3  -5  -2    3.70    1.70
  -3  -5   2    5.00    1.30
  -3  -5   2    4.80    1.30
  -3  -5   2    6.10    1.10
  -3   5   2    3.40    2.20
   3   5  -2   -0.20    2.20
  -3   5   2    6.00    1.80
  -3   5   2    7.50    0.90
  -3   5   2    4.70    1.30
  -3   5   2    3.70    1.40
   3   5  -2    8.50    1.90
   3   5  -2    4.10    1.30
  -3   5   2    5.40    1.60
   3   5  -2    4.60    2.70
  -3   5   2    2.50    2.00
   3   5  -2    8.20    1.50
   2  -5  -2  622.24   19.20
  -2  -5   2  602.24   18.40
  -2  -5   2  588.84   23.40
   2  -5  -2  617.84   18.50
   2  -5  -2  609.14   19.00
   2  -5  -2  608.04   20.90
  -2  -5   2  617.24   19.00
  -2  -5   2  605.14   18.40
  -2  -5   2  606.34   18.90
   2  -5  -2  612.54   21.20
   2  -5  -2  625.24   19.00
  -2  -5   2  593.74   18.60
  -2  -5   2  614.14   19.30
   2   5  -2  601.94   18.60
  -2   5   2  616.74   19.00
   2   5  -2  598.14   18.60
   2   5  -2  581.34   22.80
  -2   5   2  599.94   18.70
   2   5  -2  624.04   19.10
  -2   5   2  609.14   18.60
   2   5  -2  657.43   22.40
  -2   5   2  612.54   19.00
  -2   5   2  611.24   21.20
   2   5  -2  586.74   18.90
  -2   5   2  615.44   21.50
  -1  -5   2  166.68    8.80
   1  -5  -2  179.98    8.90
   1  -5  -2  169.58    6.00
  -1  -5   2  181.28    6.10
  -1  -5   2  164.38    9.00
  -1  -5   2  166.08    5.70
   1  -5  -2  172.88    6.50
  -1  -5   2  171.08    6.10
  -1  -5   2  177.48    6.50
  -1  -5   2  167.38    6.30
  -1  -5   2  181.98    6.10
   1  -5  -2  171.58    6.60
  -1  -5   2  173.08    6.40
   1  -5  -2  173.48    6.50
   1  -5  -2  175.78    9.10
   1   5  -2  176.08    8.90
  -1   5   2  173.58    6.10
   1   5  -2  164.78    5.90
   1   5  -2  168.28    8.50
   1   5  -2  170.18    6.30
   1   5  -2  172.88    6.60
  -1   5   2  173.18    9.20
  -1   5   2  161.38    6.30
  -1   5   2  176.18    9.00
  -1   5   2  164.18    6.20
   1   5  -2  173.28    6.10
  -1   5   2  174.98    5.60
  -1   5   2  171.98    6.50
   0  -5   2   48.90    2.90
   0  -5  -2   43.00    2.50
   0  -5   2   48.40    5.30
   0  -5  -2   42.60    4.70
   0  -5  -2   44.00    2.90
   0  -5   2   45.30    3.30
   0  -5  -2   47.30    5.20
   0  -5   2   41.40    2.80
   0  -5  -2   46.40    3.10
   0  -5  -2   49.30    2.90
   0  -5  -2   39.50    2.50
   0  -5   2   40.70    4.80
   0  -5   2   46.30    2.60
   0  -5   2   41.30    2.50
   0  -5   2   44.40    2.30
   0  -5  -2   43.90    2.70
   0   5   2   40.40    3.10
   0   5   2   44.40    2.60
   0   5  -2   38.40    1.80
   0   5  -2   47.90    5.00
   0   5  -2   49.60    2.80
   0   5   2   39.70    2.70
   0   5   2   50.39    4.80
   0   5  -2   45.90    4.60
   0   5  -2   42.80    2.90
   0   5   2   55.79    5.10
   0   5   2   38.60    2.80
   0   5  -2   41.20    2.70
   0   5  -2   36.70    3.10
   0   5   2   42.80    2.80
   0   5   2   41.20    2.10
   0   5  -2   43.20    2.30
  -1  -5  -2  145.09    5.50
  -1  -5  -2  136.29    4.90
   1  -5   2  146.49    5.70
  -1  -5  -2  144.59    5.70
   1  -5   2  148.59    5.00
   1  -5   2  143.39    5.70
  -1  -5  -2  143.89    5.20
   1  -5   2  146.59    5.60
  -1  -5  -2  142.19    5.50
  -1  -5  -2  146.19    5.70
  -1  -5  -2  144.59    8.30
  -1  -5  -2  143.49    8.00
   1  -5   2  136.49    5.50
   1  -5   2  152.88    8.00
   1  -5   2  140.59    7.60
   1   5   2  141.39    5.50
  -1   5  -2  147.29    7.70
  -1   5  -2  143.19    5.80
   1   5   2  141.79    5.30
   1   5   2  147.79    5.50
   1   5   2  146.29    8.10
   1   5   2  144.09    7.80
   1   5   2  146.19    5.40
  -1   5  -2  147.79    5.10
  -1   5  -2  143.89    5.50
   1   5   2  137.69    5.70
  -1   5  -2  152.98    8.10
   1   5   2  149.09    5.00
  -2  -5  -2  233.48    8.40
  -2  -5  -2  234.78    7.80
  -2  -5  -2  241.58    8.40
   2  -5   2  234.18    8.30
  -2  -5  -2  232.78   11.50
   2  -5   2  243.08    8.50
   2  -5   2  233.28   10.40
   2  -5   2  245.08    8.50
   2  -5   2  226.08   10.10
  -2  -5  -2  233.58    8.50
   2  -5   2  230.18    7.50
   2  -5   2  242.08    8.30
  -2  -5  -2  231.28    8.30
  -2  -5  -2  234.88    7.90
  -2  -5  -2  235.18   11.20
  -2   5  -2  238.78   10.30
  -2   5  -2  239.98    8.10
   2   5   2  238.88    8.40
   2   5   2  245.88   11.00
   2   5   2  252.17   10.80
  -2   5  -2  237.28    8.20
  -2   5  -2  240.48    7.70
   2   5   2  238.88    8.00
   2   5   2  240.48    8.00
   2   5   2  238.68    8.10
  -2   5  -2  234.18   10.60
   2   5   2  229.58    8.10
   2   5   2  230.38    8.20
  -3  -5  -2   79.89    3.60
  -3  -5  -2   79.39    4.10
   3  -5   2   79.39    5.70
  -3  -5  -2   81.69    4.20
   3  -5   2   73.89    4.00
  -3  -5  -2   76.19    3.60
   3  -5   2   90.39    5.70
   3  -5   2   79.39    3.90
  -3  -5  -2   68.49    6.30
   3  -5   2   76.59    3.10
  -3  -5  -2   85.89    4.00
   3  -5   2   82.69    4.10
   3  -5   2   80.79    3.80
  -3  -5  -2   89.89    7.10
   3   5   2   83.39    3.70
   3   5   2   79.29    4.00
   3   5   2   77.69    3.70
  -3   5  -2   82.49    3.30
   3   5   2   78.89    5.80
   3   5   2   86.59    6.20
   3   5   2   74.49    3.50
   3   5   2   77.89    3.60
  -3   5  -2   77.99    3.70
  -3   5  -2   78.29    4.00
   4  -5   2  185.28    8.50
   4  -5   2  160.68    5.60
  -4  -5  -2  159.88    6.80
  -4  -5  -2  174.78   10.10
  -4  -5  -2  171.88    6.20
  -4  -5  -2  172.38    9.70
   4  -5   2  160.28    6.70
   4  -5   2  164.88    6.60
  -4  -5  -2  170.78    6.50
   4  -5   2  171.28    8.10
  -4  -5  -2  167.28    6.20
   4  -5   2  166.28    6.90
  -4  -5  -2  189.98    7.00
   4  -5   2  170.38    6.40
   4   5   2  163.28    6.30
  -4   5  -2  167.08    6.10
  -4   5  -2  168.88    6.60
   4   5   2  175.68    6.40
   4   5   2  160.18    6.40
   4   5   2  163.08    8.90
  -4   5  -2  163.38    5.80
   4   5   2  162.58    6.30
   4   5   2  178.08    8.80
   4   5   2  168.08    6.30
   5  -5   2  393.26   14.20
  -5  -5  -2  394.06   12.50
  -5  -5  -2  383.76   13.00
   5  -5   2  400.36   13.40
  -5  -5  -2  391.76   17.80
   5  -5   2  380.06   13.00
   5  -5   2  365.26   12.00
   5  -5   2  392.36   13.50
  -5  -5  -2  372.66   13.40
   5  -5   2  383.36   12.60
   5  -5   2  404.76   15.20
   5  -5   2  383.56   14.40
  -5  -5  -2  393.66   13.30
  -5  -5  -2  398.06   12.50
  -5  -5  -2  397.46   17.50
   5  -5   2  395.56   14.90
   5   5   2  393.36   12.60
   5   5   2  396.06   17.00
  -5   5  -2  383.06   13.00
   5   5   2  399.96   12.90
   5   5   2  378.06   12.70
   5   5   2  381.06   17.20
  -5   5  -2  354.06   12.10
  -5   5  -2  383.96   12.40
   6  -5   2    3.70    2.40
   6  -5   2   -0.80    2.10
  -6  -5  -2   -2.90    2.30
   6  -5   2    1.20    2.40
   6  -5   2    0.40    1.40
   6  -5   2    3.80    2.20
  -6  -5  -2    0.50    2.50
   6  -5   2   -0.70    2.10
  -6  -5  -2    1.90    1.40
  -6  -5  -2    2.80    1.50
  -6  -5  -2    4.40    2.90
   6  -5   2    0.50    1.40
   6   5   2    1.90    1.40
   6   5   2    2.00    1.70
  -6   5  -2    1.90    2.20
  -6   5  -2    1.10    1.20
   6   5   2    3.90    2.00
  -6   5  -2    1.00    1.30
   7  -5   2   25.10    3.40
  -7  -5  -2   21.70    2.40
   7  -5   2   21.80    3.30
  -7  -5  -2   18.60    3.20
   7  -5   2   15.90    3.30
  -7  -5  -2   16.20    3.20
  -7  -5  -2   21.00    3.60
  -7  -5  -2   17.80    2.40
   7  -5   2   15.50    2.20
   7  -5   2   22.10    3.10
   7  -5   2   18.00    2.50
   7  -5   2   22.40    3.20
   7   5   2   19.00    2.60
   7   5   2   21.30    2.80
   7   5   2   22.80    2.60
  -7   5  -2   22.90    2.40
  -7   5  -2   17.50    2.30
  -7   5  -2   19.70    2.10
  -8  -5  -2   23.30    2.70
   8  -5   2   18.60    2.40
   8  -5   2   18.40    2.60
   8  -5   2   19.90    2.90
  -8  -5  -2   20.70    2.40
  -8  -5  -2   20.20    3.90
   8  -5   2   24.80    3.70
   8  -5   2   26.00    3.10
   8  -5   2   15.40    3.00
   8  -5   2   20.80    3.70
  -8  -5  -2   14.50    3.80
  -8  -5  -2   22.70    4.00
  -8   5  -2   23.70    3.80
   8   5   2   25.20    3.40
  -8   5  -2   21.50    2.50
   8   5   2   26.40    3.10
   8   5   2   22.80    2.70
  -8   5  -2   21.10    2.30
   9  -5   2   49.20    5.50
   9  -5   2   44.50    4.30
  -9  -5  -2   45.90    3.40
  -9  -5  -2   50.99    6.10
   9  -5   2   45.30    3.30
   9  -5   2   42.50    4.80
  -9  -5  -2   47.60    4.10
  -9  -5  -2   56.69    5.90
  -9  -5  -2   46.60    5.30
  -9   5  -2   44.50    3.20
   9   5   2   50.99    4.00
   9   5   2   42.50    3.60
   9   5   2   42.30    4.20
  -9   5  -2   40.30    3.30
   9   5   2   47.50    4.50
  -9   5  -2   47.70    5.20
 -10  -5  -2   12.70    7.40
 -10  -5  -2   15.90    4.70
  10  -5   2    7.00    3.60
 -10  -5  -2   10.20    2.70
  10  -5   2    6.60    4.40
  10  -5   2    6.90    3.20
 -10  -5  -2   12.20    4.90
 -10  -5  -2    7.10    2.60
  10  -5   2    9.30    2.00
 -10   5  -2   11.00    3.90
  10   5   2    8.40    3.50
 -10   5  -2   10.30    2.20
  10   5   2    7.50    2.40
  10   5   2    6.90    3.30
  10   5   2    4.20    2.50
  11  -5   2   71.59    6.10
  11  -5   2   66.89    7.50
 -11  -5  -2   79.19    8.50
  11  -5   2   72.19    6.90
  11  -5   2   55.89    4.00
 -11  -5  -2   70.09    8.30
 -11  -5  -2   69.49    5.50
 -11  -5  -2   85.29    7.90
  11   5   2   59.69    6.00
 -11   5  -2   77.59    6.50
  11   5   2   64.89    4.80
  11   5   2   61.89    4.90
  11   5   2   69.79    5.80
 -11   5  -2   75.19    4.30
 -12  -5  -2   20.60    3.80
  12  -5   2   22.60    4.70
  12  -5   2   15.00    2.40
 -12  -5  -2   22.70    5.80
  12  -5   2   19.70    4.30
 -12  -5  -2   26.20    6.80
 -12  -5  -2   24.90    6.20
  12  -5   2   19.30    4.70
  12   5   2   21.10    4.20
  12   5   2   16.30    4.40
 -12   5  -2   19.90    2.80
  12   5   2   18.80    3.20
 -12   5  -2   21.20    4.70
  13  -5   2    4.30    5.50
  13  -5   2    2.60    1.90
  13  -5   2   -4.80    4.10
 -13  -5  -2    5.80    3.70
 -13  -5  -2   13.70    6.40
 -13  -5  -2   -6.50    5.50
  13   5   2   -5.90    3.30
 -13   5  -2    0.20    2.90
  13   5   2    2.40    2.60
 -13   5  -2    4.80    2.40
  13   5   2   -4.90    3.70
 -14  -5  -2    5.10    7.00
 -14  -5  -2   10.80    5.60
 -14  -5  -2    2.40    3.90
 -14  -5  -2   -3.30    6.10
  14  -5   2    3.30    4.60
  14   5   2   -0.20    2.80
  14   5   2    0.20    3.90
  14   5   2   -0.30    4.20
 -14   5  -2    1.80    2.50
 -14  -6   2   42.90    7.80
 -14  -6   2   62.49    9.80
 -14  -6   2   50.09    6.70
  14  -6  -2   48.60    4.70
  14   6  -2   46.70    7.10
 -14   6   2   46.80    4.50
  14   6  -2   41.10    5.70
 -14   6   2   54.49    7.40
  14   6  -2   55.29    6.90
 -13  -6   2    4.50    6.50
 -13  -6   2    8.50    6.80
  13  -6  -2    1.90    2.40
 -13  -6   2   25.90    7.00
  13  -6  -2   10.70    4.30
 -13  -6   2    6.20    4.00
  13   6  -2    7.70    4.20
  13   6  -2    5.10    3.20
 -13   6   2    7.40    2.80
  13   6  -2    1.40    4.20
  13   6  -2   10.10    4.20
 -13   6   2    3.80    2.80
 -13   6   2    9.00    5.70
 -12  -6   2   28.50    8.90
  12  -6  -2   23.80    4.50
 -12  -6   2   28.30    5.90
  12  -6  -2   29.40    4.90
 -12  -6   2   32.60    6.10
  12   6  -2   28.00    4.80
 -12   6   2   34.20    4.00
  12   6  -2   32.70    8.40
  12   6  -2   26.80    5.80
 -12   6   2   35.20    6.10
  11  -6  -2   20.50    2.70
 -11  -6   2   19.50    5.00
 -11  -6   2   21.40    4.10
  11  -6  -2   21.70    4.40
 -11  -6   2   17.50    5.00
 -11  -6   2   26.50    6.50
 -11  -6   2   35.90    6.60
  11  -6  -2   29.20    4.60
  11   6  -2   22.20    4.40
 -11   6   2   18.60    3.00
 -11   6   2   29.30    6.10
 -11   6   2   21.40    3.30
  11   6  -2   24.40    3.70
  11   6  -2   26.40    4.70
 -10  -6   2   17.10    4.60
  10  -6  -2   24.50    2.90
  10  -6  -2   21.70    3.70
 -10  -6   2   36.40    5.80
  10  -6  -2   23.20    4.30
 -10  -6   2   25.90    5.80
 -10  -6   2   27.50    3.80
  10   6  -2   22.70    4.40
  10   6  -2   24.10    4.10
 -10   6   2   26.70    5.30
  10   6  -2   18.10    3.30
 -10   6   2   26.20    3.70
   9  -6  -2   61.19    4.50
  -9  -6   2   59.69    6.40
  -9  -6   2   61.19    6.80
   9  -6  -2   52.59    5.90
  -9  -6   2   61.69    6.00
   9  -6  -2   52.99    3.90
  -9  -6   2   56.69    4.80
   9  -6  -2   64.39    5.50
  -9  -6   2   63.59    5.70
  -9   6   2   60.39    6.50
   9   6  -2   62.09    5.20
   9   6  -2   51.19    4.60
   9   6  -2   59.09    5.30
  -9   6   2   45.40    4.40
  -9   6   2   52.89    4.30
   8  -6  -2  182.18    7.10
  -8  -6   2  166.88    8.40
  -8  -6   2  179.98    8.70
   8  -6  -2  177.18    8.30
  -8  -6   2  180.38    7.70
  -8  -6   2  181.78    8.80
  -8  -6   2  192.78    9.40
   8  -6  -2  168.88    8.10
   8  -6  -2  174.58    7.30
  -8   6   2  169.58    8.60
   8   6  -2  184.58    7.60
  -8   6   2  172.58    7.30
   8   6  -2  176.08    8.10
   8   6  -2  169.28    7.90
  -8   6   2  168.08    7.40
  -7  -6   2  474.55   15.40
  -7  -6   2  472.65   16.60
   7  -6  -2  442.86   16.80
   7  -6  -2  440.06   15.00
   7  -6  -2  475.15   15.00
   7  -6  -2  449.26   15.90
   7  -6  -2  451.05   17.00
  -7  -6   2  441.36   16.30
  -7  -6   2  464.55   16.40
  -7  -6   2  455.95   16.00
  -7  -6   2  408.46   13.90
   7  -6  -2  489.45   16.30
   7   6  -2  462.05   15.90
   7   6  -2  454.85   15.30
   7   6  -2  468.05   15.70
  -7   6   2  466.55   15.30
  -7   6   2  457.35   15.10
  -7   6   2  470.45   16.50
  -6  -6   2    3.10    2.20
  -6  -6   2    2.80    2.50
   6  -6  -2    3.00    1.70
  -6  -6   2    5.20    1.20
  -6  -6   2    2.20    2.70
   6  -6  -2    3.50    1.80
   6  -6  -2    1.40    3.00
  -6  -6   2    4.20    1.90
  -6  -6   2    4.70    2.60
   6  -6  -2    1.80    2.90
   6  -6  -2    1.80    2.60
   6  -6  -2    2.90    2.50
  -6   6   2    2.80    1.90
   6   6  -2    2.80    2.00
  -6   6   2    8.70    3.90
   6   6  -2    4.40    2.50
  -6   6   2    3.60    2.80
  -6   6   2    0.50    3.30
   5  -6  -2   70.39    3.80
   5  -6  -2   74.79    4.10
  -5  -6   2   77.49    5.00
  -5  -6   2   72.69    6.70
  -5  -6   2   77.09    4.80
   5  -6  -2   71.29    6.30
  -5  -6   2   79.09    5.60
   5  -6  -2   73.19    6.00
   5  -6  -2   70.79    4.70
  -5  -6   2   72.69    3.20
  -5  -6   2   59.79    8.80
  -5  -6   2   78.99   11.00
   5  -6  -2   73.89    4.60
   5   6  -2   63.49    8.20
   5   6  -2   84.19    4.70
  -5   6   2   70.49    3.90
  -5   6   2   66.09    6.70
  -5   6   2   75.49    4.80
  -5   6   2   61.99    4.20
   5   6  -2   76.19    7.70
   5   6  -2   79.39    4.40
  -5   6   2   71.39    3.90
  -5   6   2   71.29    6.50
   4  -6  -2  152.08    6.90
  -4  -6   2  147.89    6.70
  -4  -6   2  156.38    6.50
  -4  -6   2  143.79    6.00
  -4  -6   2  141.79    5.30
  -4  -6   2  125.29   16.00
  -4  -6   2  151.98   15.70
  -4  -6   2  144.19    6.00
  -4  -6   2  146.69    6.40
   4  -6  -2  151.38    8.20
   4  -6  -2  167.88    7.00
   4  -6  -2  138.09    8.30
   4  -6  -2  153.38    6.70
   4  -6  -2  140.79    5.70
  -4   6   2  152.18    5.90
   4   6  -2  150.78   11.90
  -4   6   2  140.29    8.70
   4   6  -2  142.19    6.10
  -4   6   2  165.98    9.50
  -4   6   2  145.49    9.10
   4   6  -2  177.78   12.00
  -4   6   2  151.68    6.50
   4   6  -2  142.89    8.70
  -4   6   2  138.79    6.40
   3  -6  -2  561.54   18.10
   3  -6  -2  581.24   18.00
  -3  -6   2  557.44   17.30
  -3  -6   2  550.84   17.10
   3  -6  -2  561.94   17.40
   3  -6  -2  555.14   20.20
  -3  -6   2  550.14   17.50
   3  -6  -2  570.34   18.30
  -3  -6   2  557.94   17.80
  -3  -6   2  559.24   18.10
  -3  -6   2  559.74   17.90
  -3  -6   2  531.25   17.60
   3  -6  -2  551.34   20.40
   3   6  -2  550.84   18.00
   3   6  -2  581.64   17.70
  -3   6   2  558.14   17.60
   3   6  -2  552.64   21.00
   3   6  -2  554.74   17.90
   3   6  -2  577.64   17.70
   3   6  -2  568.04   20.80
  -3   6   2  580.14   18.10
   3   6  -2  560.74   18.00
  -3   6   2  497.45   16.40
  -3   6   2  564.04   18.00
  -3   6   2  584.94   17.60
  -2  -6   2  149.39    6.10
  -2  -6   2  133.89    5.90
   2  -6  -2  140.29    6.20
  -2  -6   2  142.99    6.00
   2  -6  -2  152.68    6.10
  -2  -6   2  150.08    5.60
   2  -6  -2  148.79    6.10
  -2  -6   2  138.99    5.20
   2  -6  -2  154.18    8.50
  -2  -6   2  147.09    9.20
   2  -6  -2  136.59    5.50
   2  -6  -2  144.59    8.70
  -2  -6   2  145.79    5.70
   2   6  -2  154.38    8.80
  -2   6   2  138.99    8.70
   2   6  -2  147.19    6.20
   2   6  -2  140.39    5.80
  -2   6   2  147.59    5.70
  -2   6   2  125.39    4.80
  -2   6   2  142.69    9.10
  -2   6   2  136.89    6.10
   2   6  -2  151.38    9.10
  -2   6   2  136.29    6.00
  -2   6   2  142.49    5.80
   2   6  -2  138.29    5.60
   2   6  -2  135.59    5.90
   2   6  -2  147.69    5.70
   1  -6  -2 1121.49   34.00
  -1  -6   2 1144.19   34.00
  -1  -6   2 1130.09   33.50
  -1  -6   2 1117.59   33.30
   1  -6  -2 1121.19   33.50
  -1  -6   2 1099.89   37.10
   1  -6  -2 1101.39   36.60
   1  -6  -2 1111.69   34.00
   1  -6  -2 1088.69   34.00
  -1  -6   2 1135.79   33.90
  -1  -6   2 1111.19   37.50
   1  -6  -2 1109.69   36.90
  -1  -6   2 1141.59   33.90
  -1   6   2 1101.79   32.80
   1   6  -2 1156.38   37.20
  -1   6   2 1110.39   36.90
   1   6  -2 1114.39   33.40
   1   6  -2 1102.69   32.90
   1   6  -2 1116.09   33.70
  -1   6   2 1100.39   33.90
   1   6  -2 1117.69   33.40
  -1   6   2 1129.99   33.50
   1   6  -2 1136.29   33.90
   1   6  -2 1134.59   34.10
  -1   6   2 1121.39   33.70
   1   6  -2 1163.88   36.90
  -1   6   2 1135.89   37.30
   0  -6   2  494.05   15.10
   0  -6  -2  487.65   18.90
   0  -6  -2  484.95   18.50
   0  -6  -2  481.15   15.80
   0  -6  -2  487.95   15.70
   0  -6   2  486.05   15.70
   0  -6  -2  480.15   15.70
   0  -6   2  486.45   15.70
   0  -6   2  480.95   15.40
   0  -6  -2  479.35   15.30
   0  -6  -2  453.75   14.40
   0  -6  -2  463.95   15.30
   0  -6   2  493.45   15.60
   0  -6   2  476.45   14.90
   0   6  -2  472.25   15.10
   0   6  -2  494.35   15.10
   0   6   2  482.75   15.30
   0   6   2  493.75   19.10
   0   6  -2  470.45   14.40
   0   6   2  473.25   14.70
   0   6  -2  478.95   18.40
   0   6  -2  504.15   15.90
   0   6   2  486.95   15.50
   0   6   2  486.55   15.30
   0   6   2  480.05   15.80
   0   6  -2  486.35   18.80
   0   6   2  510.25   18.80
   0   6  -2  485.75   15.50
   0   6  -2  487.75   15.60
   0   6   2  481.35   15.60
   1  -6   2    6.30    1.70
  -1  -6  -2   15.40    3.70
   1  -6   2    0.80    2.80
  -1  -6  -2   10.30    2.10
   1  -6   2    7.70    1.20
   1  -6   2    5.00    1.70
   1  -6   2    6.40    4.70
   1  -6   2    4.80    1.80
  -1  -6  -2    7.20    2.00
  -1  -6  -2    2.40    1.40
  -1  -6  -2    5.20    1.70
  -1  -6  -2    3.60    1.90
   1  -6   2   11.00    2.20
  -1  -6  -2    7.00    3.60
  -1   6  -2    8.50    2.00
  -1   6  -2    3.90    2.60
   1   6   2    3.30    3.00
   1   6   2   12.80    2.40
   1   6   2    3.00    1.60
   1   6   2    8.20    3.60
   1   6   2    9.10    1.80
  -1   6  -2    7.00    3.10
  -1   6  -2    5.90    1.90
  -1   6  -2    7.30    1.50
   1   6   2   12.70    2.30
   1   6   2    6.00    1.50
  -2  -6  -2   11.40    1.70
   2  -6   2   11.30    3.40
   2  -6   2   14.90    2.30
  -2  -6  -2   12.80    3.90
  -2  -6  -2   12.70    4.20
  -2  -6  -2   12.90    2.20
   2  -6   2   14.10    1.50
  -2  -6  -2    9.30    1.90
   2  -6   2    9.20    2.10
  -2  -6  -2   16.60    2.50
   2  -6   2   13.80    2.40
  -2  -6  -2   12.40    2.20
  -2  -6  -2   15.30    1.80
   2  -6   2   15.20    3.70
   2  -6   2   14.90    2.30
   2   6   2   14.90    3.80
   2   6   2   12.40    1.90
   2   6   2   13.50    4.10
  -2   6  -2   11.70    3.50
  -2   6  -2   10.80    3.40
   2   6   2   15.10    2.40
  -2   6  -2   15.80    1.90
   2   6   2   15.50    2.40
   2   6   2   15.00    2.00
   2   6   2   16.30    1.80
  -2   6  -2   10.10    2.40
  -2   6  -2   19.60    2.60
   2   6   2   12.20    2.00
  -3  -6  -2  243.18    9.20
   3  -6   2  251.97   11.50
   3  -6   2  276.97    9.70
   3  -6   2  259.97    9.30
   3  -6   2  237.88    8.00
  -3  -6  -2  258.67    8.90
  -3  -6  -2  246.38   13.10
   3  -6   2  262.37    9.70
  -3  -6  -2  251.87   12.70
   3  -6   2  264.07   11.90
  -3  -6  -2  258.07    9.60
  -3  -6  -2  249.68    8.80
  -3  -6  -2  261.97    9.50
  -3  -6  -2  267.47    9.00
   3   6   2  255.77    9.40
   3   6   2  256.87   12.30
   3   6   2  271.87    9.10
  -3   6  -2  241.58   11.80
  -3   6  -2  268.37    9.50
   3   6   2  270.07    9.30
  -3   6  -2  260.27    9.60
  -3   6  -2  263.47    8.60
   3   6   2  255.27    8.80
  -3   6  -2  253.37    9.00
   3   6   2  266.27    9.10
   3   6   2  253.67    9.00
  -3   6  -2  242.38   12.20
   3   6   2  256.37   12.60
   4  -6   2  777.42   24.40
  -4  -6  -2  804.82   31.90
   4  -6   2  782.02   23.90
   4  -6   2  729.93   26.00
   4  -6   2  760.52   24.60
   4  -6   2  791.62   24.70
  -4  -6  -2  763.72   25.00
  -4  -6  -2  760.72   23.40
   4  -6   2  736.53   25.80
  -4  -6  -2  762.62   23.50
  -4  -6  -2  749.33   23.60
  -4  -6  -2  793.72   31.00
   4   6   2  774.22   28.20
   4   6   2  755.72   23.50
  -4   6  -2  764.02   24.00
   4   6   2  761.82   23.80
   4   6   2  791.02   23.60
   4   6   2  749.42   23.70
  -4   6  -2  746.83   23.10
  -4   6  -2  752.42   23.90
   4   6   2  777.02   28.60
  -5  -6  -2    6.00    1.70
  -5  -6  -2    4.10    5.10
   5  -6   2    4.50    2.20
  -5  -6  -2    6.60    2.20
  -5  -6  -2    7.80    2.40
   5  -6   2    4.90    2.90
   5  -6   2    6.70    2.60
   5  -6   2    3.00    3.00
  -5  -6  -2    0.10    4.90
  -5  -6  -2   11.50    2.90
   5  -6   2    5.00    1.70
   5  -6   2    8.50    2.30
  -5  -6  -2    6.10    2.40
   5   6   2    6.20    2.20
   5   6   2    8.20    2.10
  -5   6  -2    6.30    1.50
  -5   6  -2    7.30    1.70
   5   6   2    1.90    3.60
  -5   6  -2    5.00    3.50
   5   6   2    4.20    3.40
   5   6   2    7.20    2.20
  -6  -6  -2  217.98    8.10
   6  -6   2  213.78    8.10
  -6  -6  -2  206.98    7.60
  -6  -6  -2  212.78    9.30
   6  -6   2  191.08    9.80
  -6  -6  -2  211.28    9.00
  -6  -6  -2  210.58    8.70
   6  -6   2  205.28    8.80
   6  -6   2  203.18   10.10
   6  -6   2  209.78    9.40
   6  -6   2  224.68    9.30
  -6   6  -2  187.38    7.30
   6   6   2  218.88    8.30
   6   6   2  208.58    8.20
   6   6   2  207.28    8.10
  -6   6  -2  216.78    7.90
  -6   6  -2  216.88    8.70
   6   6   2  212.78    8.10
   7  -6   2   47.50    3.80
   7  -6   2   49.20    5.40
  -7  -6  -2   50.79    4.70
   7  -6   2   50.39    4.50
   7  -6   2   39.60    5.60
  -7  -6  -2   54.09    5.20
  -7  -6  -2   54.39    5.30
  -7  -6  -2   52.49    4.00
   7  -6   2   52.29    4.70
  -7  -6  -2   50.09    3.30
   7  -6   2   59.89    5.40
   7   6   2   50.39    3.90
  -7   6  -2   46.50    3.20
  -7   6  -2   55.59    4.60
   7   6   2   52.99    4.00
   7   6   2   46.10    4.30
   7   6   2   52.69    4.30
  -7   6  -2   50.39    3.60
  -8  -6  -2   23.60    2.80
   8  -6   2   21.20    2.70
   8  -6   2   31.20    4.70
  -8  -6  -2   21.30    4.30
  -8  -6  -2   22.60    4.80
  -8  -6  -2   24.10    3.10
  -8  -6  -2   18.50    3.90
   8  -6   2   20.80    3.80
   8  -6   2   19.20    3.50
   8   6   2   20.30    3.00
   8   6   2   26.00    3.40
   8   6   2   14.00    3.00
   8   6   2   24.90    3.30
  -8   6  -2   23.60    4.00
  -8   6  -2   25.00    2.70
  -8   6  -2   18.20    2.50
  -9  -6  -2   20.90    4.50
  -9  -6  -2   21.40    3.30
   9  -6   2   20.70    2.80
   9  -6   2   21.10    4.20
   9  -6   2   17.70    3.90
  -9  -6  -2   20.80    2.60
  -9  -6  -2   24.30    5.40
  -9  -6  -2   36.00    6.20
  -9   6  -2   19.20    4.20
   9   6   2   15.30    3.80
   9   6   2   23.30    3.40
  -9   6  -2   20.80    2.80
   9   6   2   23.20    3.90
 -10  -6  -2  155.68    7.80
  10  -6   2  164.28    8.80
  10  -6   2  157.28    9.20
 -10  -6  -2  182.38   10.20
  10  -6   2  152.38    6.90
  10  -6   2  162.68    8.80
 -10  -6  -2  162.28    9.90
 -10  -6  -2  171.58   10.00
  10   6   2  142.59    7.20
  10   6   2  160.68    8.20
  10   6   2  162.38    8.60
  10   6   2  161.68    7.50
 -10   6  -2  163.28    7.00
 -10   6  -2  143.09    9.20
 -11  -6  -2   66.29    8.10
  11  -6   2   72.89    6.50
 -11  -6  -2   58.99    6.20
  11  -6   2   59.49    4.50
 -11  -6  -2   81.59    8.70
  11  -6   2   72.09    7.10
  11  -6   2   56.79    6.10
 -11  -6  -2   53.29    7.00
  11   6   2   59.39    6.40
 -11   6  -2   73.49    7.30
  11   6   2   55.79    5.10
  11   6   2   56.69    5.40
 -11   6  -2   66.89    4.80
 -11   6  -2   60.49    5.00
  11   6   2   59.19    5.20
 -12  -6  -2   21.90    6.30
  12  -6   2   12.50    4.20
 -12  -6  -2   14.40    7.30
  12  -6   2   20.80    4.60
 -12  -6  -2   16.60    4.60
  12  -6   2   22.10    5.80
 -12  -6  -2   20.00    6.90
 -12   6  -2   20.30    5.20
 -12   6  -2   23.20    3.50
  12   6   2   14.40    4.20
  12   6   2   15.40    4.50
  13  -6   2   14.10    5.10
 -13  -6  -2   16.50    6.20
 -13  -6  -2   10.20    6.80
 -13  -6  -2   11.00    6.70
 -13  -6  -2   10.30    4.40
  13   6   2    7.60    4.10
  13   6   2   10.30    3.30
 -13   6  -2    8.70    3.00
  13   6   2   12.30    4.50
 -13   6  -2    9.30    2.90
 -14  -6  -2   -3.90    9.70
 -14  -6  -2    4.70    6.00
 -14  -6  -2    9.70    6.60
  14  -6   2    5.20    3.10
  14  -6   2   -0.40    4.60
 -14  -6  -2   20.10   10.00
  14   6   2    6.10    4.20
  14   6   2   -1.50    4.70
  14   6   2   -7.40    6.00
 -13  -7   2   85.79   10.30
  13  -7  -2   69.99    7.10
 -13  -7   2   77.39    9.20
  13  -7  -2   72.89    5.50
 -13  -7   2   81.99    8.00
 -13  -7   2   71.19    8.80
 -13   7   2   74.99    5.50
  13   7  -2   61.59    9.70
  13   7  -2   59.99    6.50
  13   7  -2   82.59    7.80
  13   7  -2   52.39    6.70
 -13   7   2   71.99    8.30
  12  -7  -2   13.50    3.10
 -12  -7   2   17.20    6.60
 -12  -7   2   15.40    6.80
  12  -7  -2   10.30    4.50
 -12  -7   2   10.40    4.30
  12   7  -2    6.50    4.00
 -12   7   2    9.50    3.40
  12   7  -2    9.00    3.70
  12   7  -2   14.10    4.80
  12   7  -2   14.00    4.80
 -12   7   2   11.40    3.30
 -12   7   2   14.00    6.10
 -11  -7   2   13.50    5.20
 -11  -7   2   13.80    8.40
 -11  -7   2    6.80    7.30
 -11  -7   2    2.10    4.30
  11  -7  -2    2.50    3.80
  11  -7  -2    3.00    3.00
  11  -7  -2    3.50    3.80
  11   7  -2    0.10    3.60
  11   7  -2    1.30    4.20
 -11   7   2    4.10    2.80
  11   7  -2    4.70    6.40
 -11   7   2    9.30    5.50
  11   7  -2    2.40    3.60
 -11   7   2    1.10    3.00
 -10  -7   2   -1.00    4.70
  10  -7  -2   -0.30    3.40
  10  -7  -2    4.90    3.70
 -10  -7   2    1.50    3.50
 -10  -7   2    0.90    4.50
  10  -7  -2    3.10    2.40
 -10  -7   2   -7.90    3.90
 -10   7   2    3.40    4.50
 -10   7   2    0.60    2.90
  10   7  -2   -0.20    3.30
  10   7  -2   -4.70    2.60
 -10   7   2    0.20    2.70
  10   7  -2   -3.10    3.20
   9  -7  -2   84.59    5.30
  -9  -7   2   89.59    8.00
  -9  -7   2   76.89    7.40
   9  -7  -2   86.29    6.70
  -9  -7   2   89.69    7.40
   9  -7  -2   82.49    6.60
  -9  -7   2   85.49    7.10
  -9  -7   2   83.69    6.40
   9   7  -2   84.89    6.20
   9   7  -2   77.39    6.30
  -9   7   2   83.79    5.20
  -9   7   2   89.09    6.50
  -9   7   2   91.39    7.60
  -9   7   2   79.19    5.50
   9   7  -2   80.19    5.80
   8  -7  -2  165.28    8.70
   8  -7  -2  162.98    8.60
  -8  -7   2  173.58    9.60
  -8  -7   2  179.58    9.40
  -8  -7   2  176.78   10.40
   8  -7  -2  161.28    7.30
   8  -7  -2  157.58    6.90
  -8  -7   2  173.68    8.90
  -8  -7   2  190.48   12.30
   8   7  -2  176.08    8.40
   8   7  -2  156.98    8.20
  -8   7   2  159.08    7.20
   8   7  -2  145.89   10.30
  -8   7   2  168.48    7.40
  -8   7   2  164.88    7.70
   7  -7  -2   51.59    4.90
   7  -7  -2   44.30    4.20
  -7  -7   2   52.69    4.60
   7  -7  -2   48.00    3.90
  -7  -7   2   54.49    4.90
  -7  -7   2   43.20    5.20
  -7  -7   2   55.39    5.80
   7  -7  -2   51.39    5.20
  -7  -7   2   52.29    4.70
   7   7  -2   52.39    4.30
  -7   7   2   62.59    4.90
  -7   7   2   45.30    5.50
   7   7  -2   55.79    4.90
  -7   7   2   52.69    4.30
   7   7  -2   45.60    4.60
  -7   7   2   52.99    4.10
  -6  -7   2  264.77   10.10
   6  -7  -2  247.98   10.60
  -6  -7   2  269.97   11.20
   6  -7  -2  267.07   10.60
  -6  -7   2  264.77   10.80
  -6  -7   2  265.77   10.10
  -6  -7   2  273.17   10.70
  -6  -7   2  238.38    8.60
   6  -7  -2  254.27    9.50
   6  -7  -2  267.07   10.10
   6   7  -2  272.07   10.30
  -6   7   2  265.77   10.30
  -6   7   2  259.17    9.60
   6   7  -2  282.37   10.70
  -6   7   2  270.47   10.80
   6   7  -2  268.77   10.10
  -6   7   2  267.87    9.90
   5  -7  -2   13.40    3.00
  -5  -7   2   14.80    3.20
  -5  -7   2   12.50    3.00
   5  -7  -2   15.50    2.70
  -5  -7   2   17.40    3.20
   5  -7  -2   12.00    2.30
  -5  -7   2   15.30    2.70
  -5  -7   2   17.00    2.90
   5  -7  -2   11.90    3.10
   5   7  -2   12.30    2.50
  -5   7   2    8.90    3.00
  -5   7   2   14.50    2.40
   5   7  -2   12.20    2.70
  -5   7   2   10.90    4.50
  -5   7   2   15.00    3.60
  -5   7   2   12.70    2.40
  -5   7   2    8.30    4.40
   5   7  -2   15.10    2.90
   4  -7  -2   29.00    2.90
  -4  -7   2   28.10    6.40
  -4  -7   2   27.70    3.10
   4  -7  -2   22.20    4.70
  -4  -7   2   27.50    2.30
  -4  -7   2   32.70    3.40
   4  -7  -2   37.30    4.00
  -4  -7   2   30.30    6.80
   4  -7  -2   23.80    3.00
   4  -7  -2   24.90    4.60
   4  -7  -2   30.80    3.90
  -4  -7   2   34.10    3.60
  -4   7   2   27.00    3.40
  -4   7   2   35.10    3.70
  -4   7   2   27.50    5.40
  -4   7   2   26.00    5.00
   4   7  -2   23.20    4.90
   4   7  -2   25.90    4.90
   4   7  -2   35.50    3.80
   4   7  -2   23.80    2.90
  -4   7   2   27.70    3.00
   4   7  -2   26.90    3.30
  -4   7   2   34.80    3.00
   3  -7  -2    4.60    3.60
  -3  -7   2    5.30    2.10
   3  -7  -2    0.50    2.10
  -3  -7   2    1.70    2.40
  -3  -7   2    7.20    5.60
  -3  -7   2   -0.20    5.20
   3  -7  -2    4.60    2.30
   3  -7  -2    7.30    2.00
   3  -7  -2    9.40    2.70
   3  -7  -2    3.20    3.40
  -3  -7   2    4.30    1.50
  -3  -7   2    4.00    1.80
  -3  -7   2    1.90    2.00
  -3   7   2    3.20    2.40
   3   7  -2    6.00    2.40
   3   7  -2    1.10    3.80
   3   7  -2   -2.90    3.80
  -3   7   2    3.80    3.80
   3   7  -2   -0.60    1.70
  -3   7   2    0.00    2.00
   3   7  -2    4.00    2.30
  -3   7   2    5.60    2.40
   3   7  -2    3.90    1.50
  -3   7   2    2.20    2.00
  -3   7   2    0.70    3.90
  -2  -7   2  803.32   24.50
   2  -7  -2  775.82   24.40
   2  -7  -2  775.72   27.50
   2  -7  -2  764.02   23.70
   2  -7  -2  730.03   27.50
  -2  -7   2  719.53   28.30
  -2  -7   2  773.72   23.70
  -2  -7   2  776.62   23.80
   2  -7  -2  764.02   27.30
  -2  -7   2  777.72   24.40
   2  -7  -2  803.72   24.60
  -2  -7   2  764.22   24.20
  -2  -7   2  761.12   29.00
  -2  -7   2  772.82   23.60
   2   7  -2  798.12   23.90
  -2   7   2  813.52   23.90
   2   7  -2  764.92   23.20
   2   7  -2  809.92   28.00
  -2   7   2  761.22   24.00
   2   7  -2  781.02   24.30
  -2   7   2  704.23   23.30
   2   7  -2  759.12   23.90
  -2   7   2  765.82   24.40
   2   7  -2  797.52   28.30
  -2   7   2  757.12   28.20
   2   7  -2  779.72   24.40
  -2   7   2  775.02   24.40
  -2   7   2  755.62   27.80
   1  -7  -2  185.78   10.90
  -1  -7   2  191.18    7.10
   1  -7  -2  205.38    8.10
  -1  -7   2  190.98    7.00
   1  -7  -2  196.28   11.40
  -1  -7   2  186.78    7.20
  -1  -7   2  202.88    7.80
   1  -7  -2  190.38    7.30
   1  -7  -2  188.68    8.00
  -1  -7   2  207.28   11.90
  -1  -7   2  187.78    7.90
   1  -7  -2  196.08    7.90
  -1  -7   2  171.18   11.90
   1   7  -2  184.98    6.50
  -1   7   2  206.58   11.50
   1   7  -2  200.48    7.90
   1   7  -2  191.68   11.00
   1   7  -2  202.18    8.10
  -1   7   2  204.78    7.70
  -1   7   2  198.98    7.80
   1   7  -2  207.68    7.30
  -1   7   2  184.98   11.70
   1   7  -2  186.48    7.20
   1   7  -2  193.88    7.60
   1   7  -2  181.88   11.20
  -1   7   2  195.18    7.40
  -1   7   2  189.38    8.00
  -1   7   2  185.38    6.40
   0  -7   2  385.46   12.40
   0  -7  -2  353.86   11.60
   0  -7   2  373.46   17.20
   0  -7  -2  377.56   17.10
   0  -7  -2  394.66   13.40
   0  -7   2  387.06   12.50
   0  -7   2  381.56   13.30
   0  -7   2  387.36   13.10
   0  -7   2  388.06   13.30
   0  -7  -2  367.26   16.60
   0  -7   2  374.16   16.80
   0  -7  -2  391.86   13.40
   0  -7  -2  410.86   13.30
   0  -7   2  396.56   13.00
   0  -7  -2  373.76   12.80
   0  -7  -2  381.16   12.60
   0   7   2  388.26   13.00
   0   7  -2  381.26   13.10
   0   7  -2  364.66   11.60
   0   7   2  385.76   17.40
   0   7   2  369.56   11.90
   0   7   2  384.46   16.90
   0   7   2  367.36   12.40
   0   7   2  417.96   14.10
   0   7   2  384.56   13.10
   0   7  -2  398.76   13.10
   0   7  -2  376.76   16.50
   0   7  -2  371.36   12.40
   0   7  -2  390.36   12.50
   0   7   2  396.56   12.80
   1  -7   2   64.89    2.90
   1  -7   2   48.60    7.10
   1  -7   2   55.59    3.90
   1  -7   2   66.79    4.40
  -1  -7  -2   59.79    3.50
  -1  -7  -2   65.49    4.30
  -1  -7  -2   54.49    4.00
  -1  -7  -2   60.79    8.00
   1  -7   2   61.39    4.10
  -1  -7  -2   59.69    3.90
   1  -7   2   60.79    7.60
  -1  -7  -2   50.39    2.80
  -1  -7  -2   57.79    4.00
   1  -7   2   58.89    4.30
  -1  -7  -2   76.09    8.20
  -1   7  -2   62.19    4.00
   1   7   2   58.89    3.10
   1   7   2   81.79    8.60
   1   7   2   57.89    3.50
  -1   7  -2   64.29    4.10
   1   7   2   52.39    3.90
  -1   7  -2   64.29    4.50
   1   7   2   60.49    7.60
  -1   7  -2   57.89    7.40
  -1   7  -2   63.09    3.50
   1   7   2   62.39    3.90
  -1   7  -2   60.29    7.10
   1   7   2   57.79    4.30
  -2  -7  -2   43.90    3.50
   2  -7   2   41.40    3.60
   2  -7   2   42.80    2.20
  -2  -7  -2   47.40    7.40
  -2  -7  -2   44.00    2.80
   2  -7   2   35.30    5.40
  -2  -7  -2   51.19    7.30
   2  -7   2   43.90    5.90
   2  -7   2   44.00    3.70
  -2  -7  -2   41.00    3.30
  -2  -7  -2   50.59    4.10
   2  -7   2   45.30    3.90
   2  -7   2   47.70    3.70
  -2  -7  -2   49.20    3.90
  -2  -7  -2   45.50    3.90
   2   7   2   41.90    3.30
  -2   7  -2   50.99    3.70
  -2   7  -2   45.50    4.20
   2   7   2   54.79    8.10
  -2   7  -2   51.29    7.50
   2   7   2   45.40    3.50
   2   7   2   50.19    6.50
  -2   7  -2   33.40    3.70
   2   7   2   50.69    3.60
  -2   7  -2   45.80    3.00
   2   7   2   46.00    3.80
  -2   7  -2   57.79    7.20
   2   7   2   42.10    2.90
  -3  -7  -2  194.48    8.20
   3  -7   2  180.28   11.00
  -3  -7  -2  208.58    7.80
  -3  -7  -2  195.68   13.10
  -3  -7  -2  209.18   12.90
   3  -7   2  210.18    8.10
  -3  -7  -2  215.98    7.80
  -3  -7  -2  199.28    7.50
   3  -7   2  190.38   10.80
   3  -7   2  191.68    8.40
  -3  -7  -2  219.28    8.70
   3  -7   2  211.18    9.40
   3  -7   2  210.98    8.40
   3   7   2  199.58    8.10
  -3   7  -2  205.38    8.10
  -3   7  -2  178.08   11.50
  -3   7  -2  215.48    8.50
   3   7   2  206.58    7.80
   3   7   2  203.58   12.50
   3   7   2  200.98    7.50
  -3   7  -2  211.28    7.40
   3   7   2  206.98   12.00
  -3   7  -2  177.68   11.20
   3   7   2  213.38    8.00
  -3   7  -2  210.58    8.50
   3   7   2  218.88    9.40
   4  -7   2   28.40    4.70
  -4  -7  -2   36.90    3.40
  -4  -7  -2   40.20    7.80
  -4  -7  -2   45.50    3.20
  -4  -7  -2   44.20    4.30
   4  -7   2   34.70    3.90
   4  -7   2   47.60    4.10
  -4  -7  -2   34.40    7.00
  -4  -7  -2   40.40    3.50
   4  -7   2   37.90    4.10
  -4  -7  -2   46.10    4.30
   4   7   2   39.90    3.50
  -4   7  -2   38.30    2.80
   4   7   2   33.80    5.80
   4   7   2   39.20    3.40
  -4   7  -2   32.30    4.10
  -4   7  -2   42.40    3.80
   4   7   2   42.90    6.50
   4   7   2   35.70    3.60
   4   7   2   39.30    3.60
  -5  -7  -2  576.44   19.00
   5  -7   2  598.14   20.00
  -5  -7  -2  588.74   19.70
  -5  -7  -2  590.44   18.80
   5  -7   2  593.74   19.80
  -5  -7  -2  569.44   18.40
   5  -7   2  564.84   19.10
  -5  -7  -2  574.24   19.80
   5   7   2  588.04   18.70
   5   7   2  588.34   19.00
  -5   7  -2  577.64   18.80
  -5   7  -2  597.74   19.40
   5   7   2  578.34   18.80
  -5   7  -2  553.44   18.00
  -5   7  -2  569.74   19.30
   5   7   2  592.94   19.00
  -6  -7  -2    6.40    3.00
  -6  -7  -2    9.40    2.10
  -6  -7  -2    7.00    3.20
   6  -7   2    6.70    2.70
  -6  -7  -2    7.10    2.30
   6  -7   2    3.00    2.60
  -6  -7  -2    8.30    3.10
   6  -7   2    6.70    3.10
   6   7   2    7.90    2.90
  -6   7  -2    2.70    2.70
  -6   7  -2    5.70    1.90
  -6   7  -2    6.90    2.20
   6   7   2    8.80    2.80
   6   7   2    3.90    2.20
  -6   7  -2    3.70    3.10
   6   7   2    3.70    2.20
  -7  -7  -2   20.60    4.50
  -7  -7  -2   17.60    3.80
   7  -7   2   19.80    3.90
  -7  -7  -2   16.10    3.80
  -7  -7  -2   17.60    2.40
   7  -7   2   17.50    3.80
   7  -7   2   23.00    3.00
  -7  -7  -2   19.70    3.10
   7  -7   2   18.00    3.50
   7   7   2   18.30    3.30
  -7   7  -2   20.40    3.50
   7   7   2   15.00    2.80
   7   7   2   18.90    3.30
  -7   7  -2   23.60    4.20
  -7   7  -2   21.50    2.90
   7   7   2   21.60    3.40
  -7   7  -2   19.20    2.60
   8  -7   2    6.10    2.20
   8  -7   2    9.80    4.20
   8  -7   2    5.70    3.30
  -8  -7  -2    4.80    3.50
  -8  -7  -2    7.60    2.10
   8  -7   2    3.90    3.40
  -8  -7  -2   15.00    5.00
   8   7   2    7.10    2.80
  -8   7  -2    6.70    2.50
   8   7   2    1.00    4.00
  -8   7  -2    2.40    2.80
   8   7   2    2.00    3.00
   8   7   2    2.00    2.80
  -8   7  -2    9.90    3.90
  -9  -7  -2  102.89    8.10
   9  -7   2   83.79    6.50
   9  -7   2   92.09    7.00
  -9  -7  -2  100.49    8.10
   9  -7   2   84.29    7.50
  -9  -7  -2   96.79    6.60
  -9  -7  -2  103.09    8.10
   9   7   2   94.99    6.50
   9   7   2   84.29    6.60
  -9   7  -2  101.59    8.40
  -9   7  -2   86.19    5.60
  -9   7  -2   85.29    6.10
   9   7   2   80.99    5.80
   9   7   2   86.09    6.50
  10  -7   2   53.59    6.20
 -10  -7  -2   74.39    8.70
  10  -7   2   63.59    6.50
  10  -7   2   68.49    6.60
 -10  -7  -2   51.29    6.90
 -10  -7  -2   76.99    6.60
 -10  -7  -2   57.79    7.10
  10   7   2   54.19    5.50
  10   7   2   66.79    5.20
  10   7   2   69.79    5.80
 -10   7  -2   62.39    6.80
 -10   7  -2   69.49    5.40
  10   7   2   64.69    6.40
 -10   7  -2   69.59    5.70
 -11  -7  -2   66.69    8.10
  11  -7   2   63.69    7.10
 -11  -7  -2   56.29    7.20
  11  -7   2   55.99    6.40
  11  -7   2   45.40    5.70
  11   7   2   71.69    8.90
  11   7   2   81.49   10.20
  11   7   2   48.00    5.30
 -11   7  -2   56.49    7.60
  11   7   2   57.59    7.00
 -11   7  -2   61.29    7.60
 -11   7  -2   64.49    5.70
 -12  -7  -2   39.50    7.10
 -12  -7  -2   37.20    7.20
 -12  -7  -2   42.60    7.80
  12  -7   2   47.00    6.40
  12  -7   2   32.90    4.00
 -12  -7  -2   41.50    5.70
 -12   7  -2   40.20    5.00
  12   7   2   36.90    4.70
  12   7   2   39.40    5.90
  12   7   2   40.30    5.90
 -12   7  -2   45.30    9.50
 -13  -7  -2    2.90    4.50
 -13  -7  -2   -1.30    6.60
  13  -7   2   -2.00    4.70
  13  -7   2   -3.20    2.50
 -13  -7  -2    4.90    6.90
 -13  -7  -2    4.30    6.20
  13   7   2    1.00    4.50
 -13   7  -2   -3.70    3.10
  13   7   2   -0.10    3.10
  13   7   2   -0.50    4.40
 -12  -8   2   31.30    6.70
  12  -8  -2   24.30    4.10
 -12  -8   2   29.90    7.20
  12  -8  -2   42.20    5.90
 -12  -8   2   30.20    5.70
 -12  -8   2   34.20    7.90
  12   8  -2   30.10    5.90
  12   8  -2   33.30    5.40
 -12   8   2   33.50    4.30
 -12   8   2   38.70    7.20
  12   8  -2   23.50    4.40
  12   8  -2   32.00    5.40
 -11  -8   2   17.20    6.50
 -11  -8   2   11.30    4.50
  11  -8  -2   13.30    4.60
  11  -8  -2    8.40    3.30
 -11  -8   2   12.50    6.80
  11   8  -2    3.80    4.40
  11   8  -2    5.60    3.70
 -11   8   2   17.60    5.90
  11   8  -2    8.70    4.90
  11   8  -2    8.00    4.50
 -11   8   2   15.70    3.60
 -11   8   2    8.80    3.70
 -10  -8   2   13.40    6.10
 -10  -8   2   17.90    5.30
  10  -8  -2    6.50    4.30
 -10  -8   2    3.20    3.80
  10  -8  -2    5.00    4.00
 -10   8   2    7.00    3.50
  10   8  -2    2.30    4.00
  10   8  -2    0.20    3.20
  10   8  -2   10.30    3.90
 -10   8   2    7.60    5.30
   9  -8  -2   -1.00    3.80
  -9  -8   2   -1.80    4.30
  -9  -8   2   -1.90    3.40
   9  -8  -2    2.70    3.50
   9  -8  -2   -0.80    2.70
  -9  -8   2    9.70    4.60
  -9  -8   2    1.80    5.20
  -9   8   2    0.20    3.00
   9   8  -2    0.80    3.70
   9   8  -2    4.20    3.70
  -9   8   2    4.50    3.10
  -9   8   2   -0.30    4.70
   9   8  -2    2.20    3.10
   9   8  -2   -1.10    3.20
  -8  -8   2   27.40    4.40
  -8  -8   2   18.60    5.60
   8  -8  -2   20.10    4.70
  -8  -8   2   19.00    4.90
   8  -8  -2   31.60    5.00
   8  -8  -2   18.00    3.50
  -8  -8   2   30.30    5.30
   8   8  -2   20.40    4.30
  -8   8   2   25.20    5.30
   8   8  -2   26.30    4.20
   8   8  -2   21.10    4.50
  -8   8   2   19.40    3.70
  -8   8   2   23.90    3.90
   8   8  -2   23.40    3.90
  -8   8   2   21.10    3.50
  -7  -8   2   18.00    6.30
   7  -8  -2   16.20    3.30
   7  -8  -2   16.20    2.90
   7  -8  -2   13.50    3.70
   7  -8  -2   10.90    3.60
  -7  -8   2   16.80    4.90
  -7   8   2    9.10    3.10
   7   8  -2   22.40    4.30
  -7   8   2   14.30    4.20
   7   8  -2   11.90    3.50
  -7   8   2   17.50    3.10
  -7   8   2   20.70    3.60
   7   8  -2   13.80    4.90
   6  -8  -2  134.09    7.30
   6  -8  -2  113.09    5.70
  -6  -8   2  124.89    7.40
  -6  -8   2  123.49    7.30
  -6  -8   2  126.39    6.90
   6   8  -2  122.39    6.60
  -6   8   2  121.99    5.90
   6   8  -2  111.59    6.20
  -6   8   2  124.69    6.90
   6   8  -2  133.39    7.30
  -6   8   2  148.59    8.80
   5  -8  -2   41.50    4.90
  -5  -8   2   38.90    4.30
  -5  -8   2   34.00    4.70
  -5  -8   2   45.00    4.90
  -5  -8   2   33.80    2.70
   5  -8  -2   37.20    4.20
   5  -8  -2   36.20    4.80
  -5  -8   2   36.50    4.30
   5   8  -2   42.60    4.80
   5   8  -2   35.70    3.80
   5   8  -2   37.40    3.90
  -5   8   2   36.80    4.10
  -5   8   2   45.90    5.30
   5   8  -2   35.80    3.90
  -5   8   2   35.60    3.60
  -5   8   2   37.50    4.40
   4  -8  -2   27.00    4.20
  -4  -8   2   26.80    3.50
  -4  -8   2   35.30    3.80
  -4  -8   2   22.00    2.60
   4  -8  -2   30.00    3.80
  -4  -8   2   30.80    4.30
  -4  -8   2   27.00    4.00
   4  -8  -2   26.10    4.10
   4  -8  -2   27.10    3.10
  -4   8   2   25.10    3.80
  -4   8   2   22.00    3.40
  -4   8   2   30.10    3.30
   4   8  -2   33.70    3.70
   4   8  -2   28.10    3.00
   4   8  -2   19.70    3.00
   4   8  -2   32.50    3.90
  -4   8   2   29.20    4.40
  -3  -8   2    0.80    2.90
   3  -8  -2    4.10    2.50
   3  -8  -2    3.60    2.00
  -3  -8   2    0.40    1.60
  -3  -8   2    3.00    2.10
  -3  -8   2    2.40    2.80
  -3  -8   2    0.00    6.30
   3  -8  -2    8.10    3.20
   3  -8  -2   -0.70    2.60
   3   8  -2   -0.70    2.10
   3   8  -2    3.70    2.40
   3   8  -2    3.30    2.30
   3   8  -2    2.90    5.00
  -3   8   2   -0.30    2.20
   3   8  -2   -1.20    5.10
  -3   8   2    1.70    2.20
   3   8  -2    3.10    1.70
  -3   8   2    1.30    2.70
  -2  -8   2    7.00    2.80
   2  -8  -2    8.00    2.30
  -2  -8   2   14.50    3.10
  -2  -8   2   14.10    3.10
   2  -8  -2    4.80    2.70
  -2  -8   2    9.30    8.10
  -2  -8   2    9.20    2.30
   2  -8  -2   12.60    3.00
  -2  -8   2   10.20    2.10
   2  -8  -2    9.90    2.80
  -2  -8   2   16.90    8.90
  -2  -8   2    7.90    2.10
   2   8  -2    6.40    2.50
  -2   8   2    9.70    2.60
   2   8  -2   14.90    2.70
   2   8  -2    9.60    2.30
  -2   8   2    9.70    2.90
   2   8  -2   12.50    5.50
  -2   8   2   11.30    2.60
  -2   8   2    7.90    5.70
   2   8  -2   11.40    3.00
  -2   8   2   13.00    3.20
   2   8  -2    5.00    5.90
  -2   8   2   11.70    5.70
   2   8  -2   11.40    2.90
   2   8  -2    9.90    1.80
  -1  -8   2  312.57   10.90
  -1  -8   2  324.97   11.90
  -1  -8   2  297.17   16.40
  -1  -8   2  322.27   11.80
  -1  -8   2  287.87   16.70
  -1  -8   2  300.57   10.60
   1  -8  -2  346.87   13.10
  -1  -8   2  323.47   11.20
  -1  -8   2  322.87   11.90
   1  -8  -2  317.27   13.30
   1  -8  -2  318.27   16.60
   1  -8  -2  334.27   12.10
   1  -8  -2  325.67   11.90
   1   8  -2  310.87   15.80
  -1   8   2  330.47   11.30
   1   8  -2  310.87   10.10
   1   8  -2  341.17   11.20
  -1   8   2  296.47    9.90
  -1   8   2  323.67   12.00
  -1   8   2  319.87   11.80
   1   8  -2  305.27   16.30
   1   8  -2  316.77   11.00
   1   8  -2  307.47   11.40
  -1   8   2  288.97   15.90
   1   8  -2  323.77   11.90
  -1   8   2  299.87   16.30
   0  -8   2    5.30    5.30
   0  -8   2   16.20    3.10
   0  -8  -2    5.90    5.60
   0  -8  -2    9.10    2.60
   0  -8   2   12.80    1.80
   0  -8  -2   14.90    2.80
   0  -8  -2   12.80    2.90
   0  -8  -2   12.10    3.00
   0  -8   2   11.50    5.60
   0  -8   2   14.50    2.70
   0  -8   2   13.90    2.80
   0  -8  -2   13.20    5.50
   0  -8   2   15.10    3.00
   0   8   2    9.30    2.30
   0   8   2   13.30    1.80
   0   8   2   16.80    2.60
   0   8   2   12.40    5.50
   0   8  -2   14.00    3.00
   0   8  -2   10.20    2.30
   0   8   2   10.40    5.70
   0   8   2   11.60    2.90
   0   8  -2   14.70    3.00
   0   8  -2    9.60    2.50
   0   8   2   12.90    3.00
   0   8  -2   13.30    5.80
   0   8  -2   14.10    5.70
  -1  -8  -2  197.48    8.70
   1  -8   2  198.38    8.60
  -1  -8  -2  165.28   12.60
  -1  -8  -2  181.98   13.30
  -1  -8  -2  188.88    8.00
   1  -8   2  197.98    8.20
   1  -8   2  168.18   12.40
  -1  -8  -2  187.68    8.20
   1  -8   2  170.88   12.10
   1  -8   2  185.58    8.00
  -1  -8  -2  193.28    7.80
  -1  -8  -2  188.78    8.30
   1  -8   2  190.98    8.40
  -1   8  -2  186.58   12.60
   1   8   2  182.88   12.60
   1   8   2  184.88    7.30
   1   8   2  195.38    7.70
   1   8   2  181.48    7.70
  -1   8  -2  180.38   12.20
   1   8   2  186.68    8.20
  -1   8  -2  207.18    7.50
   1   8   2  182.88   12.90
   1   8   2  173.78    9.00
  -1   8  -2  204.68    8.40
   1   8   2  184.38    6.80
  -1   8  -2  193.98    8.50
   2  -8   2   32.80    3.70
  -2  -8  -2   46.60    5.80
  -2  -8  -2   35.50    4.00
  -2  -8  -2   39.10    7.60
  -2  -8  -2   40.70    8.20
   2  -8   2   38.40    4.10
  -2  -8  -2   33.50    3.90
  -2  -8  -2   33.60    2.70
   2  -8   2   42.60    4.70
   2  -8   2   36.80    3.90
  -2  -8  -2   31.40    3.60
  -2   8  -2   35.30    4.50
  -2   8  -2   43.30    4.50
  -2   8  -2   32.50    4.00
   2   8   2   36.50    3.70
  -2   8  -2   38.30    6.70
   2   8   2   37.00    6.80
   2   8   2   34.80    2.80
  -2   8  -2   35.80    3.20
   2   8   2   29.50    6.40
   2   8   2   29.90    3.40
   2   8   2   28.30    3.70
  -2   8  -2   38.20    7.00
  -3  -8  -2   -0.30    7.10
  -3  -8  -2    4.20    2.70
   3  -8   2    2.30    2.50
   3  -8   2    1.00    2.30
  -3  -8  -2   -1.90    2.00
   3  -8   2    0.50    2.40
  -3  -8  -2    2.80    2.00
   3  -8   2    2.20    2.60
  -3  -8  -2   10.20    7.10
  -3  -8  -2    0.00    2.70
  -3  -8  -2    0.00    1.80
   3   8   2    0.40    5.80
  -3   8  -2   -1.40    2.30
   3   8   2    3.30    2.70
   3   8   2   -0.10    5.10
  -3   8  -2   -2.60    3.40
   3   8   2    1.40    2.00
  -3   8  -2    0.00    2.80
  -3   8  -2   -0.30    1.90
   3   8   2    2.70    2.40
   4  -8   2   67.99    5.80
  -4  -8  -2   75.49    4.40
   4  -8   2   68.69    5.40
   4  -8   2   68.69    4.90
  -4  -8  -2   71.99    4.80
   4  -8   2   64.99    5.40
  -4  -8  -2   72.39    5.70
  -4  -8  -2   69.99    5.70
  -4  -8  -2   70.99    4.40
   4   8   2   70.29    4.70
   4   8   2   72.59    4.80
  -4   8  -2   63.39    5.50
  -4   8  -2   78.69    5.90
   4   8   2   78.29    5.30
  -4   8  -2   68.79    4.00
   4   8   2   71.79    4.40
  -4   8  -2   67.79    5.20
  -5  -8  -2  126.89    7.00
  -5  -8  -2  119.49    6.20
   5  -8   2  118.89    7.20
  -5  -8  -2  119.69    7.20
  -5  -8  -2  119.69    6.30
   5  -8   2  120.79    6.50
   5  -8   2  115.19    6.80
  -5  -8  -2  119.69    5.70
   5  -8   2  110.79    7.00
   5   8   2  119.19    6.00
  -5   8  -2  120.99    5.40
  -5   8  -2  122.09    7.20
  -5   8  -2  129.99    6.80
  -5   8  -2  129.79    7.30
   5   8   2  131.79    6.50
   5   8   2  123.09    6.60
   5   8   2  128.79    6.30
  -6  -8  -2  156.98    9.80
  -6  -8  -2  180.08    8.20
  -6  -8  -2  153.98    7.40
   6  -8   2  174.78    8.20
  -6  -8  -2  171.18    7.90
  -6  -8  -2  169.38   12.50
   6   8   2  168.18    7.70
   6   8   2  168.48    7.70
   6   8   2  169.08    7.90
  -6   8  -2  166.78    8.60
  -6   8  -2  176.68    8.40
  -6   8  -2  154.08    6.60
   6   8   2  174.68   10.90
  -7  -8  -2    1.00    6.30
   7  -8   2    5.40    3.00
   7  -8   2    9.40    4.20
  -7  -8  -2   10.10    4.70
  -7  -8  -2   10.70    5.00
  -7  -8  -2   12.20    4.60
   7  -8   2    9.60    3.40
   7  -8   2    8.30    3.40
  -7   8  -2   11.70    3.60
   7   8   2    7.90    3.30
   7   8   2   10.60    3.30
   7   8   2    3.40    3.20
   8  -8   2   21.60    4.40
   8  -8   2   20.40    3.80
   8  -8   2   25.90    5.40
  -8  -8  -2   24.30    4.90
  -8  -8  -2   22.10    5.20
  -8  -8  -2   27.50    5.10
  -8  -8  -2   22.30    3.90
   8  -8   2   18.20    4.00
  -8   8  -2   25.50    4.20
  -8   8  -2   27.50    5.30
   8   8   2   20.80    3.90
   8   8   2   26.80    4.50
   8   8   2   16.70    3.60
   8   8   2   20.60    3.90
   9  -8   2    1.00    3.10
  -9  -8  -2    3.10    4.70
  -9  -8  -2    1.10    4.50
   9  -8   2   -5.50    4.10
  -9  -8  -2    6.90    3.60
   9  -8   2   -1.60    3.60
  -9  -8  -2    2.50    5.50
   9  -8   2   -3.30    2.70
  -9   8  -2    4.90    4.00
   9   8   2   -0.60    3.10
   9   8   2   -0.10    3.40
   9   8   2   -1.00    3.00
  -9   8  -2    2.00    3.40
   9   8   2   -2.00    2.90
  10  -8   2   36.20    5.80
  10  -8   2   34.20    5.50
 -10  -8  -2   56.89    7.40
 -10  -8  -2   44.60    6.80
 -10  -8  -2   33.90    5.20
  10  -8   2   42.30    6.60
 -10   8  -2   40.80    6.40
  10   8   2   44.20    6.30
  10   8   2   28.20    4.60
 -10   8  -2   33.10    4.80
  10   8   2   34.60    4.70
 -11  -8  -2   16.30    6.50
 -11  -8  -2   12.60    4.70
  11  -8   2   14.60    5.30
 -11  -8  -2   14.40    5.80
 -11  -8  -2    9.10    6.80
  11   8   2    9.20    4.50
  11   8   2    5.60    3.40
  11   8   2   13.90    4.60
 -11   8  -2    9.30    3.90
 -11   8  -2   11.10    3.80
 -12  -8  -2   33.90    7.60
  12  -8   2   28.20    4.20
 -12  -8  -2   40.30    5.80
 -12  -8  -2   33.60    7.40
  12  -8   2   29.30    6.00
 -12  -8  -2   34.20    7.40
 -12   8  -2   31.80    6.60
  12   8   2   33.20    4.70
  12   8   2   32.70    5.50
 -12   8  -2   32.20    4.80
  12   8   2   36.50    5.90
 -11  -9   2    9.10    6.00
 -11  -9   2    6.20    4.70
 -11  -9   2    5.30    6.10
 -11  -9   2   15.80    7.10
  11  -9  -2    6.20    3.70
  11  -9  -2    2.30    4.60
  11   9  -2   -4.10    3.60
  11   9  -2    3.80    4.40
  11   9  -2    3.30    4.50
 -11   9   2    8.60    6.00
 -11   9   2    7.80    4.10
  11   9  -2    3.30    4.70
  10  -9  -2    3.90    4.40
 -10  -9   2    7.90    5.50
 -10  -9   2   13.00    5.90
 -10  -9   2    9.80    6.20
 -10  -9   2   -0.50    4.30
  10  -9  -2    2.70    3.50
  10   9  -2    7.00    4.00
 -10   9   2    4.70    5.90
 -10   9   2   10.60    4.20
  10   9  -2    0.00    4.20
  10   9  -2    3.20    3.90
 -10   9   2   10.00    3.90
  10   9  -2    4.00    4.60
   9  -9  -2    4.20    4.60
  -9  -9   2    8.00    4.20
  -9  -9   2   14.00    6.40
   9  -9  -2    6.60    4.60
  -9  -9   2    6.70    5.00
  -9  -9   2    8.40    6.20
   9  -9  -2    6.20    4.90
  -9   9   2    4.00    3.60
   9   9  -2    4.10    3.90
   9   9  -2    7.60    3.70
   9   9  -2    1.20    4.10
   9   9  -2    5.90    4.80
  -9   9   2   14.70    6.60
  -9   9   2    4.90    3.80
   8  -9  -2    8.90    3.80
  -8  -9   2   12.90    4.80
  -8  -9   2   12.60    5.30
   8  -9  -2   19.30    4.80
  -8  -9   2    9.00    3.80
  -8  -9   2   11.30    4.90
   8   9  -2   15.80    4.10
   8   9  -2    3.50    3.30
   8   9  -2    9.70    4.30
  -8   9   2   17.70    5.60
  -8   9   2   13.60    3.70
   8   9  -2   14.40    4.60
  -8   9   2   20.00    4.00
  -7  -9   2   33.00    5.60
   7  -9  -2   28.40    5.10
   7  -9  -2   41.40    5.90
   7  -9  -2   37.70    4.90
  -7  -9   2   35.10    5.40
  -7  -9   2   34.50    5.80
  -7  -9   2   36.50    4.90
  -7   9   2   33.90    4.40
  -7   9   2   47.20    5.70
   7   9  -2   32.10    5.20
   7   9  -2   39.70    5.60
  -7   9   2   36.00    4.30
   7   9  -2   31.00    4.30
   7   9  -2   24.70    4.10
  -7   9   2   29.20    5.50
  -6  -9   2   22.50    4.30
  -6  -9   2   20.60    4.70
   6  -9  -2   28.20    5.00
   6  -9  -2   21.70    4.40
   6  -9  -2   14.50    3.90
  -6  -9   2   31.10    5.50
  -6  -9   2   22.30    4.30
   6   9  -2   13.90    3.40
  -6   9   2   21.70    4.00
   6   9  -2   25.50    3.90
   6   9  -2   23.40    4.60
  -6   9   2   21.10    3.30
  -6   9   2   18.90    4.90
  -5  -9   2   20.30    3.80
   5  -9  -2   15.50    2.70
  -5  -9   2   28.10    5.00
  -5  -9   2   20.70    3.70
   5  -9  -2   15.70    4.10
   5  -9  -2   11.80    3.80
  -5  -9   2   19.70    4.10
   5  -9  -2   15.80    4.40
  -5   9   2   24.10    4.10
  -5   9   2   18.10    4.70
  -5   9   2   21.60    3.90
   5   9  -2   17.20    4.20
  -5   9   2   16.50    3.10
   5   9  -2   17.50    3.10
   5   9  -2   11.40    3.00
   5   9  -2   15.70    3.70
  -4  -9   2    4.40    2.70
  -4  -9   2   -0.70    5.20
  -4  -9   2    6.70    2.10
   4  -9  -2    1.90    3.20
   4  -9  -2    2.60    3.10
  -4  -9   2    2.60    5.40
   4  -9  -2    5.80    2.40
  -4  -9   2    2.80    2.60
  -4   9   2    8.30    3.30
  -4   9   2    7.80    3.10
   4   9  -2    5.70    3.60
  -4   9   2   12.50    4.30
  -4   9   2    3.50    2.60
   4   9  -2    1.90    2.60
   4   9  -2    8.60    3.40
   4   9  -2    0.80    2.10
  -3  -9   2    1.60    3.30
  -3  -9   2    0.60    2.30
   3  -9  -2   -1.60    3.00
   3  -9  -2   -3.30    3.30
  -3  -9   2    2.70    2.10
   3  -9  -2    3.30    2.20
  -3  -9   2   -0.20    2.10
   3  -9  -2    5.40    3.20
  -3  -9   2    2.70    3.30
  -3   9   2    4.60    3.00
   3   9  -2    4.50    2.80
  -3   9   2    0.30    5.40
   3   9  -2   -3.50    3.40
   3   9  -2    2.00    1.90
  -3   9   2    1.40    2.70
  -3   9   2    1.30    2.50
   3   9  -2   -2.20    2.30
  -2  -9   2   57.29    5.30
  -2  -9   2   48.30    4.20
   2  -9  -2   54.99    5.70
   2  -9  -2   71.79    5.80
  -2  -9   2   62.69    5.60
  -2  -9   2   57.49    4.00
   2  -9  -2   51.99    4.20
   2  -9  -2   62.59    5.30
   2   9  -2   54.49    5.00
   2   9  -2   48.80    5.10
  -2   9   2   54.19    5.40
  -2   9   2   62.39    4.60
  -2   9   2   54.79    5.20
   2   9  -2   50.59    4.50
   2   9  -2   47.00    3.30
  -2   9   2   60.19    5.60
  -1  -9   2   26.90    3.80
  -1  -9   2   21.80    3.90
   1  -9  -2   23.00    3.90
   1  -9  -2   31.30    4.60
  -1  -9   2   23.00    2.70
   1  -9  -2   27.50    3.50
   1  -9  -2   19.20    3.60
  -1  -9   2   21.30    3.10
  -1  -9   2   30.00    4.30
   1   9  -2   25.70    3.50
  -1   9   2   28.10    4.00
   1   9  -2   24.10    3.80
  -1   9   2   29.60    3.60
   1   9  -2   24.60    3.90
  -1   9   2   24.50    4.30
   1   9  -2   19.10    2.90
  -1   9   2   23.60    3.40
   0  -9  -2   76.19    5.90
   0  -9   2   71.39    5.50
   0  -9   2   66.39    5.30
   0  -9   2   72.09    5.10
   0  -9  -2   66.69    5.10
   0  -9  -2   66.19    5.00
   0   9   2   72.59    5.10
   0   9   2   68.19    5.50
   0   9   2   77.69    5.40
   0   9   2   73.99    5.80
   0   9  -2   71.69    5.40
   0   9  -2   70.99    5.80
   0   9  -2   66.29    4.50
  -1  -9  -2    4.20    2.50
  -1  -9  -2   -4.50    2.50
   1  -9   2   -2.90    2.60
   1  -9   2    1.00    2.80
  -1  -9  -2   -0.20    3.10
   1  -9   2   -0.40    2.40
  -1  -9  -2    4.00    2.90
   1  -9   2    1.70    2.80
   1   9   2    1.50    2.60
  -1   9  -2    0.30    2.30
   1   9   2    0.00    1.80
  -1   9  -2    1.30    2.80
   1   9   2    2.70    2.90
   1   9   2    0.60    2.20
  -1   9  -2    0.00    2.80
  -1   9  -2    0.20    2.20
   1   9   2    1.70    2.90
  -2  -9  -2   -1.80    2.70
   2  -9   2    3.00    2.70
   2  -9   2    2.40    3.20
   2  -9   2   -2.00    2.80
  -2  -9  -2    4.60    3.00
  -2  -9  -2    1.40    2.20
   2  -9   2    2.60    2.80
   2   9   2   15.90   11.50
  -2   9  -2    1.80    2.60
   2   9   2    5.60    3.30
  -2   9  -2   -0.40    2.90
   2   9   2    4.30    2.70
  -2   9  -2    4.00    3.00
   2   9   2    3.50    2.20
  -2   9  -2    4.40    2.30
   2   9   2    0.70   11.30
   3  -9   2   33.20    4.40
  -3  -9  -2   35.20    7.50
  -3  -9  -2   24.80    3.30
   3  -9   2   35.10    4.20
  -3  -9  -2   23.00    4.40
  -3  -9  -2   25.90    3.30
  -3  -9  -2   31.20    4.50
   3  -9   2   31.50    4.60
  -3   9  -2   29.70    3.50
   3   9   2   29.90    3.30
   3   9   2   35.60    4.30
  -3   9  -2   28.20    4.70
  -3   9  -2   30.00    4.50
  -3   9  -2   36.90    4.40
   3   9   2   36.40    4.40
   3   9   2   30.90    3.60
   4  -9   2    0.20    3.00
  -4  -9  -2    6.70    3.90
   4  -9   2    7.50    3.10
   4  -9   2    3.80    3.40
  -4  -9  -2    5.40    2.70
  -4  -9  -2    1.80    2.20
   4  -9   2    6.50    3.90
  -4  -9  -2    3.50    2.20
  -4  -9  -2    7.70    3.70
   4   9   2    6.00    5.90
   4   9   2    4.80    2.70
  -4   9  -2    1.70    5.70
  -4   9  -2    8.50    3.30
   4   9   2    5.10    2.50
  -4   9  -2    4.30    2.30
   4   9   2    4.70    3.40
  -4   9  -2    4.20    3.30
  -5  -9  -2   98.59    5.50
   5  -9   2   91.59    7.00
  -5  -9  -2   90.89    7.20
   5  -9   2  111.59    7.50
  -5  -9  -2  105.69    6.40
   5  -9   2   91.79    6.30
   5  -9   2  107.79    7.90
  -5  -9  -2   98.89    7.60
  -5  -9  -2   91.39    5.80
   5   9   2  106.79    6.50
  -5   9  -2  118.29    7.60
   5   9   2  112.69    6.10
   5   9   2  106.09    6.80
  -5   9  -2   94.99    5.10
   5   9   2  101.09    6.30
  -5   9  -2  119.99    7.10
  -5   9  -2  110.59    7.30
  -6  -9  -2    1.90    3.70
  -6  -9  -2    5.00    4.50
  -6  -9  -2    5.80    4.90
  -6  -9  -2    2.70    3.10
   6  -9   2   -3.20    2.90
   6  -9   2   -1.40    3.50
   6  -9   2    0.40    3.70
   6  -9   2    3.50    3.30
  -6  -9  -2    4.40    4.20
  -6   9  -2    0.40    4.10
   6   9   2    3.10    3.00
   6   9   2    4.90    3.20
   6   9   2   -0.10    2.90
  -6   9  -2   -0.70    3.00
   6   9   2    0.80    3.30
   7  -9   2    8.50    3.70
  -7  -9  -2   10.40    5.20
   7  -9   2   15.40    4.50
   7  -9   2   18.40    4.30
  -7  -9  -2    9.00    3.60
   7  -9   2   11.50    4.60
  -7  -9  -2    6.60    3.90
  -7  -9  -2    9.00    4.70
  -7   9  -2    7.60    3.60
  -7   9  -2   15.50    4.10
   7   9   2   10.20    3.80
   7   9   2    8.10    3.60
   7   9   2    4.90    3.30
   7   9   2   10.60    4.30
  -7   9  -2   17.00    5.00
   8  -9   2    0.60    3.50
   8  -9   2    1.30    3.60
  -8  -9  -2   11.50    4.50
  -8  -9  -2   -1.20    4.70
  -8  -9  -2    7.40    5.40
  -8  -9  -2    4.80    3.70
   8  -9   2    3.90    4.70
   8   9   2    6.90    4.20
   8   9   2    0.40    3.30
   8   9   2   -1.50    3.30
   8   9   2    1.80    3.50
  -8   9  -2    7.90    3.80
  -8   9  -2   11.00    4.70
  -8   9  -2    4.60    3.50
  -9  -9  -2   11.40    4.10
  -9  -9  -2   10.20    5.00
   9  -9   2    1.00    4.30
  -9  -9  -2    9.90    6.40
   9  -9   2    2.70    4.60
  -9  -9  -2    1.60    8.30
   9   9   2   18.20    4.40
   9   9   2    9.80    4.50
  -9   9  -2   16.70    4.50
  -9   9  -2   14.70    5.20
   9   9   2   16.10    4.80
  -9   9  -2    9.00    4.10
  10  -9   2   29.90    6.20
 -10  -9  -2   28.20    5.30
 -10  -9  -2   37.80    7.30
 -10  -9  -2   26.60    7.10
 -10  -9  -2   24.70    6.10
  10  -9   2   21.90    4.60
  10   9   2   27.10    5.20
  10   9   2   32.00    5.50
  10   9   2   22.20    4.70
 -10   9  -2   16.20    5.90
  10   9   2   33.10    5.70
 -10   9  -2   32.20    4.90
 -10   9  -2   32.60    5.20
  11  -9   2    2.40    3.50
 -11  -9  -2    8.60    4.70
  11  -9   2    2.30    5.20
 -11  -9  -2    1.80    6.40
 -11  -9  -2    1.30    6.80
 -11  -9  -2    6.60    5.90
  11   9   2    9.10    4.50
 -11   9  -2   12.10    5.90
 -11   9  -2   13.80    4.30
  11   9   2   -0.10    3.80
  11   9   2    9.00    4.90
  10 -10  -2   14.30    5.20
 -10 -10   2    1.90    4.70
 -10 -10   2   12.70    6.90
  10 -10  -2    2.50    4.00
 -10 -10   2    2.90    5.80
 -10 -10   2    9.00    5.70
  10  10  -2   -1.20    4.70
  10  10  -2    6.60    4.50
 -10  10   2    5.20    6.00
  10  10  -2    0.00    4.20
  10  10  -2    0.70    5.00
 -10  10   2   10.40    4.30
  -9 -10   2   16.00    5.50
  -9 -10   2   10.00    5.70
  -9 -10   2    8.00    4.70
  -9 -10   2   20.40    6.50
   9 -10  -2    6.60    4.70
   9 -10  -2    0.90    4.10
   9  10  -2    6.50    4.80
   9  10  -2    6.00    4.20
  -9  10   2   20.40    6.50
   9  10  -2    5.60    4.20
   9  10  -2    7.70    4.60
  -9  10   2    8.80    4.20
  -8 -10   2    5.50    4.50
   8 -10  -2   -2.80    3.90
   8 -10  -2   -0.50    4.50
  -8 -10   2   17.10    6.00
  -8 -10   2   12.70    8.30
   8  10  -2    4.40    3.80
   8  10  -2   -0.30    4.10
   8  10  -2    8.60    4.70
  -8  10   2    5.90    4.00
   8  10  -2    6.50    7.30
  -8  10   2   -2.60    4.80
  -7 -10   2    2.00    3.80
  -7 -10   2    5.80    4.40
   7 -10  -2   -0.90    4.60
  -7 -10   2    6.20    7.30
   7 -10  -2    1.00    3.80
  -7 -10   2    5.00    4.90
   7 -10  -2    3.20    4.50
   7  10  -2    6.30    4.50
   7  10  -2    4.60    4.80
   7  10  -2    3.60    3.40
  -7  10   2    8.80    4.30
   7  10  -2    2.10    3.60
  -7  10   2    6.40    5.20
  -7  10   2    7.20    3.90
  -6 -10   2   69.39    7.80
  -6 -10   2   52.79    6.40
   6 -10  -2   46.70    5.70
  -6 -10   2   54.69    6.70
   6 -10  -2   55.99    7.00
   6 -10  -2   59.89    7.20
  -6 -10   2   52.29    6.50
  -6  10   2   62.29    5.00
  -6  10   2   60.79    6.60
   6  10  -2   51.89    6.70
   6  10  -2   61.79    5.80
  -6  10   2   64.39    7.00
   6  10  -2   44.80    5.20
   6  10  -2   48.30    5.40
  -5 -10   2    1.00    3.20
   5 -10  -2    3.70    3.80
  -5 -10   2    6.00    4.40
   5 -10  -2    0.30    4.10
  -5 -10   2    8.40    4.60
  -5 -10   2    4.30    3.40
   5 -10  -2    3.50    4.00
  -5  10   2    4.50    3.50
  -5  10   2    3.30    4.10
   5  10  -2    1.20    3.20
  -5  10   2    6.90    3.70
   5  10  -2    5.50    4.10
   5  10  -2    4.10    3.60
  -4 -10   2   34.50    4.30
   4 -10  -2   45.40    4.50
  -4 -10   2   37.40    5.50
  -4 -10   2   52.89    6.30
   4 -10  -2   35.00    5.30
   4 -10  -2   38.00    5.60
   4 -10  -2   29.20    5.10
  -4  10   2   57.09    6.10
   4  10  -2   42.80    4.00
  -4  10   2   47.00    5.90
   4  10  -2   48.90    5.90
   4  10  -2   30.50    5.90
  -4  10   2   39.90    5.10
  -4  10   2   36.00    5.20
   4  10  -2   49.10    5.50
  -3 -10   2    5.40    2.80
  -3 -10   2   14.40    2.80
   3 -10  -2   17.00    4.90
   3 -10  -2   11.00    3.80
   3 -10  -2   11.00    3.30
  -3 -10   2    9.90    4.30
  -3 -10   2   13.30    4.70
   3 -10  -2   12.50    4.20
  -3  10   2   22.00    4.20
   3  10  -2    7.80    3.60
   3  10  -2    9.90    4.00
  -3  10   2   19.30    3.80
  -3  10   2   13.50    3.60
  -3  10   2   14.10    4.40
   2 -10  -2   11.50    4.40
   2 -10  -2   10.00    3.80
   2 -10  -2    1.70    2.90
   2 -10  -2    8.90    3.70
   2  10  -2    7.30    3.80
  -2  10   2    8.10    4.30
  -2  10   2   10.60    3.80
   2  10  -2    9.40    3.70
  -2  10   2   16.80    3.40
  -2  10   2    0.10    3.10
  -1 -10   2    6.20    2.80
   1 -10  -2   10.40    3.80
   1 -10  -2    7.70    5.40
   1 -10  -2    6.00    3.10
   1 -10  -2   19.10    4.60
  -1 -10   2   12.40    3.70
  -1 -10   2   10.70    3.80
  -1  10   2    9.00    3.80
  -1  10   2    6.20    4.10
   1  10  -2   15.40    4.30
  -1  10   2   15.60    3.40
   1  10  -2    9.30    3.30
  -1  10   2   14.20    3.80
   0 -10   2   23.00    5.10
   0 -10  -2   17.20    3.70
   0 -10  -2   24.80    4.20
   0 -10   2   24.30    4.30
   0 -10   2   21.70    4.20
   0 -10  -2   24.90    4.20
   0 -10  -2   30.60    5.00
   0  10  -2   24.00    4.40
   0  10  -2   26.80    3.80
   0  10   2   24.50    3.50
   0  10   2   28.10    5.10
   0  10  -2   31.20    4.00
   0  10   2   31.10    5.30
   0  10  -2   25.60    4.80
   1 -10   2   55.09    5.30
  -1 -10  -2   69.39    6.80
  -1 -10  -2   49.70    5.40
   1 -10   2   53.59    6.00
   1 -10   2   55.19    6.40
  -1 -10  -2   50.39    5.00
  -1  10  -2   67.29    6.10
  -1  10  -2   62.59    4.80
  -1  10  -2   59.99    5.80
  -1  10  -2   66.29    6.50
   1  10   2   63.79    6.30
   1  10   2   54.59    5.50
  -2 -10  -2    7.70    4.20
   2 -10   2    8.90    3.80
   2 -10   2   12.50    4.70
  -2 -10  -2   14.60    4.60
  -2 -10  -2   12.20    3.20
   2  10   2   17.20    4.10
  -2  10  -2   16.20    3.70
   2  10   2   17.10    4.50
  -2  10  -2   20.90    4.60
  -2  10  -2   14.20    4.10
  -2  10  -2   15.10    3.10
  -3 -10  -2   14.90    4.50
   3 -10   2   18.00    4.20
  -3 -10  -2   15.90    3.20
   3 -10   2   12.90    4.50
  -3 -10  -2   25.50    5.30
   3 -10   2   19.00    6.50
   3 -10   2   13.40    5.40
  -3  10  -2   25.30    4.80
   3  10   2   23.80    4.90
   3  10   2   26.30    4.40
  -3  10  -2   22.90    4.30
  -3  10  -2   20.90    3.30
   3  10   2   20.20    2.90
  -3  10  -2   27.10    4.10
  -4 -10  -2    7.40    4.40
   4 -10   2    1.00    3.70
   4 -10   2    4.20    3.50
  -4 -10  -2    1.00    4.00
  -4 -10  -2   -0.20    2.70
   4 -10   2   -1.30    4.00
   4 -10   2    1.50    4.40
  -4  10  -2   10.10    3.80
  -4  10  -2    0.80    2.50
  -4  10  -2   -0.80    4.20
  -4  10  -2    4.50    3.30
   4  10   2    2.50    3.70
   4  10   2    2.30    3.10
   4  10   2   -4.70    2.50
   5 -10   2    3.60    4.00
  -5 -10  -2   18.40    4.00
  -5 -10  -2   -1.00    4.10
   5 -10   2   11.30    4.00
   5 -10   2   10.40    3.70
   5 -10   2    6.20    4.40
  -5 -10  -2    9.60    4.60
  -5 -10  -2    4.60    4.60
   5  10   2    5.00    3.10
  -5  10  -2    8.00    3.60
   5  10   2    5.90    3.20
  -5  10  -2   10.20    4.60
  -5  10  -2   10.20    3.80
   5  10   2   12.50    4.20
   5  10   2   10.60    4.10
   6 -10   2   -2.50    4.50
  -6 -10  -2    7.00    4.60
   6 -10   2    1.10    3.90
  -6 -10  -2   11.00    3.90
  -6 -10  -2    6.60    3.60
   6 -10   2    3.70    4.30
   6 -10   2    6.70    3.70
  -6 -10  -2    6.10    4.80
   6  10   2   10.50    4.30
  -6  10  -2   11.40    4.20
   6  10   2    3.10    3.30
   6  10   2    5.00    4.00
   6  10   2    8.60    3.50
  -6  10  -2    5.70    3.80
  -6  10  -2   10.10    5.00
  -7 -10  -2   20.80    6.60
   7 -10   2   18.80    4.80
  -7 -10  -2   23.60    4.70
  -7 -10  -2   23.20    4.70
  -7 -10  -2   27.40    6.20
   7 -10   2   19.10    5.10
   7 -10   2   23.00    4.30
  -7  10  -2   19.30    4.90
   7  10   2   24.10    4.80
  -7  10  -2   27.00    5.10
   7  10   2   20.00    4.50
   7  10   2   17.60    4.10
  -7  10  -2   35.30    6.30
  -8 -10  -2   12.80    5.60
   8 -10   2   -6.10    4.60
  -8 -10  -2    9.90    6.10
   8 -10   2    4.70    4.30
  -8 -10  -2    5.00    4.90
   8  10   2    9.60    4.70
  -8  10  -2    1.30    5.30
  -8  10  -2    2.70    4.00
   8  10   2    4.10    3.90
  -9 -10  -2   29.60    7.40
   9 -10   2    7.90    4.50
  -9 -10  -2   18.80    5.20
  -9 -10  -2   14.10    5.40
   9 -10   2   21.20    6.40
  -9 -10  -2   13.60    5.80
  -9  10  -2   12.70    5.80
   9  10   2   16.10    4.80
  -9  10  -2   21.00    4.80
   9  10   2   15.20    5.10
   9  10   2   12.50    4.30
  -9  10  -2   18.70    6.80
   9  10   2   21.50    5.00
 -10 -10  -2    3.00    6.40
 -10 -10  -2    7.10    5.70
  10 -10   2   -3.90    5.30
  10 -10   2    1.20    4.00
 -10 -10  -2    9.50    7.20
 -10 -10  -2    2.50    4.90
 -10  10  -2   -2.20    4.00
 -10  10  -2   15.50    5.70
  10  10   2   -2.70    3.80
  10  10   2   -2.00    4.50
  10  10   2   -1.30    4.30
  10  10   2    8.20    4.60
  -9 -11   2   18.60    7.60
  -9 -11   2    5.60    6.60
   9  11  -2    4.30    4.60
   9  11  -2    2.00    4.80
   9  11  -2    2.90    6.60
  -8 -11   2    4.30    5.60
   8 -11  -2    6.00    5.50
  -8 -11   2    7.90    5.20
   8 -11  -2    5.40    4.50
  -8 -11   2   13.80    6.60
   8  11  -2   10.60    5.20
  -8  11   2    6.50    5.80
   8  11  -2    4.90    4.70
   8  11  -2    1.70    4.30
   8  11  -2    0.60    4.60
  -7 -11   2    0.40    5.30
  -7 -11   2    1.40    4.70
   7 -11  -2    1.60    5.10
   7 -11  -2   -1.00    4.30
  -7 -11   2    8.70    5.50
  -7  11   2    2.10    5.60
  -7  11   2    9.00    4.70
   7  11  -2    5.90    4.80
   7  11  -2   -0.30    4.60
  -7  11   2    5.70    4.40
   7  11  -2    2.00    4.50
   6 -11  -2   10.90    4.80
   6 -11  -2   21.80    6.00
  -6 -11   2   18.60    4.60
  -6 -11   2   17.90    5.50
  -6 -11   2    8.00    5.80
   6  11  -2   14.80    5.30
   6  11  -2   11.40    4.30
  -6  11   2   13.40    5.90
  -6  11   2   17.10    4.70
   6  11  -2   14.00    4.70
   5 -11  -2   39.70   10.40
   5 -11  -2   40.40    6.00
   5 -11  -2   35.90    5.80
  -5  11   2   40.50    5.60
  -5  11   2   43.60    5.00
  -5  11   2   43.40    9.80
   5  11  -2   44.60    9.60
   5  11  -2   34.60    6.90
   4 -11  -2    4.90    4.80
   4 -11  -2    0.30    4.20
  -4 -11   2    0.30    4.30
  -4 -11   2    2.40    4.40
  -4  11   2    3.50    3.90
[truncated: 2,615,940 more chars]
