# Supplementary material for: Tetra­carbonyldi-μ-chlorido-di­chlorido­bis­(η5-cyclo­penta­dien­yl)diirondigallium(2 Fe—Ga)
Source: IUCrdata. 2022 Aug 26;7(Pt 8):x220832. doi: 10.1107/S241431462200832X (PMC9635419; doi:10.1107/S241431462200832X)
Supplement: Supplementary file 2 [file x-07-x220832-Isup2.hkl]

data_I                                                                          
_shelx_title ' gnh308122022_0m_b.res in P2(1)/c'                                
_shelx_refln_list_code          4                                               
_shelx_F_calc_maximum      211.73                                               
_exptl_crystal_F_000       616.00                                               
_reflns_d_resolution_high  0.5198                                               
                                                                                
loop_                                                                           
 _space_group_symop_operation_xyz                                               
 'x, y, z'                                                                      
 '-x, y+1/2, -z+1/2'                                                            
 '-x, -y, -z'                                                                   
 'x, -y-1/2, z-1/2'                                                             
                                                                                
_cell_length_a     8.3567                                                       
_cell_length_b     7.0331                                                       
_cell_length_c    16.5792                                                       
_cell_angle_alpha  90.000                                                       
_cell_angle_beta   91.218                                                       
_cell_angle_gamma  90.000                                                       
                                                                                
_shelx_F_squared_multiplier     1.000                                           
                                                                                
loop_                                                                           
 _refln_index_h                                                                 
 _refln_index_k                                                                 
 _refln_index_l                                                                 
 _refln_F_squared_calc                                                          
 _refln_F_squared_meas                                                          
 _refln_F_squared_sigma                                                         
 _refln_observed_status                                                         
   2   0   0       5916.36       6114.99        65.94 o                         
   3   0   0      21194.87      20572.25       290.13 o                         
   4   0   0      16029.29      15571.95       170.36 o                         
   5   0   0      17138.00      17097.53       187.49 o                         
   6   0   0       9665.30       9624.99       116.09 o                         
   7   0   0      14504.39      14358.48       159.18 o                         
   8   0   0        907.15        878.27        14.38 o                         
   9   0   0         65.11         95.47        10.02 o                         
  10   0   0        288.06        254.42        10.74 o                         
  11   0   0       4144.39       4170.49        70.10 o                         
  12   0   0        338.06        353.83        11.40 o                         
  13   0   0        725.61        717.43        21.72 o                         
  14   0   0        479.54        417.64        24.45 o                         
  15   0   0         16.95         17.08         6.34 o                         
   2   1   0        337.97        317.76         2.48 o                         
   3   1   0         56.73         73.29         1.74 o                         
   4   1   0        921.58        949.83         7.31 o                         
   5   1   0       4962.96       4967.19        36.19 o                         
   6   1   0       7062.13       7146.36        50.08 o                         
   7   1   0       1161.07       1152.71         9.71 o                         
   8   1   0       1546.98       1531.86        13.62 o                         
   9   1   0          3.85          2.66         2.59 o                         
  10   1   0        328.25        313.35         5.48 o                         
  11   1   0         44.38         49.69         3.39 o                         
  12   1   0        879.36        901.54        13.44 o                         
  13   1   0        111.49        121.59         6.25 o                         
  14   1   0        180.92        194.83         8.18 o                         
  15   1   0          0.85          6.30         6.41 o                         
  16   1   0          0.82         32.50        34.91 o                         
   0   2   0       3500.48       3821.39        40.50 o                         
   1   2   0        172.18        167.78         2.17 o                         
   2   2   0       1172.01       1191.83         7.80 o                         
   3   2   0         19.39         48.32         1.33 o                         
   4   2   0        844.35        868.85         6.49 o                         
   5   2   0       3104.89       3042.89        18.46 o                         
   6   2   0       2127.78       2044.54        13.65 o                         
   7   2   0       2229.36       2153.65        15.81 o                         
   8   2   0          3.75          7.57         1.98 o                         
   9   2   0         19.61         25.02         2.53 o                         
  10   2   0          0.21          0.64         2.98 o                         
  11   2   0        542.00        499.70         8.21 o                         
  12   2   0        226.50        220.86         7.46 o                         
  13   2   0        289.14        275.25         8.39 o                         
  14   2   0         60.47         61.37         8.26 o                         
  15   2   0          1.53          4.07         7.14 o                         
   1   3   0        370.66        333.77         3.12 o                         
   2   3   0        246.87        338.70         3.33 o                         
   3   3   0        120.13        150.33         2.42 o                         
   4   3   0        576.29        549.33         4.47 o                         
   5   3   0        172.92        176.81         2.55 o                         
   6   3   0        591.58        591.63         5.08 o                         
   7   3   0          0.14          8.47         2.10 o                         
   8   3   0         92.67         94.09         3.55 o                         
   9   3   0         18.21          9.59         3.15 o                         
  10   3   0         72.35         79.20         4.61 o                         
  11   3   0         45.93         58.28         5.09 o                         
  12   3   0         66.25         72.76         6.70 o                         
  13   3   0         83.67         94.42         6.82 o                         
  14   3   0          3.40          6.66         6.96 o                         
  15   3   0          0.98         -7.99         7.99 o                         
   0   4   0      12627.93      12848.79       104.60 o                         
   1   4   0       2199.26       2248.90        13.98 o                         
   2   4   0         14.46         29.58         1.85 o                         
   3   4   0       7448.96       7556.96        47.60 o                         
   4   4   0       3793.98       3744.97        23.54 o                         
   5   4   0       2197.84       2214.36        14.19 o                         
   6   4   0       2202.09       2138.57        13.69 o                         
   7   4   0       1768.93       1710.33        12.46 o                         
   8   4   0       1754.44       1679.85        13.66 o                         
   9   4   0          3.12          7.50         2.26 o                         
  10   4   0        490.35        437.58         8.19 o                         
  11   4   0        828.60        827.09        12.32 o                         
  12   4   0         87.04         99.90         5.76 o                         
  13   4   0         74.49         87.51         5.75 o                         
  14   4   0        141.12        158.83        11.02 o                         
  15   4   0         74.28         91.15        11.50 o                         
   1   5   0       3360.78       3377.11        20.44 o                         
   2   5   0       1468.55       1527.18        11.23 o                         
   3   5   0        486.73        495.74         5.22 o                         
   4   5   0         70.79         87.86         3.37 o                         
   5   5   0       1949.04       1965.59        14.35 o                         
   6   5   0       1550.55       1503.43        13.31 o                         
   7   5   0        108.85        135.07         4.14 o                         
   8   5   0        340.39        355.54         6.02 o                         
   9   5   0         35.26         41.06         3.75 o                         
  10   5   0        132.56        142.45         6.20 o                         
  11   5   0          2.90         13.33         4.68 o                         
  12   5   0        256.72        259.13         7.50 o                         
  13   5   0         27.71         32.58         7.64 o                         
  14   5   0         37.36         20.51         8.42 o                         
   0   6   0      11247.09      11129.81        88.16 o                         
   1   6   0        402.84        431.62         4.88 o                         
   2   6   0       1279.27       1292.51         9.61 o                         
   3   6   0        772.96        714.54         6.70 o                         
   4   6   0       2256.37       2146.47        18.16 o                         
   5   6   0        913.31        900.63         9.34 o                         
   6   6   0       1814.40       1771.95        15.39 o                         
   7   6   0       2590.13       2450.70        19.67 o                         
   8   6   0          4.23         10.60         3.66 o                         
   9   6   0         20.69         31.09         4.57 o                         
  10   6   0         82.57        109.30         7.83 o                         
  11   6   0        869.82        832.78        16.66 o                         
  12   6   0         31.79         39.40         8.15 o                         
  13   6   0        235.70        230.80         9.71 o                         
  14   6   0         89.15         87.86         8.42 o                         
   1   7   0       5610.58       5377.89        31.11 o                         
   2   7   0        795.09        735.77         7.36 o                         
   3   7   0         30.73         30.59         3.10 o                         
   4   7   0         36.86         45.73         3.39 o                         
   5   7   0       2110.38       2010.85        17.18 o                         
   6   7   0       2074.66       1948.73        17.99 o                         
   7   7   0        174.37        188.41         5.78 o                         
   8   7   0        667.99        642.37        16.74 o                         
   9   7   0         80.96         76.64         6.33 o                         
  10   7   0        316.51        313.49         9.50 o                         
  11   7   0          1.96          0.43         6.10 o                         
  12   7   0        556.06        541.05        13.36 o                         
  13   7   0        128.20        124.35         8.81 o                         
   0   8   0        243.56        209.19         7.18 o                         
   1   8   0         32.71         33.09         3.02 o                         
   2   8   0        425.28        400.45         5.87 o                         
   3   8   0        567.60        531.80         7.70 o                         
   4   8   0         49.73         56.97         4.09 o                         
   5   8   0        231.86        224.85         6.05 o                         
   6   8   0         35.81         56.89         5.01 o                         
   7   8   0         75.00         88.69         5.89 o                         
   8   8   0        276.26        292.41         8.95 o                         
   9   8   0          0.54         -5.37         5.37 o                         
  10   8   0         62.55         56.72         7.70 o                         
  11   8   0         17.02         11.75         7.21 o                         
  12   8   0         24.65         23.30         7.90 o                         
   1   9   0        195.85        199.89         5.83 o                         
   2   9   0         61.01         65.50         4.67 o                         
   3   9   0          9.49          2.71         3.67 o                         
   4   9   0        110.43        116.79         5.64 o                         
   5   9   0          3.59         13.37         4.89 o                         
   6   9   0        365.12        375.99        11.33 o                         
   7   9   0         60.29         77.76         6.13 o                         
   8   9   0         56.94         51.85         6.59 o                         
   9   9   0         11.73          9.79         7.31 o                         
  10   9   0         28.92         18.93         7.29 o                         
  11   9   0         68.81         67.39         8.62 o                         
   0  10   0         10.21         17.30         7.59 o                         
   1  10   0        228.33        279.50         9.68 o                         
   2  10   0          1.83         34.43         5.74 o                         
   3  10   0        342.06        342.45         9.72 o                         
   4  10   0        186.67        164.76         7.11 o                         
   5  10   0         49.26         97.93         6.54 o                         
   6  10   0         25.69         67.17         6.71 o                         
   7  10   0          0.40         10.25         6.51 o                         
   8  10   0        124.35        161.37        11.35 o                         
   9  10   0          1.58         11.00         7.69 o                         
  10  10   0        169.20        175.48        11.87 o                         
   1  11   0         59.41         55.77         7.45 o                         
   2  11   0        309.70        324.66        10.97 o                         
   3  11   0        102.32        124.21         8.27 o                         
   4  11   0        115.76        122.82         8.77 o                         
   5  11   0        214.92        207.42        22.41 o                         
   6  11   0         39.38         60.36         9.82 o                         
   7  11   0          2.33         17.05         8.94 o                         
   8  11   0         45.03         36.50         9.71 o                         
   9  11   0        148.39        144.63        21.40 o                         
   0  12   0         34.23         59.15        14.13 o                         
   1  12   0          1.78         20.41         9.39 o                         
   2  12   0          1.11         23.04         9.77 o                         
   3  12   0          8.58         10.32        10.66 o                         
   4  12   0         32.40         34.38        10.69 o                         
   5  12   0          0.63         22.74        11.41 o                         
   6  12   0         20.59         27.53        11.32 o                         
   7  12   0         26.53         24.11        26.09 o                         
   1  13   0        165.75        173.09        14.05 o                         
   2  13   0         45.54         89.96        15.79 o                         
   3  13   0         10.68         30.52        15.23 o                         
   4  13   0          0.42         -0.09        28.01 o                         
 -16   1   1          1.25         -6.46        12.54 o                         
 -15   1   1          2.81          3.94         6.03 o                         
 -14   1   1        209.62        212.69         9.30 o                         
 -13   1   1         89.75         87.71         5.54 o                         
 -12   1   1         31.19         44.89         4.41 o                         
 -11   1   1        344.57        326.89         7.34 o                         
 -10   1   1         46.27         48.98         3.13 o                         
  -9   1   1        534.67        505.48         6.52 o                         
  -8   1   1        225.74        242.56         4.74 o                         
  -7   1   1       2326.53       2311.66        18.98 o                         
  -6   1   1        234.10        255.36         5.24 o                         
  -5   1   1       1285.91       1302.06        11.46 o                         
  -4   1   1       1086.29       1203.03         9.39 o                         
  -3   1   1        555.79        549.51         4.79 o                         
  -2   1   1        834.21        961.18         6.55 o                         
  -1   1   1       2977.40       3269.86        26.81 o                         
   0   1   1       8189.49       7959.27        97.02 o                         
   1   1   1          7.45          9.33         0.86 o                         
   2   1   1       1882.90       2117.14        13.39 o                         
   3   1   1       5672.43       5945.51        34.84 o                         
   4   1   1       2501.59       2671.81        16.64 o                         
   5   1   1          4.19         11.68         2.21 o                         
   6   1   1       2307.77       2221.75        16.48 o                         
   7   1   1       1097.30       1130.76         9.43 o                         
   8   1   1          7.18         10.72         4.47 o                         
   9   1   1         33.08         38.88         2.46 o                         
  10   1   1        182.74        178.90         4.21 o                         
  11   1   1        652.50        610.94         7.91 o                         
  12   1   1          0.07          1.03         4.99 o                         
  13   1   1         77.80        109.21         8.52 o                         
  14   1   1         62.89         58.70         8.40 o                         
  15   1   1         20.54         21.94         6.30 o                         
  16   1   1         13.60        -10.83        14.44 o                         
 -15   2   1          8.25          7.63        11.48 o                         
 -14   2   1         92.03         94.10        13.35 o                         
 -13   2   1        116.41        134.14         6.97 o                         
 -12   2   1          9.69         22.56         4.57 o                         
 -11   2   1        151.94        165.92         6.32 o                         
 -10   2   1          3.65          4.24         3.34 o                         
  -9   2   1        256.15        243.22         4.55 o                         
  -8   2   1        951.16        931.06         7.77 o                         
  -7   2   1        253.08        252.26         3.69 o                         
  -6   2   1       1356.86       1363.46         9.89 o                         
  -5   2   1          5.95         24.62         1.42 o                         
  -4   2   1       3326.80       3509.53        20.95 o                         
  -3   2   1       1862.24       2077.44        13.05 o                         
  -2   2   1       1321.90       1476.54         9.45 o                         
  -1   2   1        548.97        684.20         5.33 o                         
   0   2   1        437.71        503.57         4.54 o                         
   1   2   1       5570.89       5951.02        35.86 o                         
   2   2   1       7421.76       7927.05        46.39 o                         
   3   2   1        315.77        357.95         3.11 o                         
   4   2   1        447.68        517.09         4.28 o                         
   5   2   1       1616.16       1623.98        10.54 o                         
   6   2   1        142.25        153.76         2.69 o                         
   7   2   1       4883.51       4734.50        31.68 o                         
   8   2   1        115.19        122.62         3.26 o                         
   9   2   1        161.52        161.59         5.87 o                         
  10   2   1          4.10          4.99         3.17 o                         
  11   2   1        440.96        410.54         8.07 o                         
  12   2   1        472.38        461.62         9.29 o                         
  13   2   1        123.35        125.85         6.55 o                         
  14   2   1        216.25        220.28         9.98 o                         
  15   2   1          1.15         -5.88         7.63 o                         
 -15   3   1          0.23         -1.11         8.48 o                         
 -14   3   1        538.04        544.29        19.19 o                         
 -13   3   1        358.16        335.63         9.97 o                         
 -12   3   1        681.04        687.79        15.15 o                         
 -11   3   1        553.75        543.37        12.18 o                         
 -10   3   1         45.50         33.45         4.46 o                         
  -9   3   1        304.83        289.15         5.34 o                         
  -8   3   1        494.04        472.18         6.29 o                         
  -7   3   1       5658.99       5549.85        36.37 o                         
  -6   3   1        433.32        428.97         4.02 o                         
  -5   3   1       5244.41       5251.28        29.97 o                         
  -4   3   1        102.05        109.62         2.50 o                         
  -3   3   1       3734.00       3893.66        22.92 o                         
  -2   3   1       4431.99       4622.22        27.83 o                         
  -1   3   1       9092.52       9370.23        51.99 o                         
   0   3   1      19245.69      19278.32       100.35 o                         
   1   3   1        375.58        418.83         3.58 o                         
   2   3   1       2445.92       2635.47        17.47 o                         
   3   3   1        142.25        128.77         2.12 o                         
   4   3   1       9223.50       9190.28        55.29 o                         
   5   3   1       1070.32       1098.16         7.78 o                         
   6   3   1       9345.83       9168.96        53.34 o                         
   7   3   1       2287.52       2274.45        16.74 o                         
   8   3   1          9.69         14.23         3.22 o                         
   9   3   1          0.22          3.35         3.27 o                         
  10   3   1        916.62        853.31         9.68 o                         
  11   3   1       2025.71       1943.15        25.03 o                         
  12   3   1          9.47         25.19         5.38 o                         
  13   3   1        700.11        692.21        12.88 o                         
  14   3   1         32.56         22.24         7.94 o                         
  15   3   1         67.27         55.84         9.00 o                         
 -15   4   1         65.99         45.36        11.23 o                         
 -14   4   1         55.44         73.24         7.34 o                         
 -13   4   1        518.51        475.13        11.27 o                         
 -12   4   1        270.93        269.60         6.82 o                         
 -11   4   1        191.35        204.84         7.00 o                         
 -10   4   1         10.78         22.92         3.54 o                         
  -9   4   1         21.02         25.54         3.23 o                         
  -8   4   1       1719.08       1692.66        14.13 o                         
  -7   4   1         53.45         64.98         2.32 o                         
  -6   4   1       3616.06       3596.20        21.89 o                         
  -5   4   1         21.84         28.03         1.73 o                         
  -4   4   1        361.82        363.14         3.90 o                         
  -3   4   1        572.58        585.95         5.54 o                         
  -2   4   1       4738.16       4846.61        30.69 o                         
  -1   4   1       6653.25       6666.13        37.72 o                         
   0   4   1       4941.62       5024.52        26.91 o                         
   1   4   1       9115.25       9281.29        54.89 o                         
   2   4   1        219.60        232.20         3.00 o                         
   3   4   1       1249.11       1252.95         9.14 o                         
   4   4   1         25.92         27.74         2.23 o                         
   5   4   1       7618.33       7537.11        45.47 o                         
   6   4   1       1845.87       1805.93        13.04 o                         
   7   4   1       1541.49       1501.01        12.00 o                         
   8   4   1        190.42        199.08         5.51 o                         
   9   4   1        155.99        156.11         5.57 o                         
  10   4   1        670.77        651.86         8.93 o                         
  11   4   1        151.75        163.66         6.29 o                         
  12   4   1        977.23        939.84        14.19 o                         
  13   4   1          1.83          3.31         4.93 o                         
  14   4   1         58.02         64.78         7.08 o                         
  15   4   1          3.32         17.05        11.59 o                         
 -14   5   1         76.29         69.83         6.84 o                         
 -13   5   1         35.04         35.91         5.90 o                         
 -12   5   1        269.42        259.81         9.08 o                         
 -11   5   1         16.68         20.55         4.34 o                         
 -10   5   1         51.59         44.85         4.63 o                         
  -9   5   1        209.03        226.33         6.61 o                         
  -8   5   1         16.05         24.12         3.05 o                         
  -7   5   1       2567.73       2437.67        18.96 o                         
  -6   5   1         76.03         78.03         2.96 o                         
  -5   5   1        649.01        627.35         6.68 o                         
  -4   5   1         14.17         16.24         1.97 o                         
  -3   5   1        266.53        280.25         3.99 o                         
  -2   5   1       2158.33       2104.92        13.82 o                         
  -1   5   1       2148.12       2139.43        13.51 o                         
   0   5   1       3396.28       3352.98        21.58 o                         
   1   5   1        789.08        770.15         5.85 o                         
   2   5   1         49.80         66.96         2.68 o                         
   3   5   1        212.77        205.18         3.20 o                         
   4   5   1       1660.53       1600.09        11.37 o                         
   5   5   1        147.85        157.56         3.61 o                         
   6   5   1       1283.61       1228.71        10.77 o                         
   7   5   1        181.21        165.39         4.92 o                         
   8   5   1        477.70        440.67         6.17 o                         
   9   5   1        155.64        161.04         5.28 o                         
  10   5   1          4.64         11.96         4.66 o                         
  11   5   1        394.84        370.41         9.04 o                         
  12   5   1         23.89         32.57         4.85 o                         
  13   5   1        162.46        152.81         7.59 o                         
  14   5   1          7.36          3.52         8.90 o                         
 -14   6   1          0.00         20.95         9.83 o                         
 -13   6   1        230.91        207.11         8.83 o                         
 -12   6   1        133.75        139.98         9.58 o                         
 -11   6   1         60.18         57.65         6.71 o                         
 -10   6   1          0.00          4.63         5.40 o                         
  -9   6   1        364.29        354.09         8.99 o                         
  -8   6   1       1055.15       1045.14        12.49 o                         
  -7   6   1          2.90         28.89         3.79 o                         
  -6   6   1       2876.40       2670.95        23.16 o                         
  -5   6   1        392.08        381.12         6.00 o                         
  -4   6   1        206.22        209.78         5.34 o                         
  -3   6   1         11.37         20.71         2.38 o                         
  -2   6   1       2296.73       2277.82        14.67 o                         
  -1   6   1       4488.76       4370.23        25.76 o                         
   0   6   1         57.31         77.79         2.34 o                         
   1   6   1        851.06        848.36         6.69 o                         
   2   6   1        672.73        657.25         6.09 o                         
   3   6   1       1405.64       1366.52        10.65 o                         
   4   6   1        298.04        304.86         5.51 o                         
   5   6   1       2221.19       2135.49        17.32 o                         
   6   6   1       1034.99       1030.62        10.76 o                         
   7   6   1          3.53         21.48         3.31 o                         
   8   6   1          0.17          8.30         3.56 o                         
   9   6   1         62.67         73.82         5.08 o                         
  10   6   1        787.19        766.71        11.92 o                         
  11   6   1         69.04         92.31         6.81 o                         
  12   6   1        250.43        219.49        11.70 o                         
  13   6   1         66.38         84.75         8.11 o                         
  14   6   1          7.79          7.82         7.76 o                         
 -13   7   1         24.96         42.53         9.86 o                         
 -12   7   1         19.95         16.36         6.81 o                         
 -11   7   1        128.99        126.23         7.65 o                         
 -10   7   1        123.00        137.18         8.06 o                         
  -9   7   1          2.81          6.32         4.56 o                         
  -8   7   1         51.63         66.42         5.46 o                         
  -7   7   1         48.64         63.36         4.61 o                         
  -6   7   1        140.83        192.74         7.15 o                         
  -5   7   1         61.44         74.61         5.08 o                         
  -4   7   1        842.08        794.95         8.16 o                         
  -3   7   1        266.85        252.05         4.95 o                         
  -2   7   1        154.95        176.00         4.52 o                         
  -1   7   1          4.13         20.60         2.72 o                         
   0   7   1        239.31        264.62         6.31 o                         
   1   7   1         54.17         79.65         2.72 o                         
   2   7   1         12.22          8.49         2.33 o                         
   3   7   1        982.66        963.51         9.30 o                         
   4   7   1         12.53         13.03         2.94 o                         
   5   7   1         94.33        121.39         6.38 o                         
   6   7   1         24.08         43.72         4.40 o                         
   7   7   1        176.27        166.96         5.62 o                         
   8   7   1         47.48         57.99         6.11 o                         
   9   7   1         95.36         93.31         6.58 o                         
  10   7   1        227.41        215.91         9.30 o                         
  11   7   1          8.72          9.01         7.11 o                         
  12   7   1          6.94         19.26         7.40 o                         
  13   7   1          0.78         -3.00         7.61 o                         
 -12   8   1         75.69         77.54         8.22 o                         
 -11   8   1          9.99          6.17         6.77 o                         
 -10   8   1         12.48          2.51         6.89 o                         
  -9   8   1         43.20         37.63         6.07 o                         
  -8   8   1        102.60        118.06         6.15 o                         
  -7   8   1          0.24         -0.70         4.76 o                         
  -6   8   1        226.88        233.21         8.00 o                         
  -5   8   1        185.46        202.52         5.78 o                         
  -4   8   1          0.58          3.15         3.32 o                         
  -3   8   1        234.47        226.15         6.24 o                         
  -2   8   1        338.90        312.78         5.46 o                         
  -1   8   1         39.99         44.15         3.76 o                         
   0   8   1         98.85        105.59         4.14 o                         
   1   8   1        460.45        444.69         6.34 o                         
   2   8   1        243.42        246.30         5.13 o                         
   3   8   1          9.39          6.13         3.19 o                         
   4   8   1        386.52        366.23         6.81 o                         
   5   8   1        377.19        390.55         7.23 o                         
   6   8   1          9.51         20.42         4.61 o                         
   7   8   1        162.83        178.81         7.51 o                         
   8   8   1         94.05        112.07         7.21 o                         
   9   8   1         77.62         67.94         6.35 o                         
  10   8   1          1.09          3.32         7.14 o                         
  11   8   1         82.71         85.76         8.20 o                         
  12   8   1         60.79         61.60         8.41 o                         
 -11   9   1         56.75         71.28         9.26 o                         
 -10   9   1         17.03         28.82         7.23 o                         
  -9   9   1         13.02          9.90         6.80 o                         
  -8   9   1         13.88         14.17         6.12 o                         
  -7   9   1        493.84        473.78        10.21 o                         
  -6   9   1         38.74         54.06         5.96 o                         
  -5   9   1        320.27        312.32         7.86 o                         
  -4   9   1         61.02         69.22         5.41 o                         
  -3   9   1        125.33        130.43         5.39 o                         
  -2   9   1         89.44        105.72         4.82 o                         
  -1   9   1        584.43        539.47         8.79 o                         
   0   9   1        554.24        529.85         9.71 o                         
   1   9   1         10.33         14.11         3.71 o                         
   2   9   1        199.62        186.78         5.76 o                         
   3   9   1         88.58         92.73         4.72 o                         
   4   9   1        620.98        582.52        10.31 o                         
   5   9   1          0.33         10.08         4.23 o                         
   6   9   1        671.08        663.79        12.10 o                         
   7   9   1         74.26         78.48         6.43 o                         
   8   9   1          2.80         -5.34         5.68 o                         
   9   9   1          0.38         -4.04         6.78 o                         
  10   9   1        116.29        129.42         8.58 o                         
  11   9   1        100.49         92.32         9.03 o                         
 -10  10   1         55.08         57.41         8.88 o                         
  -9  10   1        164.77        195.19         9.85 o                         
  -8  10   1        463.73        469.34        17.30 o                         
  -7  10   1          0.07         11.69         6.60 o                         
  -6  10   1       1094.17       1059.03        15.46 o                         
  -5  10   1        436.59        452.76        10.64 o                         
  -4  10   1         34.63         55.06         5.69 o                         
  -3  10   1          2.59         18.25         5.11 o                         
  -2  10   1       1258.29       1146.03        15.47 o                         
  -1  10   1       1766.89       1724.65        20.88 o                         
   0  10   1         47.46         59.61         6.37 o                         
   1  10   1        860.36        814.11        13.34 o                         
   2  10   1        326.15        326.33         9.60 o                         
   3  10   1        629.65        621.60        11.36 o                         
   4  10   1          4.96         12.74         5.15 o                         
   5  10   1       1447.62       1408.01        20.60 o                         
   6  10   1        500.96        508.48        11.18 o                         
   7  10   1         21.94         32.59         6.82 o                         
   8  10   1         54.64         57.67         9.35 o                         
   9  10   1        210.40        215.21        10.14 o                         
  10  10   1        300.59        281.30        12.15 o                         
  -9  11   1         21.46         31.93        14.06 o                         
  -8  11   1          4.52         14.92         9.03 o                         
  -7  11   1        209.97        234.34        11.42 o                         
  -6  11   1          0.84          9.19         8.51 o                         
  -5  11   1        114.48        126.46        13.59 o                         
  -4  11   1          0.96         19.61         7.90 o                         
  -3  11   1         26.87         27.40         6.95 o                         
  -2  11   1        209.51        228.24         8.93 o                         
  -1  11   1        219.60        213.27         9.41 o                         
   0  11   1        359.68        331.14        11.61 o                         
   1  11   1         35.91         51.72         7.40 o                         
   2  11   1          5.30         34.88         6.90 o                         
   3  11   1         20.07         26.41         6.66 o                         
   4  11   1        319.22        336.50        12.54 o                         
   5  11   1         25.49         29.90         9.57 o                         
   6  11   1        106.38        113.92        10.10 o                         
   7  11   1         50.98         55.00         9.55 o                         
   8  11   1         12.02         20.98         9.08 o                         
   9  11   1         52.97         63.02        17.34 o                         
  -7  12   1          3.21        -30.09        43.33 o                         
  -6  12   1        138.84        172.73        13.47 o                         
  -5  12   1          2.27          6.42        10.73 o                         
  -4  12   1          4.27         25.00        10.90 o                         
  -3  12   1         29.92         21.71         9.94 o                         
  -2  12   1        106.54         91.14        10.35 o                         
  -1  12   1        165.51        176.10        11.57 o                         
   0  12   1         25.34         29.99         9.62 o                         
   1  12   1         82.64         78.17        11.70 o                         
   2  12   1          3.11         12.84         9.62 o                         
   3  12   1         74.96        103.87        12.74 o                         
   4  12   1         24.97         42.30        11.00 o                         
   5  12   1        115.46        129.12        12.04 o                         
   6  12   1         59.85         62.61        11.79 o                         
   7  12   1         13.57        -36.71        42.73 o                         
  -4  13   1         35.16         56.32        25.28 o                         
  -3  13   1          0.29         16.21        15.87 o                         
  -2  13   1         36.70         59.60        14.25 o                         
  -1  13   1          3.80         10.51        11.56 o                         
   0  13   1         13.53         30.78        14.19 o                         
   1  13   1          9.76         44.73        12.39 o                         
   2  13   1          2.16          8.03        14.27 o                         
   3  13   1         44.94         37.52        15.56 o                         
   4  13   1         19.15         21.34        25.38 o                         
 -15   0   2        118.62        107.30        13.74 o                         
 -14   0   2       1473.14       1434.44        25.90 o                         
 -13   0   2        209.08        198.47        12.70 o                         
 -12   0   2        661.27        683.55        16.83 o                         
 -11   0   2        791.46        727.95        12.75 o                         
 -10   0   2       1936.22       1896.52        37.15 o                         
  -9   0   2       2397.21       2374.60        31.56 o                         
  -8   0   2       4305.99       4374.41        52.04 o                         
  -7   0   2      15992.22      15596.79       186.63 o                         
  -6   0   2        505.72        496.42         9.16 o                         
  -5   0   2         13.23         46.42         3.28 o                         
  -4   0   2       3479.52       3727.08        33.66 o                         
  -3   0   2      36028.85      34744.10       600.30 o                         
  -2   0   2      13341.91      13766.73       132.39 o                         
   0   0   2      13214.22       5306.12       157.69 o                         
   1   0   2        338.79        439.68         9.46 o                         
   2   0   2      12356.47      12687.49       122.49 o                         
   3   0   2       9303.10       9383.17        82.46 o                         
   4   0   2      30999.27      29601.14       301.64 o                         
   5   0   2       1082.48       1206.27        13.31 o                         
   6   0   2       7758.95       7824.65        87.96 o                         
   7   0   2       1325.33       1270.47        17.85 o                         
   8   0   2       2417.86       2473.99        28.98 o                         
   9   0   2       1184.82       1238.07        19.24 o                         
  10   0   2       2095.58       2164.73        26.51 o                         
  11   0   2       2734.80       2619.92        30.73 o                         
  12   0   2         15.87         18.91         4.91 o                         
  13   0   2         21.85         23.99         4.92 o                         
  14   0   2         74.70         70.11         8.51 o                         
  15   0   2        379.29        371.45        18.46 o                         
  16   0   2         42.54         46.42        13.72 o                         
 -16   1   2          0.67        -11.95        11.95 o                         
 -15   1   2        145.21        138.61         7.93 o                         
 -14   1   2          9.37          9.29         5.64 o                         
 -13   1   2        636.67        612.33        10.38 o                         
 -12   1   2          1.42          6.05         4.82 o                         
 -11   1   2         83.70         89.21         3.86 o                         
 -10   1   2         20.63         28.26         2.56 o                         
  -9   1   2        927.42        906.72         9.64 o                         
  -8   1   2       2420.77       2350.41        19.71 o                         
  -7   1   2       2271.30       2277.05        17.56 o                         
  -6   1   2       3819.75       3792.82        26.81 o                         
  -5   1   2         11.45         33.20         1.76 o                         
  -4   1   2       1097.48       1112.95         8.64 o                         
  -3   1   2         14.54         30.11         1.30 o                         
  -2   1   2      28871.36      29244.77       841.95 o                         
  -1   1   2       4988.40       5117.03        35.30 o                         
   0   1   2      13281.48      13843.97       142.39 o                         
   1   1   2         24.50         22.25         0.86 o                         
   2   1   2       1296.49       1376.55        10.40 o                         
   3   1   2       8128.64       8158.70        49.68 o                         
   4   1   2        990.55       1035.04         7.72 o                         
   5   1   2      10902.83      10933.36        71.80 o                         
   6   1   2         28.75         42.29         1.83 o                         
   7   1   2        802.19        796.15         6.81 o                         
   8   1   2          7.98         12.33         1.82 o                         
   9   1   2        585.52        603.10         6.77 o                         
  10   1   2        423.72        422.78         5.98 o                         
  11   1   2        958.70        945.85        10.62 o                         
  12   1   2        394.31        374.84         7.50 o                         
  13   1   2        122.21        117.25         5.25 o                         
  14   1   2          5.17          0.21         5.08 o                         
  15   1   2          2.37         13.51         7.52 o                         
 -15   2   2          5.81          1.23         7.77 o                         
 -14   2   2        243.82        227.18        13.20 o                         
 -13   2   2          3.16          9.50         4.94 o                         
 -12   2   2        225.76        246.39         7.51 o                         
 -11   2   2         12.74          6.74         3.56 o                         
 -10   2   2        153.90        159.67         4.68 o                         
  -9   2   2        242.03        233.32         6.43 o                         
  -8   2   2        862.77        819.91         7.26 o                         
  -7   2   2       1956.11       1915.95        13.84 o                         
  -6   2   2        323.36        302.28         3.95 o                         
  -5   2   2        477.97        491.61         4.30 o                         
  -4   2   2          4.79         13.23         1.25 o                         
  -3   2   2       7279.35       7364.09        41.11 o                         
  -2   2   2       1359.50       1413.62         8.44 o                         
  -1   2   2       8167.73       8525.51        48.93 o                         
   0   2   2       3292.19       3353.42        23.51 o                         
   1   2   2       3414.47       3952.50        25.32 o                         
   2   2   2         27.20         56.92         1.55 o                         
   3   2   2        935.53        931.70         6.53 o                         
   4   2   2       8216.59       8202.91        47.49 o                         
   5   2   2        117.40        124.99         2.28 o                         
   6   2   2       2387.78       2341.34        16.20 o                         
   7   2   2          8.90         22.41         2.09 o                         
   8   2   2         84.95        102.74         3.42 o                         
   9   2   2         66.54         72.40         2.93 o                         
  10   2   2        524.22        507.28         7.19 o                         
  11   2   2        511.38        503.92         9.81 o                         
  12   2   2        132.99        146.43         6.22 o                         
  13   2   2        116.21        116.75         6.08 o                         
  14   2   2          7.80         11.92         6.46 o                         
  15   2   2         62.73         62.03         7.73 o                         
 -15   3   2         35.93         33.42        14.76 o                         
 -14   3   2          9.72         30.96         7.26 o                         
 -13   3   2         49.75         56.43         5.87 o                         
 -12   3   2          2.10          7.53         5.13 o                         
 -11   3   2          0.28         -4.63         4.63 o                         
 -10   3   2         56.40         61.40         6.02 o                         
  -9   3   2        171.97        176.93         4.79 o                         
  -8   3   2        242.87        248.84         5.18 o                         
  -7   3   2         40.05         51.16         2.93 o                         
  -6   3   2        127.06        135.24         2.51 o                         
  -5   3   2        224.36        219.13         2.68 o                         
  -4   3   2        189.41        191.65         2.64 o                         
  -3   3   2        420.76        443.43         3.78 o                         
  -2   3   2        105.29        116.31         2.46 o                         
  -1   3   2        213.64        244.58         2.45 o                         
   0   3   2        411.40        345.82         3.12 o                         
   1   3   2        191.33        243.57         2.78 o                         
   2   3   2          0.46         10.71         1.32 o                         
   3   3   2         29.32         26.08         1.37 o                         
   4   3   2        121.08        127.25         2.87 o                         
   5   3   2       1357.57       1322.89         9.42 o                         
   6   3   2          3.32         15.52         1.42 o                         
   7   3   2         45.10         50.43         1.81 o                         
   8   3   2          0.30          1.20         1.58 o                         
   9   3   2        125.31        119.18         3.47 o                         
  10   3   2        340.01        334.93         6.32 o                         
  11   3   2         24.71         39.32         3.24 o                         
  12   3   2         86.77         92.67         4.74 o                         
  13   3   2          5.45         12.27         4.48 o                         
  14   3   2          8.77          9.08         7.66 o                         
  15   3   2         13.72         15.43         7.81 o                         
 -15   4   2         22.14         32.40        11.12 o                         
 -14   4   2        212.78        203.05        17.72 o                         
 -13   4   2        183.09        178.20        12.08 o                         
 -12   4   2         23.66         28.75         4.36 o                         
 -11   4   2        314.41        299.05         7.16 o                         
 -10   4   2        979.67        940.40        12.23 o                         
  -9   4   2        206.77        218.19         5.71 o                         
  -8   4   2        179.38        180.41         4.00 o                         
  -7   4   2       2356.07       2265.39        15.36 o                         
  -6   4   2       2015.21       1946.70        12.41 o                         
  -5   4   2         29.68         47.69         2.00 o                         
  -4   4   2       1322.14       1381.16        10.00 o                         
  -3   4   2       7896.18       7927.33        46.55 o                         
  -2   4   2       1383.10       1350.71         8.89 o                         
  -1   4   2        130.11        154.07         2.67 o                         
   0   4   2       5704.98       5828.12        31.02 o                         
   1   4   2       7153.66       7408.42        42.71 o                         
   2   4   2        445.31        510.42         4.53 o                         
   3   4   2       3062.15       3160.67        19.53 o                         
   4   4   2       3479.48       3428.24        22.77 o                         
   5   4   2       1047.69       1045.19         8.10 o                         
   6   4   2        205.72        214.99         3.16 o                         
   7   4   2        641.11        632.37         6.39 o                         
   8   4   2       1642.64       1547.56        12.17 o                         
   9   4   2          1.35          9.29         2.60 o                         
  10   4   2        119.48        136.50         5.01 o                         
  11   4   2        414.12        433.62         8.13 o                         
  12   4   2         46.70         55.72         6.50 o                         
  13   4   2          0.65          0.06         6.00 o                         
  14   4   2         58.84         59.58         6.02 o                         
  15   4   2         69.06         98.57        13.80 o                         
 -14   5   2          0.14         11.68         6.26 o                         
 -13   5   2        151.46        154.23         7.67 o                         
 -12   5   2         28.74         41.19         5.35 o                         
 -11   5   2          3.94          7.61         5.30 o                         
 -10   5   2          1.46          0.48         4.53 o                         
  -9   5   2        325.99        316.35         7.27 o                         
  -8   5   2        887.93        860.87         9.19 o                         
  -7   5   2        181.36        201.37         4.48 o                         
  -6   5   2        901.65        871.19         8.45 o                         
  -5   5   2        230.76        227.59         4.05 o                         
  -4   5   2        401.89        385.61         4.63 o                         
  -3   5   2         28.37         32.84         2.00 o                         
  -2   5   2       3639.62       3669.53        23.52 o                         
  -1   5   2       1030.89       1034.66         7.64 o                         
   0   5   2        259.81        261.22         3.54 o                         
   1   5   2        858.72        869.46         6.70 o                         
   2   5   2       1378.11       1426.51         9.88 o                         
   3   5   2        490.57        479.77         5.00 o                         
   4   5   2       1009.19       1013.42         8.35 o                         
   5   5   2       2368.20       2328.23        16.71 o                         
   6   5   2          3.13          8.60         2.45 o                         
   7   5   2        114.57        120.79         3.83 o                         
   8   5   2        126.23        130.57         4.20 o                         
   9   5   2        285.67        276.30         6.24 o                         
  10   5   2         46.38         53.24         4.69 o                         
  11   5   2        420.82        414.13        10.25 o                         
  12   5   2         97.51        118.51         6.55 o                         
  13   5   2         16.38          6.21         9.42 o                         
  14   5   2         16.27         11.10         7.76 o                         
 -14   6   2        296.00        295.11        12.45 o                         
 -13   6   2         28.12         42.19         6.60 o                         
 -12   6   2        199.73        182.07        10.38 o                         
 -11   6   2        141.38        139.29         6.64 o                         
 -10   6   2        133.31        147.33         7.03 o                         
  -9   6   2        323.77        344.05         7.94 o                         
  -8   6   2       1067.68       1061.18        12.39 o                         
  -7   6   2       2880.88       2756.56        22.33 o                         
  -6   6   2          7.84         20.75         3.09 o                         
  -5   6   2        445.29        441.45         6.22 o                         
  -4   6   2        897.56        893.63         9.95 o                         
  -3   6   2       3465.42       3366.34        21.77 o                         
  -2   6   2        826.26        857.99         7.24 o                         
  -1   6   2       6788.13       6749.25        40.03 o                         
   0   6   2       2946.39       2907.93        17.44 o                         
   1   6   2         37.70         43.90         3.19 o                         
   2   6   2         70.01         84.22         2.61 o                         
   3   6   2       1568.08       1553.86        11.11 o                         
   4   6   2       4629.16       4603.97        32.76 o                         
   5   6   2         16.33         37.65         3.05 o                         
   6   6   2       1322.29       1264.11        12.07 o                         
   7   6   2        319.71        305.78         6.03 o                         
   8   6   2        119.66        134.47         4.93 o                         
   9   6   2        108.93        129.75         6.00 o                         
  10   6   2        935.71        959.85        13.37 o                         
  11   6   2        391.10        378.12        10.90 o                         
  12   6   2         91.48        114.26         8.77 o                         
  13   6   2         62.87         63.82         7.83 o                         
  14   6   2         27.54         19.19        13.20 o                         
 -13   7   2        425.04        434.30        13.38 o                         
 -12   7   2         84.26         70.79         7.30 o                         
 -11   7   2         15.74         24.16         6.41 o                         
 -10   7   2          1.70         -1.36         5.45 o                         
  -9   7   2        556.68        505.87         9.91 o                         
  -8   7   2       1015.99       1001.95        14.07 o                         
  -7   7   2        330.74        310.46         7.03 o                         
  -6   7   2       1661.63       1590.05        14.86 o                         
  -5   7   2         75.28         82.81         4.10 o                         
  -4   7   2        174.38        177.15         4.77 o                         
  -3   7   2         22.28         20.31         2.77 o                         
  -2   7   2       4911.51       4646.80        28.55 o                         
  -1   7   2       1216.08       1166.29         9.28 o                         
   0   7   2       2369.85       2309.07        14.80 o                         
   1   7   2        401.18        362.48         5.15 o                         
   2   7   2        300.35        271.72         4.58 o                         
   3   7   2       1265.41       1236.04        11.15 o                         
   4   7   2        236.06        239.63         5.38 o                         
   5   7   2       3648.61       3498.41        28.71 o                         
   6   7   2         35.67         37.44         3.80 o                         
   7   7   2        101.47        116.94         4.76 o                         
   8   7   2         36.90         34.81         4.82 o                         
   9   7   2        534.86        546.28        12.04 o                         
  10   7   2        423.76        392.86        10.49 o                         
  11   7   2        340.53        358.04        13.55 o                         
  12   7   2        245.88        237.08        10.52 o                         
  13   7   2          1.22         -2.45         7.56 o                         
 -12   8   2        186.24        190.79         9.53 o                         
 -11   8   2         64.09         64.37         7.59 o                         
 -10   8   2         35.36         40.65         7.83 o                         
  -9   8   2          3.49          7.50         5.68 o                         
  -8   8   2        140.77        140.04         6.69 o                         
  -7   8   2         84.66         96.32         6.18 o                         
  -6   8   2        776.16        750.29        12.95 o                         
  -5   8   2        225.20        226.46         6.20 o                         
  -4   8   2        171.23        167.35         5.15 o                         
  -3   8   2          8.12         12.16         3.41 o                         
  -2   8   2         55.07         62.62         3.35 o                         
  -1   8   2       2049.76       1911.90        14.54 o                         
   0   8   2         70.27         77.56         3.48 o                         
   1   8   2       1194.16       1140.15        10.47 o                         
   2   8   2        230.22        213.37         5.17 o                         
   3   8   2          3.07          5.93         3.42 o                         
   4   8   2        432.81        427.31         7.27 o                         
   5   8   2        724.17        736.12         9.51 o                         
   6   8   2       1082.41       1008.69        13.82 o                         
   7   8   2         31.04         50.61         6.50 o                         
   8   8   2        124.94        136.57         6.95 o                         
   9   8   2          0.48          1.76         5.61 o                         
  10   8   2        222.41        230.14        11.56 o                         
  11   8   2         54.09         67.28         8.74 o                         
  12   8   2        178.20        199.35        10.30 o                         
 -11   9   2         22.53         30.07         8.11 o                         
 -10   9   2         26.52         33.57         7.42 o                         
  -9   9   2         48.42         38.59         7.22 o                         
  -8   9   2         79.98         79.53         7.08 o                         
  -7   9   2        201.62        209.84         7.78 o                         
  -6   9   2        110.90        133.03         7.00 o                         
  -5   9   2        103.59        109.81         5.54 o                         
  -4   9   2         28.09         27.82         4.37 o                         
  -3   9   2          3.49          7.37         3.84 o                         
  -2   9   2        355.46        335.04         7.83 o                         
  -1   9   2        124.40        149.38         5.24 o                         
   0   9   2        413.99        425.37         8.84 o                         
   1   9   2          4.19          3.55         3.68 o                         
   2   9   2         13.14         15.40         4.30 o                         
   3   9   2        179.61        186.30         6.14 o                         
   4   9   2         12.89         28.33         4.40 o                         
   5   9   2        634.46        621.44        12.13 o                         
   6   9   2          0.01          9.77         5.32 o                         
   7   9   2         64.45         65.62         6.28 o                         
   8   9   2         35.37         23.49         6.26 o                         
   9   9   2         60.93         65.00         8.27 o                         
  10   9   2        169.78        172.21         9.20 o                         
  11   9   2         31.77         36.74         8.67 o                         
 -10  10   2         33.69         30.68         8.52 o                         
  -9  10   2         13.55         54.27         8.33 o                         
  -8  10   2          4.90         24.86         9.43 o                         
  -7  10   2         27.63         25.47         6.90 o                         
  -6  10   2        324.24        338.25         9.98 o                         
  -5  10   2          2.90         23.60         6.27 o                         
  -4  10   2        233.91        254.51        11.26 o                         
  -3  10   2         65.54         80.78         5.99 o                         
  -2  10   2          0.14         52.26         6.86 o                         
  -1  10   2         23.09         67.47         6.16 o                         
   0  10   2        125.49        154.84         6.91 o                         
   1  10   2        340.99        354.88        10.71 o                         
   2  10   2         62.50         87.70         7.15 o                         
   3  10   2         95.01        127.43         6.92 o                         
   4  10   2          0.88         10.38         5.42 o                         
   5  10   2         14.46         51.98         6.09 o                         
   6  10   2         22.88         37.54         6.23 o                         
   7  10   2        156.48        139.08         8.24 o                         
   8  10   2         42.33         27.53         9.39 o                         
   9  10   2         91.58        103.79         8.84 o                         
  10  10   2          1.84         13.63         8.57 o                         
  -9  11   2         31.73         35.59        15.34 o                         
  -8  11   2         48.36         35.11         9.67 o                         
  -7  11   2         11.01         19.10         8.73 o                         
  -6  11   2         88.82         90.62         9.64 o                         
  -5  11   2        253.14        243.01        14.15 o                         
  -4  11   2         22.57         26.72         7.99 o                         
  -3  11   2         82.93         96.08         7.97 o                         
  -2  11   2        106.26        123.29         8.14 o                         
  -1  11   2        173.76        187.45         9.37 o                         
   0  11   2         19.42         20.51         7.13 o                         
   1  11   2        180.23        202.37         9.40 o                         
   2  11   2        390.23        382.23        11.11 o                         
   3  11   2          2.05         16.34         6.69 o                         
   4  11   2         60.30         83.06         8.99 o                         
   5  11   2         68.10         66.68         9.49 o                         
   6  11   2         80.75         76.50        10.54 o                         
   7  11   2          2.28          5.36        10.11 o                         
   8  11   2        121.92        119.96        10.67 o                         
   9  11   2         58.55         71.50        24.12 o                         
  -6  12   2         14.12          8.71        13.74 o                         
  -5  12   2         37.18         40.62        11.23 o                         
  -4  12   2         46.83         57.51        11.31 o                         
  -3  12   2          3.59          8.60         9.88 o                         
  -2  12   2          6.85         -4.91        10.27 o                         
  -1  12   2        142.77        168.04        11.47 o                         
   0  12   2         36.65         38.99         9.60 o                         
   1  12   2         15.01         26.51        10.81 o                         
   2  12   2         87.84         88.61        12.88 o                         
   3  12   2        126.00        131.44        12.63 o                         
   4  12   2          8.29          3.26         9.54 o                         
   5  12   2         83.33         94.34        12.16 o                         
   6  12   2        108.19        107.82        12.82 o                         
   7  12   2         24.66         64.37        30.59 o                         
  -4  13   2          3.29         26.95        20.98 o                         
  -3  13   2         17.54         26.94        16.29 o                         
  -2  13   2        187.64        222.20        16.50 o                         
  -1  13   2         69.50         95.10        12.74 o                         
   0  13   2         92.05         82.87        13.83 o                         
   1  13   2         61.72        116.46        16.57 o                         
   2  13   2         58.25         63.50        15.92 o                         
   3  13   2         26.97         25.07        16.28 o                         
   4  13   2         46.87         88.10        24.74 o                         
 -15   1   3         81.30         82.45         7.44 o                         
 -14   1   3        168.09        188.90         9.16 o                         
 -13   1   3          2.08          7.64         4.76 o                         
 -12   1   3         59.98         68.92         4.70 o                         
 -11   1   3        178.19        188.61         6.81 o                         
 -10   1   3        353.73        393.83         7.33 o                         
  -9   1   3         35.43         45.38         2.48 o                         
  -8   1   3       2531.71       2551.78        21.00 o                         
  -7   1   3        616.30        609.30         6.15 o                         
  -6   1   3         11.76         11.51         2.04 o                         
  -5   1   3        115.64        136.67         2.20 o                         
  -4   1   3       1120.47       1109.97         7.01 o                         
  -3   1   3       4611.66       4772.40        27.26 o                         
  -2   1   3         38.77         72.05         2.41 o                         
  -1   1   3       2627.56       2732.44        18.29 o                         
   0   1   3       3117.56       3175.81        24.12 o                         
   1   1   3        139.49        196.05         2.26 o                         
   2   1   3        404.57        469.43         3.80 o                         
   3   1   3       5335.44       5272.93        28.97 o                         
   4   1   3        444.09        407.50         3.71 o                         
   5   1   3         82.76         75.06         1.96 o                         
   6   1   3       1259.43       1247.54         8.65 o                         
   7   1   3        315.38        315.31         3.55 o                         
   8   1   3        699.69        679.97         6.06 o                         
   9   1   3          5.16          6.11         2.06 o                         
  10   1   3       1308.25       1260.17        12.09 o                         
  11   1   3        222.06        211.75         5.21 o                         
  12   1   3         11.37          6.58         3.83 o                         
  13   1   3         10.42          5.35         3.84 o                         
  14   1   3         89.55         85.97         8.47 o                         
  15   1   3         65.80         71.04         6.17 o                         
 -15   2   3         12.82         19.49         8.50 o                         
 -14   2   3        205.59        219.24        11.90 o                         
 -13   2   3        197.22        196.69         7.13 o                         
 -12   2   3        235.09        236.26         7.57 o                         
 -11   2   3        137.93        145.71         5.45 o                         
 -10   2   3        122.33        150.81         5.68 o                         
  -9   2   3        665.10        660.15         7.26 o                         
  -8   2   3        138.76        150.52         3.52 o                         
  -7   2   3       7140.26       6988.53        42.97 o                         
  -6   2   3        630.88        673.78         5.97 o                         
  -5   2   3        814.96        848.30         6.63 o                         
  -4   2   3       1929.71       2119.26        14.23 o                         
  -3   2   3       5943.29       5989.72        33.61 o                         
  -2   2   3      17605.86      17857.58        99.45 o                         
  -1   2   3       9841.98      10633.94        64.62 o                         
   0   2   3      24368.00      24164.04       220.60 o                         
   1   2   3       9551.31       9920.19        61.87 o                         
   2   2   3         25.03         23.61         1.10 o                         
   3   2   3          6.63         12.92         1.54 o                         
   4   2   3      22772.54      22293.40       120.35 o                         
   5   2   3       4119.83       4140.99        24.38 o                         
   6   2   3        980.53        929.69         7.00 o                         
   7   2   3       2579.35       2566.01        17.14 o                         
   8   2   3        790.41        752.95         7.71 o                         
   9   2   3       1775.12       1753.82        16.08 o                         
  10   2   3        461.08        444.33         8.83 o                         
  11   2   3       2159.93       2071.89        18.38 o                         
  12   2   3        241.74        226.64         5.91 o                         
  13   2   3        103.88        118.80         5.63 o                         
  14   2   3         31.39         24.97         6.96 o                         
  15   2   3        250.88        254.65         9.62 o                         
 -15   3   3        166.27        166.17        12.26 o                         
 -14   3   3        575.98        534.85        19.36 o                         
 -13   3   3         39.79         45.44         6.10 o                         
 -12   3   3        150.93        175.35         6.88 o                         
 -11   3   3         46.47         50.46         4.34 o                         
 -10   3   3       1321.36       1286.94        13.56 o                         
  -9   3   3        102.96        117.65         4.10 o                         
  -8   3   3       3808.40       3812.92        28.71 o                         
  -7   3   3       2579.35       2497.79        18.21 o                         
  -6   3   3        245.84        257.46         3.47 o                         
  -5   3   3        294.16        300.73         3.07 o                         
  -4   3   3       2597.55       2634.60        15.23 o                         
  -3   3   3      17689.51      17428.81        97.50 o                         
  -2   3   3       3361.24       3656.75        22.38 o                         
  -1   3   3      23582.75      23756.09       134.63 o                         
   0   3   3       3375.47       3598.79        20.45 o                         
   1   3   3        276.68        409.43         3.61 o                         
   2   3   3        319.45        375.45         3.55 o                         
   3   3   3      19797.23      19771.71       113.06 o                         
   4   3   3       9761.30       9721.09        58.73 o                         
   5   3   3       3632.56       3654.25        21.20 o                         
   6   3   3       5134.82       5145.39        29.78 o                         
   7   3   3        175.75        169.46         2.73 o                         
   8   3   3       1719.05       1646.29        13.79 o                         
   9   3   3        318.74        307.05         4.37 o                         
  10   3   3       2479.24       2343.99        29.86 o                         
  11   3   3        439.57        426.89         9.49 o                         
  12   3   3        267.65        284.18         9.94 o                         
  13   3   3          5.78          6.75         4.82 o                         
  14   3   3        145.77        132.77         7.93 o                         
  15   3   3        283.90        287.90        12.59 o                         
 -15   4   3        113.28        119.34        17.76 o                         
 -14   4   3        182.00        168.16         9.45 o                         
 -13   4   3        311.75        302.27        11.45 o                         
 -12   4   3         43.44         46.21         4.76 o                         
 -11   4   3          7.11         16.18         5.01 o                         
 -10   4   3          8.93         24.51         4.19 o                         
  -9   4   3       1966.24       1883.18        14.12 o                         
  -8   4   3        393.17        374.10         5.40 o                         
  -7   4   3       2460.62       2337.82        19.20 o                         
  -6   4   3       1001.42        960.47         7.42 o                         
  -5   4   3        251.91        233.45         3.77 o                         
  -4   4   3       1853.79       1967.20        13.47 o                         
  -3   4   3       2945.70       3002.77        20.05 o                         
  -2   4   3      12831.05      12439.11        66.80 o                         
  -1   4   3         26.36         24.81         1.64 o                         
   0   4   3       6214.26       6411.80        34.59 o                         
   1   4   3        164.90        207.54         2.91 o                         
   2   4   3       3865.51       4012.42        24.07 o                         
   3   4   3       1366.58       1395.44        10.15 o                         
   4   4   3       8185.00       8042.61        48.59 o                         
   5   4   3       5077.94       5032.93        30.63 o                         
   6   4   3        876.03        853.25         8.11 o                         
   7   4   3        258.29        236.86         3.87 o                         
   8   4   3        280.17        260.67         5.08 o                         
   9   4   3       1734.83       1668.09        14.63 o                         
  10   4   3          0.17          9.73         4.51 o                         
  11   4   3       1325.52       1307.84        16.74 o                         
  12   4   3         79.00         78.70         5.71 o                         
  13   4   3          6.50         14.78         6.37 o                         
  14   4   3         30.21         26.67         5.87 o                         
  15   4   3         97.78         98.21        23.36 o                         
 -14   5   3         49.50         59.32         7.34 o                         
 -13   5   3        136.60        127.72         6.57 o                         
 -12   5   3         62.83         65.70         5.17 o                         
 -11   5   3         27.22         28.22         4.95 o                         
 -10   5   3        131.93        140.31         5.84 o                         
  -9   5   3          2.94          9.02         4.08 o                         
  -8   5   3       1576.22       1462.43        15.16 o                         
  -7   5   3         12.83         18.10         3.35 o                         
  -6   5   3       1139.84       1075.41        11.42 o                         
  -5   5   3         35.30         40.01         2.14 o                         
  -4   5   3        587.21        584.34         5.51 o                         
  -3   5   3       1013.56       1021.74         7.97 o                         
  -2   5   3        709.58        729.27         6.56 o                         
  -1   5   3       4698.19       4611.86        27.52 o                         
   0   5   3        182.13        161.92         2.90 o                         
   1   5   3         33.61         37.10         1.83 o                         
   2   5   3        293.30        274.42         3.74 o                         
   3   5   3       3397.72       3354.50        22.08 o                         
   4   5   3        786.78        783.74         7.06 o                         
   5   5   3        962.56        931.41         8.35 o                         
   6   5   3        626.43        609.05         6.69 o                         
   7   5   3         42.86         43.49         2.91 o                         
   8   5   3        234.43        244.18         6.21 o                         
   9   5   3          0.33          8.66         3.77 o                         
  10   5   3       1028.26        996.92        14.30 o                         
  11   5   3         13.09         19.96         4.86 o                         
  12   5   3        265.45        269.73        11.86 o                         
  13   5   3          0.97          0.76         5.97 o                         
  14   5   3          7.50         24.63         7.05 o                         
 -14   6   3         27.68         41.83         8.95 o                         
 -13   6   3         37.44         45.39         7.42 o                         
 -12   6   3         13.74         12.18         8.11 o                         
 -11   6   3        167.18        162.28         7.03 o                         
 -10   6   3         46.80         65.84         5.35 o                         
  -9   6   3        792.18        753.78        10.81 o                         
  -8   6   3        224.08        253.89         6.40 o                         
  -7   6   3          1.93         17.73         3.32 o                         
  -6   6   3         26.26         22.36         2.94 o                         
  -5   6   3         23.61         35.76         2.79 o                         
  -4   6   3       3315.18       3139.98        22.70 o                         
  -3   6   3         20.60         32.52         2.46 o                         
  -2   6   3        564.49        567.52         5.44 o                         
  -1   6   3        906.00        927.88         7.84 o                         
   0   6   3        278.23        257.38         3.87 o                         
   1   6   3       1160.20       1108.46         8.51 o                         
   2   6   3       1552.45       1494.80        10.83 o                         
   3   6   3       2058.08       1964.01        13.78 o                         
   4   6   3        375.66        380.36         5.36 o                         
   5   6   3        210.58        215.57         4.80 o                         
   6   6   3         34.44         41.09         3.45 o                         
   7   6   3       1380.32       1288.44        13.75 o                         
   8   6   3        310.88        292.75         7.02 o                         
   9   6   3        333.76        336.45         8.35 o                         
  10   6   3        606.50        607.01        11.24 o                         
  11   6   3          4.65          9.89         5.52 o                         
  12   6   3          4.63          2.05         6.86 o                         
  13   6   3          8.63         15.83         7.79 o                         
  14   6   3        135.55        122.56        23.01 o                         
 -13   7   3         86.25         77.72         8.22 o                         
 -12   7   3         12.71          7.70         6.42 o                         
 -11   7   3        130.15        131.87        10.94 o                         
 -10   7   3          8.64         13.39         5.37 o                         
  -9   7   3          6.03         27.09         5.69 o                         
  -8   7   3         22.62         41.20         5.38 o                         
  -7   7   3        245.82        262.52         6.83 o                         
  -6   7   3        103.88        109.38         4.71 o                         
  -5   7   3        414.91        378.18         6.25 o                         
  -4   7   3        662.97        661.96         8.02 o                         
  -3   7   3         15.73         22.35         2.76 o                         
  -2   7   3          2.02         19.67         2.35 o                         
  -1   7   3        462.25        439.94         5.18 o                         
   0   7   3       1078.85       1034.65         8.45 o                         
   1   7   3         14.89         11.76         2.22 o                         
   2   7   3        481.21        494.86         5.62 o                         
   3   7   3       1000.70        966.61         9.30 o                         
   4   7   3         26.82         38.84         3.27 o                         
   5   7   3         89.64        129.08         4.48 o                         
   6   7   3        407.47        392.27         6.93 o                         
   7   7   3        505.65        482.00         8.57 o                         
   8   7   3         33.45         44.27         5.06 o                         
   9   7   3        139.46        162.40         6.98 o                         
  10   7   3         40.55         54.43         5.80 o                         
  11   7   3         31.61         40.19        16.13 o                         
  12   7   3         12.98          8.85         7.57 o                         
  13   7   3         20.96         20.50        10.10 o                         
 -12   8   3         23.29         33.25        10.10 o                         
 -11   8   3          4.94          6.17         7.60 o                         
 -10   8   3         70.00         74.20         8.46 o                         
  -9   8   3        140.61        151.96         8.38 o                         
  -8   8   3         29.13         47.36         5.81 o                         
  -7   8   3        164.01        178.06         7.81 o                         
  -6   8   3        343.63        351.11         9.53 o                         
  -5   8   3         61.75         70.36         5.15 o                         
  -4   8   3         27.37         29.27         3.63 o                         
  -3   8   3        460.36        414.79         8.51 o                         
  -2   8   3        386.26        406.74         6.61 o                         
  -1   8   3         32.37         50.10         3.31 o                         
   0   8   3        427.43        381.39         6.52 o                         
   1   8   3        629.62        608.94         7.33 o                         
   2   8   3        344.40        322.57         6.85 o                         
   3   8   3        148.32        168.07         6.40 o                         
   4   8   3        538.13        507.54         7.86 o                         
   5   8   3        342.52        372.37         7.45 o                         
   6   8   3          0.75         23.94         5.16 o                         
   7   8   3         53.42         61.52         6.43 o                         
   8   8   3        363.47        344.36        10.54 o                         
   9   8   3        144.67        167.23         8.20 o                         
  10   8   3         33.92         55.83         8.12 o                         
  11   8   3        164.26        179.71        10.84 o                         
  12   8   3         46.43         54.74         8.94 o                         
 -11   9   3          7.87         13.15         8.37 o                         
 -10   9   3         56.33         63.58         9.11 o                         
  -9   9   3         20.00         20.55         7.14 o                         
  -8   9   3        316.12        293.37         9.52 o                         
  -7   9   3        244.29        267.99         8.88 o                         
  -6   9   3        104.34        111.12         7.37 o                         
  -5   9   3         94.14         89.31         5.67 o                         
  -4   9   3        256.47        246.99         7.50 o                         
  -3   9   3        524.04        492.79         8.64 o                         
  -2   9   3        203.75        205.12         6.63 o                         
  -1   9   3       1004.56        962.46        11.20 o                         
   0   9   3        203.50        220.54         6.78 o                         
   1   9   3          4.62         -3.04         3.68 o                         
   2   9   3        190.51        213.81         6.98 o                         
   3   9   3        862.97        808.81        11.39 o                         
   4   9   3        203.01        222.48         7.37 o                         
   5   9   3        491.37        482.82         9.26 o                         
   6   9   3        331.89        325.84         9.61 o                         
   7   9   3         44.48         44.22         6.02 o                         
   8   9   3         73.54         70.40         6.97 o                         
   9   9   3        206.68        210.48         9.57 o                         
  10   9   3        330.55        333.33        12.11 o                         
  11   9   3         12.38          3.68        11.71 o                         
 -10  10   3          4.39         12.96         8.44 o                         
  -9  10   3        452.83        467.54        20.58 o                         
  -8  10   3        222.37        230.10        11.53 o                         
  -7  10   3         33.77         32.65         7.07 o                         
  -6  10   3        207.41        225.85         8.66 o                         
  -5  10   3        143.89        171.81         8.20 o                         
  -4  10   3        684.15        668.16        15.47 o                         
  -3  10   3        127.58        143.05         7.52 o                         
  -2  10   3       1247.20       1216.23        17.14 o                         
  -1  10   3        307.77        316.35         9.88 o                         
   0  10   3         49.24         66.65         5.95 o                         
   1  10   3          4.73          9.03         5.39 o                         
   2  10   3        937.23        876.80        18.62 o                         
   3  10   3        544.65        491.29        10.14 o                         
   4  10   3        231.09        239.90         8.76 o                         
   5  10   3        528.79        478.52        12.81 o                         
   6  10   3         13.77         17.03         5.98 o                         
   7  10   3         91.48         91.36         8.08 o                         
   8  10   3         24.46         21.25         8.64 o                         
   9  10   3        345.79        292.82        11.42 o                         
  10  10   3         40.30         53.73         9.51 o                         
  -9  11   3         10.04          5.34        15.33 o                         
  -8  11   3        214.77        200.90        11.76 o                         
  -7  11   3          7.58         23.09        10.75 o                         
  -6  11   3         39.54         48.26         9.91 o                         
  -5  11   3          3.23         24.20         8.77 o                         
  -4  11   3         15.53         23.86         7.88 o                         
  -3  11   3        198.61        222.03        10.06 o                         
  -2  11   3         35.63         37.10         7.13 o                         
  -1  11   3        244.97        258.93        10.73 o                         
   0  11   3         21.29         28.63         7.22 o                         
   1  11   3          1.83          5.34         6.84 o                         
   2  11   3         96.19        117.59         7.73 o                         
   3  11   3        212.01        202.28         9.34 o                         
   4  11   3         83.53         81.71         9.13 o                         
   5  11   3        107.22        108.98         9.80 o                         
   6  11   3         27.86         32.04         8.84 o                         
   7  11   3          5.12         -5.69         8.87 o                         
   8  11   3         14.86         23.07        12.04 o                         
   9  11   3          0.31         11.64        21.57 o                         
  -7  12   3         68.34        142.04        43.33 o                         
  -6  12   3          1.22         11.57        11.21 o                         
  -5  12   3          1.81         18.14        11.85 o                         
  -4  12   3        100.85        101.48        10.57 o                         
  -3  12   3          1.26          0.65        11.10 o                         
  -2  12   3        117.02        105.64        14.90 o                         
  -1  12   3          1.33         31.40        10.23 o                         
   0  12   3          1.10          0.43         9.68 o                         
   1  12   3         58.07         66.77        11.05 o                         
   2  12   3         34.70         52.21        11.02 o                         
   3  12   3        146.38        170.49        15.64 o                         
   4  12   3         20.17         29.00         9.93 o                         
   5  12   3         24.72         35.42        11.62 o                         
   6  12   3          1.81          8.22        11.13 o                         
   7  12   3         15.70         39.42        22.36 o                         
  -4  13   3         26.97         31.90        19.03 o                         
  -3  13   3         45.49         85.01        22.11 o                         
  -2  13   3          0.02         29.00        13.89 o                         
  -1  13   3          0.12         16.36        11.71 o                         
   0  13   3         35.32         36.69        14.72 o                         
   1  13   3          0.68         35.74        13.08 o                         
   2  13   3         99.92        101.27        13.30 o                         
   3  13   3          1.87         33.45        21.87 o                         
   4  13   3         26.86         24.30        17.89 o                         
 -15   0   4        478.76        455.82        25.19 o                         
 -14   0   4        194.04        185.74         9.52 o                         
 -13   0   4          2.81          7.21         5.27 o                         
 -12   0   4         25.12         43.69        10.19 o                         
 -11   0   4        204.07        217.21         9.09 o                         
 -10   0   4       3319.75       3267.33        41.49 o                         
  -9   0   4         22.69         40.57         3.40 o                         
  -8   0   4       3133.30       3119.84        35.22 o                         
  -7   0   4        522.11        507.65        11.02 o                         
  -6   0   4       1076.12       1166.58        17.62 o                         
  -5   0   4       2478.93       2389.64        21.63 o                         
  -4   0   4      12117.02      12558.03       115.57 o                         
  -3   0   4      14982.80      14962.04       115.78 o                         
  -2   0   4        858.77        909.71         9.55 o                         
  -1   0   4       1534.60       1635.09        15.16 o                         
   0   0   4        125.05        198.95         6.65 o                         
   1   0   4      44829.43      59705.15      1223.00 o                         
   2   0   4       7072.68       7550.91        70.62 o                         
   3   0   4      15713.92      15713.35       126.48 o                         
   4   0   4       4087.82       4229.32        31.81 o                         
   5   0   4        586.07        582.95         6.04 o                         
   6   0   4        353.26        384.78         4.30 o                         
   7   0   4        400.54        451.15         4.91 o                         
   8   0   4       3088.18       3114.74        34.51 o                         
   9   0   4         83.81         82.90         3.75 o                         
  10   0   4       1895.07       1814.64        24.79 o                         
  11   0   4         34.97         29.97         6.22 o                         
  12   0   4         10.43         10.14         4.82 o                         
  13   0   4         33.88         41.85         6.12 o                         
  14   0   4        308.44        281.61        22.47 o                         
  15   0   4        119.81        127.01        11.89 o                         
 -15   1   4          0.97          9.13         7.20 o                         
 -14   1   4        364.46        384.84        14.78 o                         
 -13   1   4         43.48         35.31         5.90 o                         
 -12   1   4         41.46         56.47         4.80 o                         
 -11   1   4        157.71        170.15         5.23 o                         
 -10   1   4        453.84        430.02         5.87 o                         
  -9   1   4       1782.32       1750.30        18.82 o                         
  -8   1   4        120.34        128.86         4.55 o                         
  -7   1   4       2329.15       2341.86        15.76 o                         
  -6   1   4        174.60        180.46         2.66 o                         
  -5   1   4       1727.81       1797.53        11.23 o                         
  -4   1   4        225.90        222.71         2.77 o                         
  -3   1   4       6322.38       6292.18        35.29 o                         
  -2   1   4       6741.45       6659.50        46.18 o                         
  -1   1   4      11212.00      11734.73        74.71 o                         
   0   1   4         56.59        113.50         2.25 o                         
   1   1   4       1707.16       1797.90        12.58 o                         
   2   1   4       3472.41       3510.95        22.86 o                         
   3   1   4          8.27         30.14         1.59 o                         
   4   1   4      18629.36      18177.73        96.15 o                         
   5   1   4         71.57         88.33         2.55 o                         
   6   1   4        459.47        462.58         4.13 o                         
   7   1   4         58.16         73.52         2.68 o                         
   8   1   4        956.98        983.10         8.25 o                         
   9   1   4       1909.82       1886.81        14.09 o                         
  10   1   4        988.65        944.28         9.30 o                         
  11   1   4       1102.08       1044.66        12.45 o                         
  12   1   4          1.89         -1.81         3.44 o                         
  13   1   4          0.74         -1.04         4.23 o                         
  14   1   4          1.49          3.62         9.63 o                         
  15   1   4        456.91        436.95        11.17 o                         
 -15   2   4        127.38        105.77         9.46 o                         
 -14   2   4         29.32         46.68         7.21 o                         
 -13   2   4         51.91         55.86         5.78 o                         
 -12   2   4         11.97          3.25         4.59 o                         
 -11   2   4         93.58         91.08         5.26 o                         
 -10   2   4        856.75        842.44        10.77 o                         
  -9   2   4        213.49        220.23         5.21 o                         
  -8   2   4       1055.43       1044.55         9.09 o                         
  -7   2   4         16.88         32.95         3.47 o                         
  -6   2   4          0.72          9.57         1.40 o                         
  -5   2   4        361.47        338.48         3.46 o                         
  -4   2   4       3283.67       3236.74        22.03 o                         
  -3   2   4       3624.05       3619.94        22.52 o                         
  -2   2   4       7337.91       7365.58        43.49 o                         
  -1   2   4        997.51        979.85         6.85 o                         
   0   2   4        332.17        386.37         3.18 o                         
   1   2   4         49.85        112.30         1.81 o                         
   2   2   4        851.90        911.63         6.58 o                         
   3   2   4       5282.96       5217.04        30.82 o                         
   4   2   4        221.78        256.30         3.35 o                         
   5   2   4       2336.00       2354.80        14.37 o                         
   6   2   4          2.50          8.22         1.07 o                         
   7   2   4        238.95        245.90         2.72 o                         
   8   2   4        717.41        675.05         7.06 o                         
   9   2   4        343.47        344.48         4.41 o                         
  10   2   4        684.56        653.37         9.58 o                         
  11   2   4          5.04         19.90         3.09 o                         
  12   2   4         54.30         61.06         4.85 o                         
  13   2   4         20.39         22.48         6.94 o                         
  14   2   4         98.75         95.83         7.99 o                         
  15   2   4         65.06         86.13         6.91 o                         
 -15   3   4         10.40         19.49         9.03 o                         
 -14   3   4         12.86         35.55        12.11 o                         
 -13   3   4          6.46         -4.03         5.50 o                         
 -12   3   4         16.87         18.06         4.41 o                         
 -11   3   4         46.41         46.96         4.19 o                         
 -10   3   4          4.44         16.35         3.90 o                         
  -9   3   4        427.74        410.84         6.23 o                         
  -8   3   4         77.50         80.60         3.01 o                         
  -7   3   4         17.82         22.83         1.94 o                         
  -6   3   4         28.60         33.56         1.56 o                         
  -5   3   4        176.78        186.84         3.01 o                         
  -4   3   4       1515.35       1619.64        11.60 o                         
  -3   3   4       2089.42       2189.66        14.53 o                         
  -2   3   4       1387.82       1424.48         9.41 o                         
  -1   3   4        253.97        320.95         3.24 o                         
   0   3   4          5.38         18.15         1.21 o                         
   1   3   4        110.72        107.38         1.98 o                         
   2   3   4       1742.36       1634.11        11.07 o                         
   3   3   4        479.05        537.80         5.14 o                         
   4   3   4         44.69         43.60         2.44 o                         
   5   3   4         22.38         32.52         1.89 o                         
   6   3   4          1.52          7.13         1.39 o                         
   7   3   4        523.56        510.53         4.89 o                         
   8   3   4          0.11          5.32         2.20 o                         
   9   3   4        292.25        287.81         4.41 o                         
  10   3   4         26.76         35.77         2.94 o                         
  11   3   4          3.25         10.43         4.12 o                         
  12   3   4         21.05         23.58         4.57 o                         
  13   3   4         23.96         19.51         5.10 o                         
  14   3   4         91.10        100.48         6.74 o                         
  15   3   4          0.09          7.55         6.03 o                         
 -15   4   4          4.69         -8.11        25.49 o                         
 -14   4   4        151.90        150.63         9.63 o                         
 -13   4   4        124.45        116.19         6.65 o                         
 -12   4   4         13.44         16.83         4.03 o                         
 -11   4   4         88.33         84.33         5.46 o                         
 -10   4   4        782.42        766.28        11.25 o                         
  -9   4   4        252.69        260.67         6.48 o                         
  -8   4   4          5.06          7.33         2.46 o                         
  -7   4   4       1439.11       1370.08        11.47 o                         
  -6   4   4       1127.85       1096.37         9.10 o                         
  -5   4   4        642.11        622.04         5.79 o                         
  -4   4   4        851.82        876.85         6.87 o                         
  -3   4   4       1772.41       1736.67        11.87 o                         
  -2   4   4       2032.42       2120.78        12.91 o                         
  -1   4   4         92.61        110.32         2.44 o                         
   0   4   4       1424.42       1474.91         9.92 o                         
   1   4   4       2229.81       2319.74        15.93 o                         
   2   4   4         30.56         27.85         1.80 o                         
   3   4   4        234.99        276.19         4.00 o                         
   4   4   4        762.04        792.78         6.99 o                         
   5   4   4        473.12        466.67         4.93 o                         
   6   4   4        434.48        420.89         4.78 o                         
   7   4   4        159.81        149.87         3.57 o                         
   8   4   4        157.54        170.28         4.22 o                         
   9   4   4         77.65         97.75         4.18 o                         
  10   4   4         25.69         31.54         4.09 o                         
  11   4   4         21.54         37.61         5.47 o                         
  12   4   4         49.09         46.12         5.74 o                         
  13   4   4         14.41         33.42         7.19 o                         
  14   4   4          9.06          7.75         6.01 o                         
  15   4   4          6.38         31.01        30.57 o                         
 -14   5   4         66.78         76.25         8.62 o                         
 -13   5   4         53.96         63.04         6.42 o                         
 -12   5   4          0.67         -4.46         4.46 o                         
 -11   5   4          7.49         10.67         4.41 o                         
 -10   5   4        145.43        137.47         5.90 o                         
  -9   5   4        483.63        462.47         7.18 o                         
  -8   5   4          9.42         15.72         3.00 o                         
  -7   5   4        665.99        635.60         7.26 o                         
  -6   5   4         61.60         69.88         2.94 o                         
  -5   5   4        590.13        580.52         6.21 o                         
  -4   5   4          6.00         14.76         2.38 o                         
  -3   5   4       1892.35       1896.17        12.92 o                         
  -2   5   4       2275.46       2287.98        15.17 o                         
  -1   5   4        341.45        332.04         3.75 o                         
   0   5   4        165.97        184.82         3.03 o                         
   1   5   4       1511.58       1634.76        11.28 o                         
   2   5   4         84.22         88.08         2.47 o                         
   3   5   4         79.02         95.94         3.24 o                         
   4   5   4       2300.48       2274.75        15.67 o                         
   5   5   4          8.43         12.55         2.38 o                         
   6   5   4         57.57         53.69         3.26 o                         
   7   5   4        315.30        295.90         5.28 o                         
   8   5   4        365.12        356.57         6.70 o                         
   9   5   4        200.62        235.83         6.54 o                         
  10   5   4        604.03        560.47         9.94 o                         
  11   5   4        337.39        368.06        11.10 o                         
  12   5   4          9.71         14.01         5.94 o                         
  13   5   4          3.47         19.22         6.45 o                         
  14   5   4         40.49         46.29         8.61 o                         
 -14   6   4         67.73         62.50        15.36 o                         
 -13   6   4          9.16          5.33         6.69 o                         
 -12   6   4         22.76         21.50         6.81 o                         
 -11   6   4         84.10         87.97         5.95 o                         
 -10   6   4        622.10        595.98        10.28 o                         
  -9   6   4         21.86         32.05         4.74 o                         
  -8   6   4       1361.54       1330.56        14.47 o                         
  -7   6   4         34.55         39.36         3.59 o                         
  -6   6   4         14.44          8.96         3.58 o                         
  -5   6   4         26.01         26.47         2.94 o                         
  -4   6   4       1828.05       1772.49        13.70 o                         
  -3   6   4       1908.57       1872.27        12.90 o                         
  -2   6   4       1332.64       1320.72         9.73 o                         
  -1   6   4       1637.62       1651.01        11.77 o                         
   0   6   4         64.60         74.83         2.35 o                         
   1   6   4        489.79        486.87         5.28 o                         
   2   6   4         78.18         90.21         3.66 o                         
   3   6   4       5580.15       5400.39        35.27 o                         
   4   6   4        244.08        236.24         6.06 o                         
   5   6   4        782.48        767.63         8.66 o                         
   6   6   4        360.67        343.99         6.09 o                         
   7   6   4        390.85        398.79         7.34 o                         
   8   6   4        444.13        436.46         8.19 o                         
   9   6   4        469.00        478.09         9.03 o                         
  10   6   4       1036.20       1005.24        13.86 o                         
  11   6   4         19.00         17.49         5.95 o                         
  12   6   4         12.63         13.86         6.93 o                         
  13   6   4         19.21         25.40         7.08 o                         
  14   6   4        178.97        219.86        38.14 o                         
 -13   7   4         28.07         23.22         7.91 o                         
 -12   7   4          4.86          7.40         6.74 o                         
 -11   7   4         75.16         75.31        11.62 o                         
 -10   7   4         63.75         79.03         6.19 o                         
  -9   7   4       1318.89       1293.28        18.47 o                         
  -8   7   4          1.59          9.49         4.53 o                         
  -7   7   4        335.90        351.14         8.03 o                         
  -6   7   4         83.64         98.16         4.62 o                         
  -5   7   4        483.31        459.05         6.74 o                         
  -4   7   4        894.06        854.02         8.98 o                         
  -3   7   4       2134.64       2036.93        15.43 o                         
  -2   7   4       2142.05       2073.07        15.16 o                         
  -1   7   4        128.03        147.78         3.55 o                         
   0   7   4          3.32          7.36         2.14 o                         
   1   7   4         80.62         77.75         2.95 o                         
   2   7   4       3755.37       3612.06        23.60 o                         
   3   7   4        322.01        311.12         5.43 o                         
   4   7   4       3090.03       2958.68        22.34 o                         
   5   7   4        413.80        404.99         7.40 o                         
   6   7   4          6.16         13.57         3.89 o                         
   7   7   4        131.60        138.60         5.74 o                         
   8   7   4        358.40        362.03         8.48 o                         
   9   7   4       1080.14       1045.92        18.35 o                         
  10   7   4         45.44         71.72         6.40 o                         
  11   7   4        194.65        208.42        12.73 o                         
  12   7   4          2.01         -3.98         7.40 o                         
  13   7   4         66.27         71.76        11.11 o                         
 -12   8   4          0.29         15.70         7.68 o                         
 -11   8   4          3.25          7.37         6.98 o                         
 -10   8   4         27.84         39.00         9.00 o                         
  -9   8   4        392.06        387.27        10.37 o                         
  -8   8   4        885.54        852.56        12.71 o                         
  -7   8   4        103.20         95.96         6.49 o                         
  -6   8   4        446.11        439.15         9.95 o                         
  -5   8   4        212.92        201.57         6.16 o                         
  -4   8   4        839.07        794.25        10.16 o                         
  -3   8   4        240.97        263.23         6.34 o                         
  -2   8   4       3532.40       3324.07        23.69 o                         
  -1   8   4       1044.03        984.80        10.18 o                         
   0   8   4          3.33          8.72         2.99 o                         
   1   8   4         16.65         29.84         3.48 o                         
   2   8   4        443.07        463.83        10.66 o                         
   3   8   4       2829.23       2675.57        23.36 o                         
   4   8   4          1.76         17.39         3.71 o                         
   5   8   4       1807.96       1780.29        18.69 o                         
   6   8   4        179.88        178.68         7.11 o                         
   7   8   4         53.56         73.47         6.39 o                         
   8   8   4         98.03        112.25         6.70 o                         
   9   8   4        527.02        547.18        11.69 o                         
  10   8   4        557.94        507.01        16.22 o                         
  11   8   4          9.95         18.54         8.24 o                         
  12   8   4         98.10        101.80        10.32 o                         
 -11   9   4         72.35         88.17         8.98 o                         
 -10   9   4         17.98         26.32         7.60 o                         
  -9   9   4        218.60        225.25        10.69 o                         
  -8   9   4         21.29         29.46         6.38 o                         
  -7   9   4         85.37         82.71         6.36 o                         
  -6   9   4         26.17         18.37         6.00 o                         
  -5   9   4        108.82        105.07         5.92 o                         
  -4   9   4        160.67        180.91         6.57 o                         
  -3   9   4        536.57        527.13         9.47 o                         
  -2   9   4        332.19        320.97         7.35 o                         
  -1   9   4         76.31         92.80         4.70 o                         
   0   9   4         10.78         17.39         3.91 o                         
   1   9   4          1.12          0.54         3.80 o                         
   2   9   4        681.87        660.53        10.53 o                         
   3   9   4         15.56         32.55         4.62 o                         
   4   9   4        372.08        353.67         8.51 o                         
   5   9   4         44.94         50.92         5.14 o                         
   6   9   4          0.45         -1.17         5.28 o                         
   7   9   4        232.77        242.39         8.39 o                         
   8   9   4         26.80         36.43         6.63 o                         
   9   9   4        343.48        360.59        12.27 o                         
  10   9   4          7.92          9.01         7.70 o                         
  11   9   4         25.63         23.71         8.62 o                         
 -10  10   4          0.03          2.15         8.42 o                         
  -9  10   4         35.79         43.50         8.30 o                         
  -8  10   4         21.91         38.50        10.03 o                         
  -7  10   4        174.31        176.66         9.58 o                         
  -6  10   4         30.08         33.88         6.25 o                         
  -5  10   4         52.62         58.72         6.89 o                         
  -4  10   4          4.18         19.89         6.28 o                         
  -3  10   4          1.36          8.15         5.90 o                         
  -2  10   4        114.42        123.54         6.80 o                         
  -1  10   4          9.20         14.06         5.41 o                         
   0  10   4        250.19        248.97         7.99 o                         
   1  10   4          4.57          9.96         5.71 o                         
   2  10   4         17.89         38.41         6.09 o                         
   3  10   4         39.29         42.81         6.20 o                         
   4  10   4         10.18         14.91         6.41 o                         
   5  10   4         47.48         41.40         6.48 o                         
   6  10   4         55.86         40.06         6.42 o                         
   7  10   4         27.72         36.70         7.79 o                         
   8  10   4         61.40         68.24         9.17 o                         
   9  10   4          6.41         11.51         8.00 o                         
  10  10   4         22.35         25.80         9.36 o                         
  -9  11   4         61.69         80.37        19.56 o                         
  -8  11   4         69.02         77.73         9.77 o                         
  -7  11   4          0.38          6.64        11.49 o                         
  -6  11   4        113.59        141.34        10.35 o                         
  -5  11   4         66.01         81.66         9.67 o                         
  -4  11   4          1.26         18.82         8.27 o                         
  -3  11   4         16.25         34.98         7.53 o                         
  -2  11   4         81.50         89.15         8.50 o                         
  -1  11   4        113.14        136.75         9.45 o                         
   0  11   4         27.60         43.54         7.54 o                         
   1  11   4        176.09        192.10         9.39 o                         
   2  11   4         29.89         31.89         7.18 o                         
   3  11   4         10.13         26.69         7.36 o                         
   4  11   4          6.09          1.31         7.85 o                         
   5  11   4         70.13         71.93        10.57 o                         
   6  11   4         36.24         41.49        13.17 o                         
   7  11   4         29.07         23.05         9.04 o                         
   8  11   4         52.33         49.98        11.35 o                         
   9  11   4          2.09         28.60        14.63 o                         
  -7  12   4          9.79         17.30        19.74 o                         
  -6  12   4         27.01         28.57        12.88 o                         
  -5  12   4        122.34        147.76        13.05 o                         
  -4  12   4        133.55        140.05        11.13 o                         
  -3  12   4         12.48         19.37        10.63 o                         
  -2  12   4        155.47        180.16        16.77 o                         
  -1  12   4        355.56        380.76        17.23 o                         
   0  12   4         49.55         43.91        10.08 o                         
   1  12   4         26.13         30.38        10.16 o                         
   2  12   4        258.10        253.06        13.40 o                         
   3  12   4        267.20        299.48        15.50 o                         
   4  12   4          0.73          7.96         9.69 o                         
   5  12   4         97.32        107.79        11.70 o                         
   6  12   4        166.63        177.25        13.86 o                         
   7  12   4         60.11         47.00        16.73 o                         
  -3  13   4        127.09        132.12        20.70 o                         
  -2  13   4        197.52        196.85        14.88 o                         
  -1  13   4          0.17         18.38        13.20 o                         
   0  13   4         14.80         35.76        13.37 o                         
   1  13   4         59.71         57.24        14.04 o                         
   2  13   4        197.73        226.89        16.92 o                         
   3  13   4          2.91         56.20        27.18 o                         
 -15   1   5         81.30         76.06         8.73 o                         
 -14   1   5          2.03         15.72         9.08 o                         
 -13   1   5         29.45         36.36         5.30 o                         
 -12   1   5          0.77          0.23         3.64 o                         
 -11   1   5        117.01        136.65         6.67 o                         
 -10   1   5        406.36        403.00         6.49 o                         
  -9   1   5        182.26        186.14         4.68 o                         
  -8   1   5        186.95        185.51         3.34 o                         
  -7   1   5         40.82         50.74         2.02 o                         
  -6   1   5        635.44        605.45         5.27 o                         
  -5   1   5         60.63         64.45         1.91 o                         
  -4   1   5       7833.95       7658.42        44.96 o                         
  -3   1   5        722.20        754.98         5.59 o                         
  -2   1   5        811.27        878.21         6.29 o                         
  -1   1   5       5170.75       5454.04        32.61 o                         
   0   1   5       3532.81       3637.93        22.68 o                         
   1   1   5       7385.55       7779.08        52.73 o                         
   2   1   5       3516.29       3636.81        22.79 o                         
   3   1   5       6075.74       6130.68        37.54 o                         
   4   1   5       1290.46       1358.01         9.26 o                         
   5   1   5         66.38         84.02         1.75 o                         
   6   1   5        365.26        384.92         3.40 o                         
   7   1   5       1644.26       1646.17        10.64 o                         
   8   1   5        358.05        352.77         4.07 o                         
   9   1   5        373.55        372.97         5.30 o                         
  10   1   5        233.71        239.79         4.80 o                         
  11   1   5          8.24         12.22         3.42 o                         
  12   1   5         68.02         66.25         4.63 o                         
  13   1   5          9.27          8.62         5.34 o                         
  14   1   5         70.16         72.32         7.28 o                         
  15   1   5          2.42         14.45         6.33 o                         
 -15   2   5         80.16         71.06         8.07 o                         
 -14   2   5        437.99        434.80        12.93 o                         
 -13   2   5         37.81         42.79         6.39 o                         
 -12   2   5         10.03         12.11         4.83 o                         
 -11   2   5         86.34         77.53         5.20 o                         
 -10   2   5       2485.43       2505.31        21.72 o                         
  -9   2   5       1370.62       1345.89        11.73 o                         
  -8   2   5       1303.30       1260.48        11.21 o                         
  -7   2   5       2325.83       2280.72        18.79 o                         
  -6   2   5       1748.11       1750.25        12.12 o                         
  -5   2   5       4606.32       4537.68        26.72 o                         
  -4   2   5       1384.36       1415.06         9.12 o                         
  -3   2   5      26121.12      25445.85       153.43 o                         
  -2   2   5       5081.31       5206.71        32.65 o                         
  -1   2   5       3860.76       4324.88        25.65 o                         
   0   2   5       2142.78       2184.15        13.12 o                         
   1   2   5      18281.88      18193.78       101.45 o                         
   2   2   5       8455.75       8639.12        53.18 o                         
   3   2   5       7137.71       7286.48        45.25 o                         
   4   2   5      18701.89      18304.06       106.61 o                         
   5   2   5       1441.50       1502.50         9.62 o                         
   6   2   5        114.14        128.00         2.26 o                         
   7   2   5       1568.73       1550.02        10.39 o                         
   8   2   5       7284.57       7121.90        46.80 o                         
   9   2   5       1108.89       1082.97         9.84 o                         
  10   2   5       1497.35       1484.02        13.42 o                         
  11   2   5        992.05        954.66        15.30 o                         
  12   2   5        265.24        256.89         8.33 o                         
  13   2   5        105.29        117.55         6.87 o                         
  14   2   5        208.60        227.05         8.82 o                         
  15   2   5        625.91        608.27        15.25 o                         
 -15   3   5        290.32        266.86        16.09 o                         
 -14   3   5         15.99          7.22         8.28 o                         
 -13   3   5          0.22         -2.87         4.24 o                         
 -12   3   5         12.10         13.43         4.02 o                         
 -11   3   5       1138.49       1110.71        11.63 o                         
 -10   3   5       1241.85       1211.65        11.19 o                         
  -9   3   5       1317.33       1287.32        13.77 o                         
  -8   3   5       2042.50       1941.69        15.12 o                         
  -7   3   5        531.20        505.71         5.50 o                         
  -6   3   5        268.37        253.69         4.73 o                         
  -5   3   5        272.79        280.11         3.24 o                         
  -4   3   5      19623.08      19246.41       111.99 o                         
  -3   3   5       1432.82       1429.74        10.80 o                         
  -2   3   5       7145.18       7376.73        43.03 o                         
  -1   3   5       1935.49       2011.35        12.23 o                         
   0   3   5       2519.24       2466.14        14.29 o                         
   1   3   5       9835.50      10116.78        54.49 o                         
   2   3   5       8547.82       8785.29        52.28 o                         
   3   3   5      15930.02      15609.86        95.43 o                         
   4   3   5         88.04         97.29         2.51 o                         
   5   3   5       1387.96       1399.83        10.01 o                         
   6   3   5          7.85         14.61         2.11 o                         
   7   3   5       5139.90       5005.86        31.47 o                         
   8   3   5        931.93        919.58        10.08 o                         
   9   3   5       1549.02       1500.30        13.56 o                         
  10   3   5        853.54        812.21         9.56 o                         
  11   3   5          7.74          7.58         4.21 o                         
  12   3   5         63.91         74.09         5.47 o                         
  13   3   5         30.56         44.83         5.89 o                         
  14   3   5        600.57        576.79        14.65 o                         
  15   3   5          0.45         14.39         7.04 o                         
 -15   4   5         19.16         10.68        23.30 o                         
 -14   4   5        193.35        183.97         9.11 o                         
 -13   4   5          1.05         -4.83         4.83 o                         
 -12   4   5         97.62        102.15         5.08 o                         
 -11   4   5         70.40         85.39         4.58 o                         
 -10   4   5       1287.51       1233.50        17.62 o                         
  -9   4   5       1068.91       1040.44        10.50 o                         
  -8   4   5        699.22        667.29         7.15 o                         
  -7   4   5        722.15        660.93         6.03 o                         
  -6   4   5        279.68        267.94         3.92 o                         
  -5   4   5       2733.30       2742.14        18.40 o                         
  -4   4   5        495.87        504.65         5.52 o                         
  -3   4   5      12515.15      12393.67        74.59 o                         
  -2   4   5       1641.36       1701.77        11.26 o                         
  -1   4   5       1349.47       1362.43         9.68 o                         
   0   4   5          8.75         12.44         1.35 o                         
   1   4   5       6597.39       6723.63        38.52 o                         
   2   4   5      10703.66      10688.60        60.01 o                         
   3   4   5       3017.92       3112.82        19.87 o                         
   4   4   5       6070.44       5985.09        36.95 o                         
   5   4   5         45.69         54.22         2.49 o                         
   6   4   5        137.05        145.85         3.69 o                         
   7   4   5         75.11         85.48         3.11 o                         
   8   4   5       3054.13       2990.28        24.13 o                         
   9   4   5        637.37        613.80         9.12 o                         
  10   4   5        559.04        555.51        12.96 o                         
  11   4   5        214.29        222.56         7.22 o                         
  12   4   5         10.15         12.39         5.16 o                         
  13   4   5        237.07        257.84        12.00 o                         
  14   4   5         45.74         65.38         9.37 o                         
  15   4   5        397.96        404.13        22.94 o                         
 -14   5   5         36.93         25.28         8.09 o                         
 -13   5   5         56.23         50.72         6.46 o                         
 -12   5   5          0.44         -4.65         4.65 o                         
 -11   5   5        255.69        239.03         7.58 o                         
 -10   5   5         46.87         60.62         4.70 o                         
  -9   5   5        752.33        718.00         9.15 o                         
  -8   5   5        431.99        403.14         6.57 o                         
  -7   5   5        355.99        319.26         5.44 o                         
  -6   5   5        249.27        223.71         4.23 o                         
  -5   5   5        200.05        191.65         4.20 o                         
  -4   5   5       2348.60       2297.46        15.69 o                         
  -3   5   5          8.88         21.30         1.86 o                         
  -2   5   5       2294.45       2270.26        14.16 o                         
  -1   5   5        136.32        154.00         3.06 o                         
   0   5   5          8.82          7.79         2.00 o                         
   1   5   5        906.38        913.73         7.41 o                         
   2   5   5       3170.14       3232.28        20.63 o                         
   3   5   5       2444.11       2387.43        16.08 o                         
   4   5   5        547.92        533.73         5.61 o                         
   5   5   5        868.10        843.94         8.50 o                         
   6   5   5         84.01         89.98         3.58 o                         
   7   5   5        563.40        543.22         7.35 o                         
   8   5   5         28.61         36.17         3.75 o                         
   9   5   5       1478.34       1454.47        15.72 o                         
  10   5   5        418.85        418.52        11.40 o                         
  11   5   5        182.60        216.71         8.82 o                         
  12   5   5          0.26          0.86         5.61 o                         
  13   5   5         47.10         49.64         6.89 o                         
  14   5   5        229.74        212.64         9.62 o                         
 -14   6   5          3.55         29.86        22.17 o                         
 -13   6   5         59.24         53.49         7.68 o                         
 -12   6   5         26.18         25.02         6.09 o                         
 -11   6   5        217.41        224.77         8.81 o                         
 -10   6   5          2.20         16.99         4.85 o                         
  -9   6   5          0.25          2.38         4.39 o                         
  -8   6   5          3.33          6.46         4.02 o                         
  -7   6   5        730.10        686.51         9.24 o                         
  -6   6   5        515.30        482.55         6.38 o                         
  -5   6   5        653.56        605.97         7.16 o                         
  -4   6   5        832.59        812.67         8.90 o                         
  -3   6   5         26.15         39.43         2.45 o                         
  -2   6   5        388.35        364.78         4.52 o                         
  -1   6   5         40.27         41.44         2.48 o                         
   0   6   5       2036.18       1973.60        12.95 o                         
   1   6   5        656.31        637.07         6.45 o                         
   2   6   5        268.73        272.66         4.10 o                         
   3   6   5         89.04        122.89         3.47 o                         
   4   6   5        275.27        260.14         5.51 o                         
   5   6   5        362.94        338.84         5.81 o                         
   6   6   5         40.80         50.14         3.86 o                         
   7   6   5        869.67        844.16        10.67 o                         
   8   6   5          1.94          7.25         3.94 o                         
   9   6   5         21.83         39.95         4.78 o                         
  10   6   5          7.47         11.22         5.72 o                         
  11   6   5         71.12         86.86         7.06 o                         
  12   6   5        152.87        143.00         8.88 o                         
  13   6   5         70.59         70.89        11.54 o                         
  14   6   5         65.10         68.67        17.55 o                         
 -13   7   5         11.35         27.12         8.01 o                         
 -12   7   5         36.70         34.79         7.05 o                         
 -11   7   5         17.40         26.99         7.89 o                         
 -10   7   5         93.51        107.83         6.49 o                         
  -9   7   5         44.23         66.75         5.80 o                         
  -8   7   5        214.05        205.88         6.91 o                         
  -7   7   5        442.05        413.43         8.85 o                         
  -6   7   5         47.32         56.40         4.46 o                         
  -5   7   5         92.77        101.42         4.51 o                         
  -4   7   5        218.63        217.79         4.80 o                         
  -3   7   5        453.64        449.46         6.02 o                         
  -2   7   5        292.53        289.29         4.89 o                         
  -1   7   5       1014.50        967.97         8.67 o                         
   0   7   5        628.88        608.87         7.28 o                         
   1   7   5        135.59        146.30         3.75 o                         
   2   7   5        289.01        315.48         5.22 o                         
   3   7   5        169.53        202.80         5.52 o                         
   4   7   5        422.14        427.28         6.73 o                         
   5   7   5         51.07         68.48         4.55 o                         
   6   7   5        545.14        520.79         8.70 o                         
   7   7   5        154.71        166.54         7.30 o                         
   8   7   5          0.73         10.29         4.59 o                         
   9   7   5          0.98          9.91         5.01 o                         
  10   7   5         22.41         31.93         7.52 o                         
  11   7   5         83.32         89.76         8.89 o                         
  12   7   5          2.74         11.02         7.34 o                         
  13   7   5         39.40         56.46        11.06 o                         
 -12   8   5          2.30         11.52         9.49 o                         
 -11   8   5          2.99          3.69         7.24 o                         
 -10   8   5         92.38         88.44         8.01 o                         
  -9   8   5        157.25        181.48         8.00 o                         
  -8   8   5          0.14         20.17         5.64 o                         
  -7   8   5        228.08        226.74         7.68 o                         
  -6   8   5        289.53        279.18         8.17 o                         
  -5   8   5        272.93        303.65         7.84 o                         
  -4   8   5         47.16         76.42         4.41 o                         
  -3   8   5        871.32        853.94        10.22 o                         
  -2   8   5        883.51        898.18        11.64 o                         
  -1   8   5         18.96         30.33         3.31 o                         
   0   8   5        470.20        449.78         6.52 o                         
   1   8   5       1409.80       1374.37        13.83 o                         
   2   8   5        319.05        342.56         6.37 o                         
   3   8   5        151.85        234.89         6.31 o                         
   4   8   5        542.63        536.61         9.13 o                         
   5   8   5        634.77        634.89        10.01 o                         
   6   8   5         45.25         56.38         5.23 o                         
   7   8   5        273.39        284.64         9.05 o                         
   8   8   5        609.05        586.33        10.92 o                         
   9   8   5         13.19         46.66         6.62 o                         
  10   8   5         45.57         74.39         9.62 o                         
  11   8   5        104.73        111.64        10.04 o                         
  12   8   5         49.42         51.99         9.96 o                         
 -11   9   5        117.55        119.69         9.66 o                         
 -10   9   5         43.12         59.44         8.81 o                         
  -9   9   5        132.31        128.76         9.92 o                         
  -8   9   5        322.53        319.47        12.32 o                         
  -7   9   5         35.73         39.59         5.96 o                         
  -6   9   5         12.77         15.66         6.47 o                         
  -5   9   5        163.87        173.69         7.13 o                         
  -4   9   5       1085.58       1025.98        13.94 o                         
  -3   9   5         42.05         58.15         5.38 o                         
  -2   9   5        839.85        792.62        11.96 o                         
  -1   9   5        531.15        494.55         8.59 o                         
   0   9   5        278.15        271.44         6.55 o                         
   1   9   5          1.95          8.11         4.84 o                         
   2   9   5        877.85        854.46        13.69 o                         
   3   9   5        900.76        806.48        10.96 o                         
   4   9   5          7.51         10.46         4.98 o                         
   5   9   5        299.03        293.54         8.38 o                         
   6   9   5        196.11        207.08         8.44 o                         
   7   9   5        525.13        492.72        10.79 o                         
   8   9   5         11.68         21.90         6.66 o                         
   9   9   5        495.74        474.94        14.97 o                         
  10   9   5        154.08        138.99         9.25 o                         
  11   9   5          0.11          1.96         9.13 o                         
 -10  10   5         79.14         72.87         9.26 o                         
  -9  10   5        190.98        181.97        10.01 o                         
  -8  10   5          0.74         13.39         8.70 o                         
  -7  10   5          1.42          6.94         7.69 o                         
  -6  10   5          4.45          2.46         6.55 o                         
  -5  10   5        318.15        317.60        10.33 o                         
  -4  10   5         79.67        102.48         7.45 o                         
  -3  10   5        292.10        300.61        10.04 o                         
  -2  10   5         29.47         36.66         6.30 o                         
  -1  10   5          0.37          2.81         5.17 o                         
   0  10   5        115.19        115.30         6.34 o                         
   1  10   5         33.32         34.61         7.36 o                         
   2  10   5        485.74        460.25        10.87 o                         
   3  10   5         35.48         45.50         6.35 o                         
   4  10   5         98.68         89.63         7.76 o                         
   5  10   5          8.73         14.77         6.20 o                         
   6  10   5         34.80         31.78         6.53 o                         
   7  10   5         54.18         64.96         7.88 o                         
   8  10   5        195.09        202.46        11.24 o                         
   9  10   5         42.72         35.01         8.62 o                         
  10  10   5         25.54         26.04        12.47 o                         
  -9  11   5        164.96        155.89        20.53 o                         
  -8  11   5         58.82         74.11        10.06 o                         
  -7  11   5         63.21         72.63        10.42 o                         
  -6  11   5          0.03         24.80         9.01 o                         
  -5  11   5         28.94         37.88        10.02 o                         
  -4  11   5        163.41        138.53        11.95 o                         
  -3  11   5         17.83         24.04         8.12 o                         
  -2  11   5        304.36        328.54        12.08 o                         
  -1  11   5          1.95          4.32         7.76 o                         
   0  11   5         14.25         14.24         7.33 o                         
   1  11   5         42.05         58.37         8.43 o                         
   2  11   5        233.35        228.99        10.16 o                         
   3  11   5        242.00        262.57        10.66 o                         
   4  11   5        138.77        133.03        11.61 o                         
   5  11   5         97.43        100.82        11.04 o                         
   6  11   5          0.44          3.54         9.39 o                         
   7  11   5         44.01         40.03         9.71 o                         
   8  11   5          3.52          0.82        10.08 o                         
  -7  12   5          9.68         41.49        24.98 o                         
  -6  12   5         30.96         31.79        11.54 o                         
  -5  12   5         49.93         77.79        11.43 o                         
  -4  12   5          2.75         25.29        10.35 o                         
  -3  12   5         54.63         70.37        10.73 o                         
  -2  12   5         12.58         42.77        12.96 o                         
  -1  12   5         15.67         42.70        11.01 o                         
   0  12   5         82.27         87.82        12.04 o                         
   1  12   5          0.96         14.92        10.61 o                         
   2  12   5         91.37        109.65        12.66 o                         
   3  12   5         14.14         30.35        11.54 o                         
   4  12   5         15.34         19.76         9.69 o                         
   5  12   5         28.42         25.78        10.41 o                         
   6  12   5          5.44         51.28        11.79 o                         
  -3  13   5          3.90         59.61        26.68 o                         
  -2  13   5          7.38         39.67        16.93 o                         
  -1  13   5         96.94        108.38        14.53 o                         
   0  13   5         26.87         17.43        13.35 o                         
   1  13   5         53.17         59.19        14.40 o                         
   2  13   5         11.29         65.11        17.69 o                         
   3  13   5          0.03         45.95        37.02 o                         
 -15   0   6         26.11         26.33         7.58 o                         
 -14   0   6         15.31          0.78         9.86 o                         
 -13   0   6        287.03        271.24        11.68 o                         
 -12   0   6         57.43         54.48         5.45 o                         
 -11   0   6        773.87        763.41        16.23 o                         
 -10   0   6        284.78        266.60         5.85 o                         
  -9   0   6        503.05        534.02        12.33 o                         
  -8   0   6        176.64        166.56         5.52 o                         
  -7   0   6          5.15         13.83         1.87 o                         
  -6   0   6       2562.47       2523.60        20.75 o                         
  -5   0   6        361.32        405.52         5.69 o                         
  -4   0   6       3997.98       3951.62        33.90 o                         
  -3   0   6       2328.61       2398.74        21.33 o                         
  -2   0   6       1093.35       1125.75        11.59 o                         
  -1   0   6          4.34        150.03         7.04 o                         
   0   0   6         51.17         93.13         6.98 o                         
   1   0   6       3474.26       3815.13        33.84 o                         
   2   0   6      26740.33      25952.36       226.59 o                         
   3   0   6       1262.49       1292.48        16.06 o                         
   4   0   6       4836.83       4899.77        53.98 o                         
   5   0   6         50.18         76.18         4.13 o                         
   6   0   6         29.17         49.86         2.32 o                         
   7   0   6       2183.05       2185.29        18.78 o                         
   8   0   6        158.54        150.81         4.66 o                         
   9   0   6       2486.54       2411.43        25.60 o                         
  10   0   6         71.67         69.10         4.84 o                         
  11   0   6        142.27        133.39         8.52 o                         
  12   0   6         95.37        118.50         9.15 o                         
  13   0   6        241.10        223.84        12.73 o                         
  14   0   6        120.56        141.96         9.84 o                         
  15   0   6        153.79        142.95        10.50 o                         
 -15   1   6        168.65        196.07        12.87 o                         
 -14   1   6         75.09         69.31         7.67 o                         
 -13   1   6          3.90          1.82         3.57 o                         
 -12   1   6        195.47        194.47         6.18 o                         
 -11   1   6        125.17        134.89         4.09 o                         
 -10   1   6       2383.93       2369.73        25.45 o                         
  -9   1   6         29.37         30.12         2.77 o                         
  -8   1   6       1068.67       1062.37         9.39 o                         
  -7   1   6        192.92        186.63         3.47 o                         
  -6   1   6       1619.43       1653.56        11.02 o                         
  -5   1   6       2893.23       2787.71        16.40 o                         
  -4   1   6       6215.61       6028.38        34.23 o                         
  -3   1   6      10792.33      10584.74        61.05 o                         
  -2   1   6         68.45         77.37         1.88 o                         
  -1   1   6        853.16        972.94         7.38 o                         
   0   1   6        515.14        555.72         4.21 o                         
   1   1   6      14913.77      14517.14        84.78 o                         
   2   1   6       1140.68       1255.36         8.98 o                         
   3   1   6      15655.07      15505.50        94.60 o                         
   4   1   6       4265.31       4348.74        28.27 o                         
   5   1   6         53.77         71.36         1.87 o                         
   6   1   6        176.95        204.14         2.89 o                         
   7   1   6       2245.79       2190.72        13.52 o                         
   8   1   6       5616.90       5526.13        38.62 o                         
   9   1   6         21.19         23.49         2.38 o                         
  10   1   6       1802.58       1712.42        15.40 o                         
  11   1   6        209.57        209.73         8.28 o                         
  12   1   6        302.40        284.81         9.47 o                         
  13   1   6         72.44         92.25         6.03 o                         
  14   1   6        570.70        547.77        12.45 o                         
  15   1   6        423.32        390.92        11.72 o                         
 -15   2   6         34.79         55.50        10.75 o                         
 -14   2   6         12.27         26.33         7.79 o                         
 -13   2   6          4.93         10.94         4.28 o                         
 -12   2   6          6.57         12.49         3.70 o                         
 -11   2   6        594.32        574.61        10.13 o                         
 -10   2   6         27.50         43.72         4.38 o                         
  -9   2   6        817.12        791.48         8.21 o                         
  -8   2   6          3.22          3.35         1.90 o                         
  -7   2   6         64.92         68.30         2.17 o                         
  -6   2   6        181.25        203.47         2.81 o                         
  -5   2   6       1550.69       1523.21        10.53 o                         
  -4   2   6       4692.56       4680.59        28.72 o                         
  -3   2   6       1688.25       1649.32        11.31 o                         
  -2   2   6        820.08        835.16         6.58 o                         
  -1   2   6        433.77        449.30         4.37 o                         
   0   2   6       2533.56       2611.81        14.81 o                         
   1   2   6        153.17        155.46         2.45 o                         
   2   2   6       1719.70       1648.86        11.16 o                         
   3   2   6       1247.69       1293.17         9.29 o                         
   4   2   6        708.29        691.44         5.94 o                         
   5   2   6         28.50         32.24         1.79 o                         
   6   2   6        182.21        186.98         2.67 o                         
   7   2   6       1739.20       1684.11        11.72 o                         
   8   2   6         79.53         98.65         3.18 o                         
   9   2   6       1165.07       1137.85        10.74 o                         
  10   2   6          7.00          3.88         3.34 o                         
  11   2   6          1.15         -1.55         4.16 o                         
  12   2   6          9.99          6.78         4.52 o                         
  13   2   6        108.00        112.54         8.06 o                         
  14   2   6        254.68        256.30        10.20 o                         
  15   2   6         61.89         73.49         7.14 o                         
 -15   3   6          2.33         -1.78         8.07 o                         
 -14   3   6         16.29          1.39         6.18 o                         
 -13   3   6          5.91          8.73         4.31 o                         
 -12   3   6         67.44         76.29         4.71 o                         
 -11   3   6         15.81         34.56         4.11 o                         
 -10   3   6         10.95         15.66         2.78 o                         
  -9   3   6         14.86         17.70         2.24 o                         
  -8   3   6          0.51          7.65         2.71 o                         
  -7   3   6        586.58        563.96         5.42 o                         
  -6   3   6          5.00         10.50         1.72 o                         
  -5   3   6        315.39        316.42         3.52 o                         
  -4   3   6         18.06         40.80         1.94 o                         
  -3   3   6        150.79        166.07         3.27 o                         
  -2   3   6       1365.52       1432.46        10.45 o                         
  -1   3   6        507.77        519.04         4.28 o                         
   0   3   6        259.88        243.85         2.86 o                         
   1   3   6         48.86         42.02         1.44 o                         
   2   3   6       1192.80       1224.08         8.30 o                         
   3   3   6         41.48         48.17         1.88 o                         
   4   3   6        255.38        237.21         3.63 o                         
   5   3   6         32.09         36.89         1.90 o                         
   6   3   6        687.97        660.42         6.09 o                         
   7   3   6        382.99        375.59         5.35 o                         
   8   3   6         98.77        103.84         3.34 o                         
   9   3   6          6.27         10.53         2.83 o                         
  10   3   6         36.05         36.54         3.98 o                         
  11   3   6        163.81        170.80         6.46 o                         
  12   3   6          8.49          7.96         4.88 o                         
  13   3   6        110.21        124.92        11.72 o                         
  14   3   6          8.73         10.67         5.95 o                         
  15   3   6          0.59          6.26         7.72 o                         
 -15   4   6          4.26         21.81        14.97 o                         
 -14   4   6         18.85         26.59         6.15 o                         
 -13   4   6         31.97         41.89         6.34 o                         
 -12   4   6         75.63         75.98         5.35 o                         
 -11   4   6          6.59         11.11         3.90 o                         
 -10   4   6         66.50         86.29         5.03 o                         
  -9   4   6         89.59         99.80         4.26 o                         
  -8   4   6         92.85        107.68         3.68 o                         
  -7   4   6          4.71          1.37         2.22 o                         
  -6   4   6          0.10          6.88         2.00 o                         
  -5   4   6        502.26        521.19         6.42 o                         
  -4   4   6         14.61         24.71         2.14 o                         
  -3   4   6        200.74        204.18         2.93 o                         
  -2   4   6        229.92        265.41         3.24 o                         
  -1   4   6         95.53        101.46         2.32 o                         
   0   4   6        576.64        636.31         4.97 o                         
   1   4   6         60.00         95.53         3.09 o                         
   2   4   6        225.12        261.70         3.46 o                         
   3   4   6        438.38        432.29         4.85 o                         
   4   4   6          0.01          7.24         1.88 o                         
   5   4   6         60.27         69.93         2.77 o                         
   6   4   6         84.60         94.04         3.28 o                         
   7   4   6          1.64          7.55         2.55 o                         
   8   4   6        204.26        211.66         5.23 o                         
   9   4   6         14.77         16.80         3.54 o                         
  10   4   6         22.03         18.99         4.83 o                         
  11   4   6          6.42          4.38         4.68 o                         
  12   4   6          7.86         11.18         5.09 o                         
  13   4   6          1.44          7.14         6.61 o                         
  14   4   6          3.81         11.93         8.39 o                         
 -14   5   6         89.05         84.80         8.81 o                         
 -13   5   6         27.30         20.75         6.17 o                         
 -12   5   6         17.60         25.49         5.94 o                         
 -11   5   6         55.26         71.59         5.34 o                         
 -10   5   6        626.82        630.77         9.69 o                         
  -9   5   6         38.28         49.17         4.96 o                         
  -8   5   6        280.41        287.73         6.10 o                         
  -7   5   6        244.43        237.65         5.04 o                         
  -6   5   6        381.40        386.75         5.44 o                         
  -5   5   6        108.59        143.51         4.42 o                         
  -4   5   6       2016.87       1995.96        14.15 o                         
  -3   5   6       2531.37       2572.60        17.29 o                         
  -2   5   6         44.67         58.38         2.28 o                         
  -1   5   6       1040.44       1051.74         7.82 o                         
   0   5   6       1699.59       1762.02        11.60 o                         
   1   5   6       2098.74       2070.58        13.52 o                         
   2   5   6          5.95         20.60         2.31 o                         
   3   5   6       2849.64       2840.85        19.73 o                         
   4   5   6       2202.75       2224.48        15.85 o                         
   5   5   6        176.55        183.68         4.35 o                         
   6   5   6         18.80         30.82         3.24 o                         
   7   5   6       1689.94       1623.28        14.99 o                         
   8   5   6       1428.57       1382.86        15.02 o                         
   9   5   6         11.46         24.89         5.99 o                         
  10   5   6        621.67        639.25        10.76 o                         
  11   5   6        198.19        210.49         9.69 o                         
  12   5   6        216.73        217.04        10.48 o                         
  13   5   6          0.80          6.72         6.47 o                         
  14   5   6        296.43        309.56        11.35 o                         
 -14   6   6          5.29         13.98        19.77 o                         
 -13   6   6          5.91         -1.89         7.29 o                         
 -12   6   6         27.13         18.03         6.70 o                         
 -11   6   6        357.10        365.28         9.53 o                         
 -10   6   6         49.49         62.15         5.72 o                         
  -9   6   6        651.10        638.29        10.28 o                         
  -8   6   6        120.21        133.79         5.58 o                         
  -7   6   6         89.11        114.89         4.50 o                         
  -6   6   6        267.40        272.16         7.64 o                         
  -5   6   6       1214.86       1137.53        10.44 o                         
  -4   6   6       2828.68       2751.81        19.36 o                         
  -3   6   6         76.65         74.40         2.73 o                         
  -2   6   6        997.77        990.70         8.42 o                         
  -1   6   6        223.36        209.60         3.56 o                         
   0   6   6       1261.82       1237.41         8.84 o                         
   1   6   6        181.43        190.82         4.39 o                         
   2   6   6       4117.29       4044.00        25.10 o                         
   3   6   6       1624.27       1584.35        11.90 o                         
   4   6   6        785.08        767.09         8.23 o                         
   5   6   6         28.23         41.09         4.22 o                         
   6   6   6        710.69        678.54         9.02 o                         
   7   6   6        669.08        617.08         8.96 o                         
   8   6   6         57.20         62.40         5.39 o                         
   9   6   6       1521.81       1471.77        17.41 o                         
  10   6   6          6.03          6.99         5.21 o                         
  11   6   6          0.94          9.08         6.38 o                         
  12   6   6          0.52          7.54         9.31 o                         
  13   6   6        278.20        266.26        11.74 o                         
  14   6   6        124.18        133.38        14.08 o                         
 -13   7   6          2.91         11.96         8.39 o                         
 -12   7   6        177.75        192.47         9.71 o                         
 -11   7   6          5.88         12.01         6.67 o                         
 -10   7   6        492.90        459.70        12.06 o                         
  -9   7   6         44.39         53.72         5.87 o                         
  -8   7   6        107.88        103.29         5.81 o                         
  -7   7   6         43.24         52.57         5.98 o                         
  -6   7   6        452.37        437.34         8.28 o                         
  -5   7   6       1042.67        992.03        11.76 o                         
  -4   7   6        270.85        249.86         5.15 o                         
  -3   7   6       2214.96       2125.52        16.97 o                         
  -2   7   6          8.89         14.05         2.53 o                         
  -1   7   6        237.60        224.89         4.50 o                         
   0   7   6          2.26          2.14         2.12 o                         
   1   7   6       2753.49       2676.99        18.61 o                         
   2   7   6       1393.50       1340.51        11.08 o                         
   3   7   6       2393.37       2343.21        17.89 o                         
   4   7   6        203.54        213.43         6.26 o                         
   5   7   6          9.34          9.13         3.53 o                         
   6   7   6        346.77        337.02         8.28 o                         
   7   7   6         53.58         65.89         5.65 o                         
   8   7   6       1402.86       1337.49        15.79 o                         
   9   7   6          3.10         10.35         5.14 o                         
  10   7   6        141.25        134.72         8.13 o                         
  11   7   6          1.42          3.62         7.25 o                         
  12   7   6         60.56         62.75         8.31 o                         
  13   7   6         88.91         81.89        14.51 o                         
 -12   8   6         35.30         42.54        10.68 o                         
 -11   8   6        496.04        551.45        22.25 o                         
 -10   8   6         24.87         28.33         7.63 o                         
  -9   8   6        731.46        744.88        14.25 o                         
  -8   8   6        124.07        142.27         6.97 o                         
  -7   8   6         12.31         15.82         5.35 o                         
  -6   8   6         25.11         40.69         5.17 o                         
  -5   8   6       1309.34       1317.41        15.42 o                         
  -4   8   6       1809.21       1753.42        17.71 o                         
  -3   8   6        218.80        239.92         6.14 o                         
  -2   8   6       1093.33       1061.24        10.70 o                         
  -1   8   6        193.74        187.34         4.99 o                         
   0   8   6       1806.50       1710.55        13.98 o                         
   1   8   6          0.62         26.43         3.65 o                         
   2   8   6       2900.12       2772.58        20.31 o                         
   3   8   6       1577.37       1490.21        14.84 o                         
   4   8   6        130.21        179.57         6.44 o                         
   5   8   6          1.23          5.47         4.85 o                         
   6   8   6        480.52        472.57         9.38 o                         
   7   8   6       1377.69       1344.18        16.59 o                         
   8   8   6          3.34         18.56         6.70 o                         
   9   8   6        846.68        847.35        14.32 o                         
  10   8   6         63.54         69.62         8.97 o                         
  11   8   6         18.21         20.02        11.49 o                         
  12   8   6          2.99         -1.89        10.16 o                         
 -11   9   6          0.07         33.10         8.62 o                         
 -10   9   6        124.64        144.62         9.50 o                         
  -9   9   6          1.06         10.46         8.26 o                         
  -8   9   6         17.07         37.38         6.62 o                         
  -7   9   6        127.97        133.98         7.50 o                         
  -6   9   6         43.56         48.83         6.28 o                         
  -5   9   6        523.13        545.00        11.64 o                         
  -4   9   6         34.42         57.67         5.64 o                         
  -3   9   6         83.57         98.13         7.25 o                         
  -2   9   6         35.29         45.55         5.07 o                         
  -1   9   6        266.78        276.62         7.66 o                         
   0   9   6        363.90        350.78         9.48 o                         
   1   9   6        220.69        233.49         6.65 o                         
   2   9   6        400.71        425.51         9.84 o                         
   3   9   6          4.00         27.07         5.23 o                         
   4   9   6        134.64        128.41         6.63 o                         
   5   9   6          4.05          3.32         5.02 o                         
   6   9   6        456.78        471.16        11.39 o                         
   7   9   6        149.10        169.82         7.87 o                         
   8   9   6        181.99        193.31         8.73 o                         
   9   9   6          4.20         24.51         9.69 o                         
  10   9   6          3.38          7.73         8.28 o                         
  11   9   6         71.49         74.71        10.23 o                         
 -10  10   6         29.92         33.93        10.44 o                         
  -9  10   6         22.72         21.34         8.55 o                         
  -8  10   6         42.56         46.94         8.40 o                         
  -7  10   6         46.51         62.53         8.06 o                         
  -6  10   6         67.74         62.36         6.56 o                         
  -5  10   6         23.21         33.48         7.15 o                         
  -4  10   6         15.02         11.44         6.50 o                         
  -3  10   6         75.23         88.58         7.34 o                         
  -2  10   6          0.36          5.36         6.66 o                         
  -1  10   6        111.43        121.84         6.73 o                         
   0  10   6          0.58          1.34         5.26 o                         
   1  10   6        158.47        145.30         7.34 o                         
   2  10   6         31.82         36.03         6.48 o                         
   3  10   6          5.93         -1.24         5.83 o                         
   4  10   6         11.31         20.02         6.50 o                         
   5  10   6         58.76         59.57         7.26 o                         
   6  10   6         62.19         64.92         6.87 o                         
   7  10   6         47.84         61.29         7.43 o                         
   8  10   6         18.42         25.33         7.94 o                         
   9  10   6          4.16         15.75         8.34 o                         
  10  10   6         10.92         17.12        17.60 o                         
  -8  11   6          0.10          2.22         9.72 o                         
  -7  11   6         21.10         28.93         9.93 o                         
  -6  11   6         44.90         63.30         9.64 o                         
  -5  11   6          0.62         15.22        10.05 o                         
  -4  11   6          0.38          2.63         8.35 o                         
  -3  11   6         33.70         49.61         8.27 o                         
  -2  11   6         63.73         82.03         8.59 o                         
  -1  11   6          1.53         10.02         8.65 o                         
   0  11   6        101.92        113.75        10.15 o                         
   1  11   6         14.27         14.52         8.04 o                         
   2  11   6          0.23         17.72         7.38 o                         
   3  11   6          1.32         19.37         7.50 o                         
   4  11   6         19.59         28.76         8.01 o                         
   5  11   6         81.98        100.40        14.90 o                         
   6  11   6         11.55         24.75         9.12 o                         
   7  11   6         64.42         72.05        10.20 o                         
   8  11   6         11.13         20.46        10.88 o                         
  -6  12   6          2.34         -3.50        12.98 o                         
  -5  12   6        247.97        263.27        17.15 o                         
  -4  12   6        194.97        197.04        13.47 o                         
  -3  12   6          2.29         16.35         9.80 o                         
  -2  12   6        214.27        224.54        15.66 o                         
  -1  12   6        258.68        273.86        21.09 o                         
   0  12   6        116.79        119.43        13.99 o                         
   1  12   6         18.11         35.33        12.17 o                         
   2  12   6        338.33        333.47        18.03 o                         
   3  12   6        214.34        233.49        14.14 o                         
   4  12   6          5.33         19.62        10.25 o                         
   5  12   6         50.09         68.02        11.43 o                         
   6  12   6        301.35        307.84        16.57 o                         
  -3  13   6        118.79         92.36        22.90 o                         
  -2  13   6         24.90         50.08        24.24 o                         
  -1  13   6         20.27         28.04        16.92 o                         
   0  13   6          0.96         25.29        14.63 o                         
   1  13   6        161.84        140.77        20.72 o                         
   2  13   6         95.08        111.60        31.43 o                         
   3  13   6         23.57         19.19        18.94 o                         
 -15   1   7          0.66         12.83         7.55 o                         
 -14   1   7          4.55          3.94         5.07 o                         
 -13   1   7        115.07        134.47         5.52 o                         
 -12   1   7         38.44         43.65         4.35 o                         
 -11   1   7        138.81        145.55         5.51 o                         
 -10   1   7        135.30        143.53         4.75 o                         
  -9   1   7         32.41         33.00         2.26 o                         
  -8   1   7         13.14         16.54         1.83 o                         
  -7   1   7       1846.70       1765.98        12.27 o                         
  -6   1   7        404.40        412.59         3.71 o                         
  -5   1   7        956.74        944.14         6.87 o                         
  -4   1   7        853.82        899.42         6.80 o                         
  -3   1   7        144.94        141.17         2.55 o                         
  -2   1   7       1504.18       1578.00        11.16 o                         
  -1   1   7        386.40        438.83         3.93 o                         
   0   1   7        769.10        773.38         5.53 o                         
   1   1   7        116.92        106.11         2.26 o                         
   2   1   7       2459.91       2595.26        17.37 o                         
   3   1   7        250.80        277.92         3.42 o                         
   4   1   7        265.87        268.87         3.64 o                         
   5   1   7          0.67          6.52         1.37 o                         
   6   1   7        312.66        319.97         3.84 o                         
   7   1   7        179.99        175.09         3.43 o                         
   8   1   7         67.55         82.64         2.88 o                         
   9   1   7          8.50         11.12         2.65 o                         
  10   1   7         56.53         55.30         3.97 o                         
  11   1   7         44.10         48.33         4.81 o                         
  12   1   7         41.34         50.84         5.05 o                         
  13   1   7         82.92         82.33         6.23 o                         
  14   1   7          2.87         17.53         5.91 o                         
  15   1   7         11.97          5.72         6.52 o                         
 -15   2   7         81.91         79.43         8.35 o                         
 -14   2   7         62.81         52.53         5.99 o                         
 -13   2   7        296.32        271.68         8.33 o                         
 -12   2   7        297.71        295.63         7.27 o                         
 -11   2   7        663.46        672.75        10.31 o                         
 -10   2   7       2243.61       2161.80        19.18 o                         
  -9   2   7        224.67        204.09         4.20 o                         
  -8   2   7         10.64         15.16         2.58 o                         
  -7   2   7        991.30        999.13         8.88 o                         
  -6   2   7      10384.61      10060.71        56.71 o                         
  -5   2   7       2268.21       2234.02        14.18 o                         
  -4   2   7       7593.07       7593.88        45.72 o                         
  -3   2   7       9433.44       9625.83        62.58 o                         
  -2   2   7       3451.59       3515.92        22.63 o                         
  -1   2   7       4918.30       5148.66        30.22 o                         
   0   2   7       7792.87       8361.85        44.63 o                         
   1   2   7      28246.90      27514.67       150.65 o                         
   2   2   7       1987.38       2028.91        13.16 o                         
   3   2   7       2183.02       2149.44        16.52 o                         
   4   2   7       2568.43       2706.43        17.80 o                         
   5   2   7       4623.06       4626.70        29.40 o                         
   6   2   7       1652.31       1661.48        12.84 o                         
   7   2   7       3645.33       3601.61        27.09 o                         
   8   2   7       3173.56       3152.52        23.60 o                         
   9   2   7         31.48         37.50         3.27 o                         
  10   2   7        105.39        116.74         4.92 o                         
  11   2   7        198.33        224.77         6.76 o                         
  12   2   7       1078.85       1067.36        16.32 o                         
  13   2   7         15.43         13.20         5.77 o                         
  14   2   7        482.88        471.63        12.26 o                         
  15   2   7        149.07        149.96         8.41 o                         
 -15   3   7          8.37          0.56         7.23 o                         
 -14   3   7          2.48         -0.47         6.61 o                         
 -13   3   7        185.22        185.30        10.77 o                         
 -12   3   7        205.40        215.89         6.78 o                         
 -11   3   7        899.16        875.25        11.70 o                         
 -10   3   7         48.30         49.25         3.73 o                         
  -9   3   7        276.82        265.72         4.96 o                         
  -8   3   7         14.89         19.54         2.35 o                         
  -7   3   7       1697.55       1658.75        11.99 o                         
  -6   3   7        457.27        436.24         4.91 o                         
  -5   3   7       3093.09       3161.76        20.19 o                         
  -4   3   7       4337.25       4363.27        29.42 o                         
  -3   3   7        934.76        958.58         7.28 o                         
  -2   3   7        759.82        753.58         5.83 o                         
  -1   3   7       1228.98       1360.60         9.67 o                         
   0   3   7      13651.82      13884.62        73.24 o                         
   1   3   7         13.91         17.89         1.51 o                         
   2   3   7       7506.45       7486.71        42.89 o                         
   3   3   7        272.51        297.92         3.74 o                         
   4   3   7         92.17        109.30         2.86 o                         
   5   3   7        932.06        923.83         7.78 o                         
   6   3   7       1724.80       1751.31        12.54 o                         
   7   3   7       3630.13       3617.09        25.91 o                         
   8   3   7        872.08        849.45        10.01 o                         
   9   3   7        382.39        381.25         6.78 o                         
  10   3   7          1.41          6.48         4.72 o                         
  11   3   7         96.15        120.74         6.08 o                         
  12   3   7          6.80          0.26         4.94 o                         
  13   3   7        517.28        512.91        18.19 o                         
  14   3   7         18.05         22.27         7.03 o                         
 -15   4   7         59.73         46.40        10.45 o                         
 -14   4   7          0.29          0.05         5.76 o                         
 -13   4   7         88.20         92.95         8.78 o                         
 -12   4   7        332.27        337.92        10.24 o                         
 -11   4   7        476.47        463.85         8.81 o                         
 -10   4   7        966.94        892.83        11.85 o                         
  -9   4   7          8.51         12.96         3.47 o                         
  -8   4   7         10.86         12.42         2.82 o                         
  -7   4   7         13.96         15.99         2.52 o                         
  -6   4   7       3246.48       3082.04        22.60 o                         
  -5   4   7       1090.35       1063.28         9.25 o                         
  -4   4   7       3116.52       3163.07        20.93 o                         
  -3   4   7       1118.16       1098.59         9.20 o                         
  -2   4   7          1.57          6.86         1.67 o                         
  -1   4   7       1225.80       1205.89         8.47 o                         
   0   4   7        905.75        913.24         7.05 o                         
   1   4   7      12412.03      12189.26        72.21 o                         
   2   4   7        183.08        194.23         3.17 o                         
   3   4   7       3089.37       3050.39        20.67 o                         
   4   4   7        310.70        298.64         4.26 o                         
   5   4   7        723.69        706.48         7.14 o                         
   6   4   7       1561.68       1532.01        13.64 o                         
   7   4   7       3014.59       2959.14        23.36 o                         
   8   4   7       2143.81       1983.33        17.07 o                         
   9   4   7         41.28         54.07         4.44 o                         
  10   4   7        191.19        193.13         7.10 o                         
  11   4   7         16.02         16.06         5.19 o                         
  12   4   7        663.71        653.91        18.62 o                         
  13   4   7          4.36          4.79         6.46 o                         
  14   4   7        451.08        456.45        13.51 o                         
 -14   5   7          0.46         -0.03         7.76 o                         
 -13   5   7          9.36         15.87         6.33 o                         
 -12   5   7        210.39        189.41         8.94 o                         
 -11   5   7        364.00        375.23         8.89 o                         
 -10   5   7        290.59        305.60         7.62 o                         
  -9   5   7        438.95        426.24        10.17 o                         
  -8   5   7         25.32         31.27         3.53 o                         
  -7   5   7        196.01        188.80         4.83 o                         
  -6   5   7         38.51         48.36         3.13 o                         
  -5   5   7       5630.13       5361.61        36.24 o                         
  -4   5   7        407.20        409.97         5.16 o                         
  -3   5   7        537.89        523.34         5.32 o                         
  -2   5   7       1117.39       1089.34         8.02 o                         
  -1   5   7        335.53        305.06         3.87 o                         
   0   5   7       3745.06       3662.38        21.27 o                         
   1   5   7       1111.62       1097.16         8.37 o                         
   2   5   7       4995.00       4821.45        30.46 o                         
   3   5   7        224.46        246.36         3.99 o                         
   4   5   7        204.94        231.74         4.61 o                         
   5   5   7          7.21          8.16         2.84 o                         
   6   5   7       1971.60       1873.17        16.18 o                         
   7   5   7        731.15        722.75         8.97 o                         
   8   5   7        387.90        413.24         9.46 o                         
   9   5   7        888.31        841.37        12.14 o                         
  10   5   7          3.41          9.73         4.99 o                         
  11   5   7        124.76        136.95         7.63 o                         
  12   5   7          0.16          1.25        23.46 o                         
  13   5   7        518.14        505.96        13.46 o                         
  14   5   7         70.51         88.10        12.27 o                         
 -14   6   7         95.26        101.96        12.71 o                         
 -13   6   7         15.07          2.14         7.34 o                         
 -12   6   7         29.27         40.29         6.96 o                         
 -11   6   7          0.85          7.08         5.38 o                         
 -10   6   7         28.37         36.67         5.36 o                         
  -9   6   7        396.63        369.32         8.38 o                         
  -8   6   7         12.90         11.44         5.12 o                         
  -7   6   7        377.98        362.62         6.92 o                         
  -6   6   7         19.36         32.14         3.51 o                         
  -5   6   7         40.16         53.54         3.58 o                         
  -4   6   7        577.25        558.59         6.72 o                         
  -3   6   7        439.17        407.55         5.82 o                         
  -2   6   7       1518.96       1443.26        11.07 o                         
  -1   6   7          4.89          8.45         2.39 o                         
   0   6   7        170.05        176.87         3.22 o                         
   1   6   7          2.79         17.59         2.76 o                         
   2   6   7        651.90        663.04         6.83 o                         
   3   6   7        258.77        258.28         5.69 o                         
   4   6   7        480.67        460.09         6.69 o                         
   5   6   7        532.08        510.79         7.65 o                         
   6   6   7         26.39         41.99         3.94 o                         
   7   6   7         30.48         35.00         4.13 o                         
   8   6   7         17.26         25.84         4.86 o                         
   9   6   7        381.01        392.95         9.53 o                         
  10   6   7          1.15         10.09         5.83 o                         
  11   6   7        213.38        233.19         9.93 o                         
  12   6   7          1.44          7.17         7.09 o                         
  13   6   7         16.37         18.80         7.55 o                         
 -13   7   7          8.41         11.17        11.24 o                         
 -12   7   7          4.23          6.40         7.52 o                         
 -11   7   7          1.70         12.39         6.54 o                         
 -10   7   7        211.55        226.36         9.61 o                         
  -9   7   7          0.72         -5.05         5.05 o                         
  -8   7   7         40.84         36.48         5.42 o                         
  -7   7   7        103.99        120.38         6.51 o                         
  -6   7   7         66.95         83.44         4.99 o                         
  -5   7   7          6.04         14.00         3.58 o                         
  -4   7   7        186.14        201.05         6.15 o                         
  -3   7   7        819.65        792.39        11.17 o                         
  -2   7   7          8.94          4.84         2.70 o                         
  -1   7   7        403.13        393.14         5.92 o                         
   0   7   7         41.45         48.32         3.52 o                         
   1   7   7        342.31        351.09         5.16 o                         
   2   7   7         44.77         63.28         3.40 o                         
   3   7   7         13.07         27.68         3.01 o                         
   4   7   7        763.43        742.87         9.89 o                         
   5   7   7          9.57          9.44         3.69 o                         
   6   7   7          8.17         12.83         4.44 o                         
   7   7   7         16.36         21.86         5.02 o                         
   8   7   7         75.80         90.20         5.87 o                         
   9   7   7         65.66         65.04         6.16 o                         
  10   7   7         17.86         22.09         7.05 o                         
  11   7   7          0.51         -7.32         7.32 o                         
  12   7   7          6.32         18.07         7.85 o                         
  13   7   7          2.23         25.27        32.71 o                         
 -12   8   7         51.09         72.97         9.88 o                         
 -11   8   7          6.92         28.80         8.52 o                         
 -10   8   7        149.24        133.19         8.49 o                         
  -9   8   7        147.07        180.92         8.10 o                         
  -8   8   7          1.45         15.31         5.61 o                         
  -7   8   7         67.15         76.75         6.21 o                         
  -6   8   7        475.62        465.08         9.73 o                         
  -5   8   7        145.51        186.01         7.15 o                         
  -4   8   7        190.77        219.12         7.95 o                         
  -3   8   7        542.67        520.47         8.14 o                         
  -2   8   7        339.14        316.44         7.56 o                         
  -1   8   7          2.07         11.99         3.25 o                         
   0   8   7        434.90        477.94        10.72 o                         
   1   8   7        715.69        669.75        10.31 o                         
   2   8   7          6.23         27.52         3.36 o                         
   3   8   7         31.05         45.85         4.17 o                         
   4   8   7        684.39        625.46         9.69 o                         
   5   8   7        195.28        199.22         6.83 o                         
   6   8   7         15.48         42.64         5.31 o                         
   7   8   7        438.81        479.65        10.32 o                         
   8   8   7         59.93         77.43         7.03 o                         
   9   8   7          4.84         24.56         6.68 o                         
  10   8   7         39.44         32.69         8.46 o                         
  11   8   7         79.59         77.38         9.07 o                         
  12   8   7         74.96         59.34        12.25 o                         
 -11   9   7        264.78        290.32        14.31 o                         
 -10   9   7         12.33         24.76         9.25 o                         
  -9   9   7        161.13        179.27         9.77 o                         
  -8   9   7        230.02        239.84         9.37 o                         
  -7   9   7         74.86         81.78         6.71 o                         
  -6   9   7          1.45          2.21         5.47 o                         
  -5   9   7        903.55        868.07        13.37 o                         
  -4   9   7        541.28        520.58        13.03 o                         
  -3   9   7         40.85         50.55         5.26 o                         
  -2   9   7        295.46        289.59         9.02 o                         
  -1   9   7        334.50        358.07         9.90 o                         
   0   9   7        801.16        770.46        10.31 o                         
   1   9   7        245.04        239.43         7.38 o                         
   2   9   7        873.98        831.54        12.49 o                         
   3   9   7        617.76        571.78        11.22 o                         
   4   9   7         13.82         21.80         5.20 o                         
   5   9   7        100.16        110.33         6.42 o                         
   6   9   7        824.55        802.73        13.43 o                         
   7   9   7        251.84        237.22         8.73 o                         
   8   9   7        182.37        197.08        10.04 o                         
   9   9   7        237.47        267.15        12.18 o                         
  10   9   7         67.35         51.25         9.39 o                         
  11   9   7         36.86         45.19        15.81 o                         
 -10  10   7         66.64         65.85        15.23 o                         
  -9  10   7         26.67         24.71         8.37 o                         
  -8  10   7          8.77          4.95         7.60 o                         
  -7  10   7          7.95         16.09         7.35 o                         
  -6  10   7         46.71         50.45         6.69 o                         
  -5  10   7         29.46         32.89         6.58 o                         
  -4  10   7        242.94        255.59         9.74 o                         
  -3  10   7         24.91         30.92         8.21 o                         
  -2  10   7         56.40         46.31         7.99 o                         
  -1  10   7         23.57         25.57         6.17 o                         
   0  10   7         17.36         23.02         6.20 o                         
   1  10   7        402.03        378.98         9.41 o                         
   2  10   7         29.94         33.87         6.62 o                         
   3  10   7        272.36        280.42        10.94 o                         
   4  10   7          2.56         13.84         6.31 o                         
   5  10   7          4.11          8.47         6.62 o                         
   6  10   7         56.98         49.60         7.79 o                         
   7  10   7        245.80        249.52        12.11 o                         
   8  10   7         98.62         94.46         9.50 o                         
   9  10   7         47.54         46.72         9.14 o                         
  10  10   7         20.25          1.08        18.35 o                         
  -8  11   7          2.14        -10.15        10.15 o                         
  -7  11   7          5.37         -5.17         9.64 o                         
  -6  11   7          4.00         -2.67         8.48 o                         
  -5  11   7        412.88        412.08        16.68 o                         
  -4  11   7         25.82         42.36         8.20 o                         
  -3  11   7        178.83        144.00        11.75 o                         
  -2  11   7        120.18        122.65         9.37 o                         
  -1  11   7         35.92         43.26         8.93 o                         
   0  11   7        173.59        176.98        12.34 o                         
   1  11   7        197.66        220.01        17.23 o                         
   2  11   7        712.51        687.92        15.17 o                         
   3  11   7          2.61          8.64         8.44 o                         
   4  11   7         81.96         82.58         9.49 o                         
   5  11   7          0.42         16.65         8.89 o                         
   6  11   7        328.19        322.29        17.69 o                         
   7  11   7        103.11         95.01        11.71 o                         
   8  11   7        104.59        120.15        20.67 o                         
  -6  12   7         45.16         53.24        14.56 o                         
  -5  12   7          2.10         24.26        10.13 o                         
  -4  12   7         99.26        126.86        11.12 o                         
  -3  12   7          0.09          6.35        11.01 o                         
  -2  12   7         50.20         77.24        13.11 o                         
  -1  12   7         29.03         66.67        12.82 o                         
   0  12   7          4.24         15.40        12.37 o                         
   1  12   7         86.01        104.95        14.17 o                         
   2  12   7         21.97         54.42        14.04 o                         
   3  12   7         60.34         90.67        14.00 o                         
   4  12   7         32.41         42.65        12.65 o                         
   5  12   7          3.44         16.84        10.76 o                         
   6  12   7         47.69         78.24        33.92 o                         
  -2  13   7         35.54         68.13        21.19 o                         
  -1  13   7         52.07         65.23        28.03 o                         
   0  13   7          6.68         31.90        35.51 o                         
   1  13   7          0.37          1.43        23.10 o                         
   2  13   7          1.76         15.88        32.43 o                         
 -15   0   8         52.88         49.76         8.57 o                         
 -14   0   8         43.31         51.52         8.61 o                         
 -13   0   8         29.03         25.95         6.43 o                         
 -12   0   8        580.19        589.75        14.26 o                         
 -11   0   8         26.75         25.87        10.83 o                         
 -10   0   8        787.78        772.61        12.43 o                         
  -9   0   8        140.97        142.99         5.02 o                         
  -8   0   8         37.41         50.48         2.71 o                         
  -7   0   8       1202.66       1173.35        11.71 o                         
  -6   0   8       1201.63       1257.12        12.61 o                         
  -5   0   8       8162.55       8096.06        67.41 o                         
  -4   0   8        120.89        125.49         5.16 o                         
  -3   0   8       4213.55       4184.46        38.09 o                         
  -2   0   8        114.49        152.84         4.10 o                         
  -1   0   8       1947.99       1846.99        17.37 o                         
   0   0   8        865.71        914.23         8.75 o                         
   1   0   8      13424.97      13338.20       101.15 o                         
   2   0   8      11171.95      11347.40       106.69 o                         
   3   0   8       8299.99       8812.91       109.42 o                         
   4   0   8          1.38         17.09         2.25 o                         
   5   0   8       1254.26       1287.99        14.13 o                         
   6   0   8       4749.13       4822.66        52.39 o                         
   7   0   8         57.06         80.54         5.53 o                         
   8   0   8       5659.37       5646.30        58.53 o                         
   9   0   8        273.10        267.31         7.67 o                         
  10   0   8          4.17          9.16         4.75 o                         
  11   0   8         45.80         52.78         8.23 o                         
  12   0   8        405.24        395.77        13.12 o                         
  13   0   8        836.88        806.17        23.61 o                         
  14   0   8        138.64        155.99        11.71 o                         
  15   0   8        115.32        125.11        11.65 o                         
 -15   1   8         10.83         12.70         5.66 o                         
 -14   1   8         26.99         31.37         6.86 o                         
 -13   1   8        435.69        428.95         8.88 o                         
 -12   1   8         58.96         61.65         5.09 o                         
 -11   1   8       1646.73       1627.66        18.37 o                         
 -10   1   8        494.81        478.93         6.79 o                         
  -9   1   8          8.48         14.74         2.77 o                         
  -8   1   8         19.36         25.41         4.24 o                         
  -7   1   8       1489.26       1435.51        11.38 o                         
  -6   1   8       7878.77       7672.67        43.73 o                         
  -5   1   8        847.79        831.88         6.59 o                         
  -4   1   8      10450.17      10305.95        62.77 o                         
  -3   1   8       2990.62       3109.02        21.90 o                         
  -2   1   8        565.46        520.83         4.96 o                         
  -1   1   8         41.02         43.09         2.69 o                         
   0   1   8      23626.45      23079.92       124.40 o                         
   1   1   8      18346.45      18274.79        94.14 o                         
   2   1   8       3440.75       3668.17        23.78 o                         
   3   1   8       5703.18       5607.92        41.78 o                         
   4   1   8       2189.58       2222.83        15.90 o                         
   5   1   8       6534.68       6623.21        41.50 o                         
   6   1   8         47.05         66.99         3.24 o                         
   7   1   8       9330.12       9221.76        65.69 o                         
   8   1   8       1901.55       1901.49        16.37 o                         
   9   1   8        152.55        162.90         4.46 o                         
  10   1   8         45.78         49.93         4.13 o                         
  11   1   8        947.96        888.07        12.94 o                         
  12   1   8       1149.78       1165.29        14.97 o                         
  13   1   8         88.49        104.53         6.55 o                         
  14   1   8        635.54        647.25        15.14 o                         
  15   1   8         26.17         20.91         6.95 o                         
 -15   2   8          4.41          8.58         7.10 o                         
 -14   2   8         14.77         19.74         5.43 o                         
 -13   2   8          6.18         13.68         5.56 o                         
 -12   2   8        255.99        249.89         7.12 o                         
 -11   2   8         55.28         70.28         4.95 o                         
 -10   2   8        312.35        315.93         6.22 o                         
  -9   2   8         23.10         30.18         2.52 o                         
  -8   2   8         53.24         69.32         3.30 o                         
  -7   2   8        617.02        628.48         6.95 o                         
  -6   2   8        319.90        330.16         4.33 o                         
  -5   2   8       2386.11       2366.49        16.07 o                         
  -4   2   8         31.06         36.98         2.10 o                         
  -3   2   8        754.94        785.67         6.90 o                         
  -2   2   8        385.24        371.86         3.95 o                         
  -1   2   8       4935.67       5067.35        29.71 o                         
   0   2   8       2844.34       2820.85        16.80 o                         
   1   2   8       3369.41       3451.26        19.54 o                         
   2   2   8       3523.32       3583.42        22.38 o                         
   3   2   8        139.71        188.00         3.26 o                         
   4   2   8        201.70        185.52         3.41 o                         
   5   2   8        222.70        226.19         4.40 o                         
   6   2   8       2939.58       2920.99        19.97 o                         
   7   2   8        215.54        210.90         4.38 o                         
   8   2   8       1231.49       1241.48        12.10 o                         
   9   2   8         12.87         12.34         3.42 o                         
  10   2   8         77.91         77.71         4.78 o                         
  11   2   8         83.63         91.72         5.32 o                         
  12   2   8         86.82        100.86         6.51 o                         
  13   2   8        360.70        368.33        13.44 o                         
  14   2   8          6.75         11.73         7.57 o                         
  15   2   8         58.80         59.57        19.91 o                         
 -15   3   8          0.64        -14.45        14.45 o                         
 -14   3   8         48.10         41.86         5.71 o                         
 -13   3   8          2.07          3.27         5.92 o                         
 -12   3   8          2.20          5.51         4.37 o                         
 -11   3   8          1.27          3.38         4.27 o                         
 -10   3   8         39.42         39.17         4.21 o                         
  -9   3   8         72.34         68.04         3.61 o                         
  -8   3   8        367.19        336.61         5.69 o                         
  -7   3   8         16.77         27.61         2.30 o                         
  -6   3   8         11.31         10.24         2.09 o                         
  -5   3   8         18.37         25.71         2.05 o                         
  -4   3   8         54.95         63.08         2.81 o                         
  -3   3   8       2140.03       2221.69        14.97 o                         
  -2   3   8        167.34        186.28         3.03 o                         
  -1   3   8       1500.97       1491.06        10.09 o                         
   0   3   8        462.39        478.71         4.31 o                         
   1   3   8         42.26         54.88         1.76 o                         
   2   3   8        224.98        224.03         3.01 o                         
   3   3   8        501.91        517.22         4.97 o                         
   4   3   8        793.00        747.06         6.67 o                         
   5   3   8         11.24         15.64         2.10 o                         
   6   3   8         46.24         54.06         3.04 o                         
   7   3   8          0.54         10.13         2.63 o                         
   8   3   8        160.16        162.29         4.73 o                         
   9   3   8        103.90        108.53         4.79 o                         
  10   3   8         67.96         71.66         6.12 o                         
  11   3   8         73.21         77.15         6.08 o                         
  12   3   8          5.27         13.02         5.34 o                         
  13   3   8          5.41          9.60         6.31 o                         
  14   3   8          4.00         -3.47         7.98 o                         
  15   3   8         27.31         19.42         9.61 o                         
 -14   4   8         13.14         23.39         6.61 o                         
 -13   4   8          9.33         11.30         6.05 o                         
 -12   4   8          6.63          8.46         4.82 o                         
 -11   4   8          3.52         15.25         4.55 o                         
 -10   4   8         45.19         57.45         4.58 o                         
  -9   4   8          3.06         -1.34         3.50 o                         
  -8   4   8         45.42         39.71         3.19 o                         
  -7   4   8         88.96         89.14         3.52 o                         
  -6   4   8         45.69         56.97         3.06 o                         
  -5   4   8          3.03         12.24         2.47 o                         
  -4   4   8         23.22         27.57         2.40 o                         
  -3   4   8        996.34       1014.14         8.51 o                         
  -2   4   8         21.11         32.53         2.18 o                         
  -1   4   8         74.73         85.43         2.33 o                         
   0   4   8        493.63        504.12         4.49 o                         
   1   4   8        705.00        742.75         5.68 o                         
   2   4   8        530.97        548.65         5.48 o                         
   3   4   8         21.02         38.59         2.72 o                         
   4   4   8        626.31        617.01         6.36 o                         
   5   4   8       1055.78       1050.44        10.05 o                         
   6   4   8         48.97         58.24         3.33 o                         
   7   4   8        222.22        240.99         5.76 o                         
   8   4   8        728.50        751.08         9.49 o                         
   9   4   8         13.68         14.57         4.16 o                         
  10   4   8         11.04          9.49         4.70 o                         
  11   4   8        208.48        205.06         7.86 o                         
  12   4   8        113.40        127.70         7.93 o                         
  13   4   8          5.12         12.47         6.86 o                         
  14   4   8         45.77         56.11         8.26 o                         
 -14   5   8         35.76         41.66         7.52 o                         
 -13   5   8         95.55        116.33         7.51 o                         
 -12   5   8         17.13         27.13        12.77 o                         
 -11   5   8        500.34        495.43        11.60 o                         
 -10   5   8        418.55        411.48        10.74 o                         
  -9   5   8         19.48         23.98         4.44 o                         
  -8   5   8        134.65        138.56         4.76 o                         
  -7   5   8       1002.57        989.46        11.18 o                         
  -6   5   8       2339.01       2259.11        18.11 o                         
  -5   5   8         51.88         80.37         3.66 o                         
  -4   5   8       2912.01       2874.64        21.16 o                         
  -3   5   8       1901.38       1795.03        13.01 o                         
  -2   5   8        598.37        588.23         5.59 o                         
  -1   5   8         26.07         41.65         2.01 o                         
   0   5   8       6285.14       6165.80        34.30 o                         
   1   5   8       4371.00       4348.84        24.79 o                         
   2   5   8        175.02        196.24         4.38 o                         
   3   5   8       3010.89       2913.92        19.60 o                         
   4   5   8       2749.40       2672.74        22.58 o                         
   5   5   8       1577.43       1536.30        14.36 o                         
   6   5   8        577.77        598.16         8.10 o                         
   7   5   8       3438.61       3352.62        28.90 o                         
   8   5   8        940.89        941.81        11.97 o                         
   9   5   8          5.38         11.91         4.89 o                         
  10   5   8        180.04        191.55         7.78 o                         
  11   5   8        862.34        793.85        15.30 o                         
  12   5   8        339.78        364.58        15.39 o                         
  13   5   8         85.42        120.55         8.66 o                         
  14   5   8        274.36        321.31        33.01 o                         
 -13   6   8          2.64          7.19         8.13 o                         
 -12   6   8        246.86        258.23        10.26 o                         
 -11   6   8        153.38        168.77         7.89 o                         
 -10   6   8        123.68        119.58         6.31 o                         
  -9   6   8        117.16        129.50         6.31 o                         
  -8   6   8         88.45        101.74         5.85 o                         
  -7   6   8        442.91        443.13         7.68 o                         
  -6   6   8        366.35        343.02         6.71 o                         
  -5   6   8       2841.17       2732.76        20.83 o                         
  -4   6   8         59.77         71.91         3.46 o                         
  -3   6   8        452.44        429.40         6.83 o                         
  -2   6   8        356.99        357.66         4.67 o                         
  -1   6   8       2514.84       2440.80        15.88 o                         
   0   6   8       1090.87       1080.64         8.52 o                         
   1   6   8       2292.28       2273.57        14.86 o                         
   2   6   8       4198.93       4093.57        26.21 o                         
   3   6   8         21.28         31.30         3.00 o                         
   4   6   8        184.97        184.91         4.89 o                         
   5   6   8        523.82        518.62         7.76 o                         
   6   6   8       2374.57       2280.20        20.58 o                         
   7   6   8        196.79        220.85         6.91 o                         
   8   6   8        841.49        804.37        13.53 o                         
   9   6   8        183.31        199.47         7.26 o                         
  10   6   8         93.43         99.26         7.16 o                         
  11   6   8        110.90        113.73         9.03 o                         
  12   6   8        220.30        224.31        10.65 o                         
  13   6   8        389.85        412.07        15.65 o                         
 -13   7   8        137.19         97.46        36.27 o                         
 -12   7   8         20.42         22.59         8.08 o                         
 -11   7   8        242.34        247.69        10.07 o                         
 -10   7   8         87.04         93.11         6.91 o                         
  -9   7   8         45.97         41.23         5.87 o                         
  -8   7   8        103.47        105.37         6.55 o                         
  -7   7   8        145.61        149.92         6.20 o                         
  -6   7   8        864.05        858.94        11.19 o                         
  -5   7   8         13.20          8.44         3.64 o                         
  -4   7   8       1101.97       1015.27        10.91 o                         
  -3   7   8          2.61          9.42         2.88 o                         
  -2   7   8        115.30        117.76         3.53 o                         
  -1   7   8        102.64        121.12         3.82 o                         
   0   7   8       1431.53       1354.63        11.38 o                         
   1   7   8       1370.96       1316.27        10.87 o                         
   2   7   8       1026.67        988.49         9.44 o                         
   3   7   8        112.86        125.13         5.14 o                         
   4   7   8         12.53         12.44         4.17 o                         
   5   7   8        679.16        634.76         9.09 o                         
   6   7   8          6.00          8.09         4.14 o                         
   7   7   8       1289.26       1269.57        16.29 o                         
   8   7   8         43.95         43.75         5.59 o                         
   9   7   8        154.15        158.95         7.68 o                         
  10   7   8          4.09         -5.90         6.65 o                         
  11   7   8         81.89         85.84         8.67 o                         
  12   7   8        190.00        190.71        11.12 o                         
  13   7   8         70.38         63.18        10.90 o                         
 -12   8   8        361.20        354.19        22.74 o                         
 -11   8   8         89.05         98.54         9.30 o                         
 -10   8   8        169.53        189.66         9.77 o                         
  -9   8   8         14.37         22.62         6.47 o                         
  -8   8   8        180.25        191.17         7.91 o                         
  -7   8   8        670.05        656.87        11.79 o                         
  -6   8   8         68.78         79.44         5.96 o                         
  -5   8   8       1469.74       1406.69        17.09 o                         
  -4   8   8        169.91        180.53         6.38 o                         
  -3   8   8         10.85         17.95         3.88 o                         
  -2   8   8         28.71         28.66         3.55 o                         
  -1   8   8       1453.43       1387.87        12.95 o                         
   0   8   8       1559.95       1486.77        15.64 o                         
   1   8   8        453.11        454.72         7.31 o                         
   2   8   8        502.45        479.65         7.37 o                         
   3   8   8         84.47         90.04         5.01 o                         
   4   8   8        431.22        398.37         8.09 o                         
   5   8   8          0.80          4.71         4.86 o                         
   6   8   8       1438.75       1395.29        16.20 o                         
   7   8   8        299.27        289.35         9.52 o                         
   8   8   8        241.54        240.69         8.62 o                         
   9   8   8         11.27         17.72         6.93 o                         
  10   8   8         94.72        103.29         9.09 o                         
  11   8   8        200.90        205.45        10.87 o                         
  12   8   8         22.95         49.66        42.96 o                         
 -11   9   8         22.06         22.81        14.73 o                         
 -10   9   8         46.41         47.35         9.44 o                         
  -9   9   8         66.50         86.50         8.53 o                         
  -8   9   8        175.20        177.29        10.19 o                         
  -7   9   8         55.18         56.81         6.72 o                         
  -6   9   8         94.00         91.56         6.56 o                         
  -5   9   8         16.30         45.08         5.84 o                         
  -4   9   8          1.24         12.67         5.92 o                         
  -3   9   8        504.11        482.19        10.53 o                         
  -2   9   8         21.89         34.74         6.10 o                         
  -1   9   8        493.43        493.71        11.17 o                         
   0   9   8         13.04         28.68         4.34 o                         
   1   9   8         44.15         60.95         5.54 o                         
   2   9   8         60.37         77.03         6.30 o                         
   3   9   8        247.82        249.57         8.82 o                         
   4   9   8        185.86        183.80         8.46 o                         
   5   9   8         61.48         68.81         6.17 o                         
   6   9   8        121.45        138.70         7.24 o                         
   7   9   8         16.07         31.11         6.43 o                         
   8   9   8         38.88         49.89         8.52 o                         
   9   9   8         31.28         65.39         9.05 o                         
  10   9   8        111.45        120.10        11.36 o                         
  11   9   8         41.88         52.96        58.38 o                         
 -10  10   8         10.05        -14.28        14.28 o                         
  -9  10   8         22.03         13.02         8.25 o                         
  -8  10   8         38.52         33.74         7.77 o                         
  -7  10   8         41.07         42.64         8.36 o                         
  -6  10   8          0.83          9.60         6.88 o                         
  -5  10   8          9.79         15.59         6.79 o                         
  -4  10   8        154.74        152.30         8.50 o                         
  -3  10   8          1.99         -2.43         6.32 o                         
  -2  10   8        176.98        172.11         8.96 o                         
  -1  10   8         35.45         40.43         6.56 o                         
   0  10   8         86.80        102.08         7.82 o                         
   1  10   8          0.07         10.72         5.80 o                         
   2  10   8         13.71         19.21         6.53 o                         
   3  10   8        112.97        133.08         7.76 o                         
   4  10   8         34.98         34.98         6.71 o                         
   5  10   8        149.02        147.90         8.91 o                         
   6  10   8          0.03         25.91         7.56 o                         
   7  10   8          8.34         16.90         8.09 o                         
   8  10   8          0.91          5.39         8.30 o                         
   9  10   8         26.80         35.84         9.94 o                         
  -8  11   8          6.84          8.53        16.24 o                         
  -7  11   8         16.58         21.85         9.59 o                         
  -6  11   8          3.90         36.09         9.28 o                         
  -5  11   8          3.49         32.38         9.76 o                         
  -4  11   8         20.19         36.48         9.19 o                         
  -3  11   8         84.67         91.55         9.49 o                         
  -2  11   8         22.33         26.55         8.06 o                         
  -1  11   8         74.50         94.32        11.06 o                         
   0  11   8         62.61         76.41        11.75 o                         
   1  11   8         22.60         52.57        10.53 o                         
   2  11   8          1.70         34.46        10.07 o                         
   3  11   8         39.58         30.95         9.31 o                         
   4  11   8        199.24        232.97        11.35 o                         
   5  11   8          5.42         18.88         9.42 o                         
   6  11   8        110.53        137.24        10.51 o                         
   7  11   8         38.21         59.67        11.37 o                         
   8  11   8          4.91        -17.00        17.00 o                         
  -6  12   8          5.48         19.87        17.72 o                         
  -5  12   8        232.96        249.88        13.79 o                         
  -4  12   8        111.44        135.46        11.71 o                         
  -3  12   8         11.68         15.82        11.56 o                         
  -2  12   8         92.16         85.75        13.81 o                         
  -1  12   8        226.27        212.49        15.85 o                         
   0  12   8        137.46        163.17        15.00 o                         
   1  12   8         23.59         37.68        12.91 o                         
   2  12   8        202.61        211.37        15.74 o                         
   3  12   8        147.57        193.41        19.92 o                         
   4  12   8         30.37         50.52        12.27 o                         
   5  12   8        118.76        124.48        16.50 o                         
   6  12   8        189.25        173.65        35.01 o                         
  -1  13   8         16.69         30.29        23.00 o                         
   0  13   8         26.09         12.04        55.97 o                         
   1  13   8         57.81         62.67        22.43 o                         
 -15   1   9          9.55          8.94         5.87 o                         
 -14   1   9         37.23         30.65         6.04 o                         
 -13   1   9          5.89         20.18         5.13 o                         
 -12   1   9         30.76         44.52         4.87 o                         
 -11   1   9          8.07         21.10         5.07 o                         
 -10   1   9         36.50         36.63         3.82 o                         
  -9   1   9          2.15          1.34         2.67 o                         
  -8   1   9          8.63          7.59         1.90 o                         
  -7   1   9         68.55         90.39         2.84 o                         
  -6   1   9        776.18        773.27         6.63 o                         
  -5   1   9         17.77         31.24         2.10 o                         
  -4   1   9        363.79        356.40         4.30 o                         
  -3   1   9        248.40        275.23         3.91 o                         
  -2   1   9        100.53         90.21         3.00 o                         
  -1   1   9        837.78        868.45         6.46 o                         
   0   1   9         32.65         48.55         1.79 o                         
   1   1   9         20.66         21.36         1.38 o                         
   2   1   9         98.09        105.99         2.41 o                         
   3   1   9        589.12        615.90         5.99 o                         
   4   1   9        414.12        439.79         5.08 o                         
   5   1   9        233.13        258.45         5.72 o                         
   6   1   9         23.33         31.62         2.63 o                         
   7   1   9        216.53        219.73         4.95 o                         
   8   1   9        108.77        122.87         4.07 o                         
   9   1   9         14.84         16.90         3.28 o                         
  10   1   9          1.50         -2.72         3.71 o                         
  11   1   9          0.78         10.31         4.27 o                         
  12   1   9        281.91        294.83        11.66 o                         
  13   1   9          4.95         11.08         8.76 o                         
  14   1   9         85.49         76.91         8.03 o                         
  15   1   9         13.13         38.27        12.27 o                         
 -15   2   9          8.37          2.21         6.44 o                         
 -14   2   9        104.74         91.38         5.96 o                         
 -13   2   9        648.72        653.18        11.83 o                         
 -12   2   9         19.68         12.60         4.96 o                         
 -11   2   9        456.64        443.27         8.62 o                         
 -10   2   9        258.73        249.04         6.49 o                         
  -9   2   9        605.87        571.69         7.84 o                         
  -8   2   9        346.91        341.89         6.51 o                         
  -7   2   9       1876.49       1834.26        12.58 o                         
  -6   2   9       3287.58       3191.21        19.76 o                         
  -5   2   9         77.13         91.02         2.76 o                         
  -4   2   9         69.12         83.75         3.16 o                         
  -3   2   9        552.69        590.80         5.93 o                         
  -2   2   9       4999.81       4998.79        31.14 o                         
  -1   2   9        335.21        327.34         4.35 o                         
   0   2   9       9690.72       9668.03        54.63 o                         
   1   2   9       1021.58        975.49         6.72 o                         
   2   2   9         46.88         78.27         2.58 o                         
   3   2   9        122.81        139.24         4.52 o                         
   4   2   9       1259.04       1265.59        10.34 o                         
   5   2   9       5357.74       5345.50        36.07 o                         
   6   2   9        442.59        432.15         5.50 o                         
   7   2   9       1515.84       1506.77        14.18 o                         
   8   2   9        333.79        350.51         6.21 o                         
   9   2   9         78.66         80.45         4.14 o                         
  10   2   9         45.52         47.79         5.60 o                         
  11   2   9       1116.51       1088.34        14.09 o                         
  12   2   9        329.23        347.78        12.51 o                         
  13   2   9        119.14        125.21        11.96 o                         
  14   2   9        105.44        120.02         8.37 o                         
  15   2   9         12.37         37.92        83.06 o                         
 -15   3   9          1.83         13.60        14.46 o                         
 -14   3   9         85.46         85.85         6.55 o                         
 -13   3   9          6.29          2.00         6.41 o                         
 -12   3   9        356.99        337.75         8.60 o                         
 -11   3   9         19.25         20.13         4.85 o                         
 -10   3   9         66.82         68.16         5.22 o                         
  -9   3   9        234.00        217.90         6.22 o                         
  -8   3   9        510.96        483.82         7.82 o                         
  -7   3   9        962.43        935.12         8.87 o                         
  -6   3   9        783.06        822.37         8.02 o                         
  -5   3   9        966.02        958.18         8.32 o                         
  -4   3   9        138.09        144.30         3.91 o                         
  -3   3   9         66.78         77.78         2.78 o                         
  -2   3   9        240.31        236.67         3.28 o                         
  -1   3   9       6876.61       6934.12        39.27 o                         
   0   3   9         20.56         42.51         2.05 o                         
   1   3   9       4100.69       4133.83        23.97 o                         
   2   3   9        173.93        202.11         3.09 o                         
   3   3   9        242.36        244.05         3.58 o                         
   4   3   9        511.29        505.19         5.39 o                         
   5   3   9        943.61        938.99         8.49 o                         
   6   3   9       2881.87       2827.80        22.11 o                         
   7   3   9        868.96        839.96         9.16 o                         
   8   3   9       1274.90       1254.64        12.73 o                         
   9   3   9         74.34         75.48         4.49 o                         
  10   3   9         66.71         85.72         5.56 o                         
  11   3   9          0.31         -4.46         5.05 o                         
  12   3   9        635.70        653.09        14.73 o                         
  13   3   9         90.78        108.42         8.26 o                         
  14   3   9        184.28        179.15         9.30 o                         
 -14   4   9         22.42         16.95         7.79 o                         
 -13   4   9        335.86        323.11        11.08 o                         
 -12   4   9         43.81         53.15         5.52 o                         
 -11   4   9        466.74        466.54        12.92 o                         
 -10   4   9          1.87          4.13         4.52 o                         
  -9   4   9         46.22         36.07         4.12 o                         
  -8   4   9        163.94        154.97         4.58 o                         
  -7   4   9       1860.88       1788.62        14.30 o                         
  -6   4   9       2481.66       2402.56        18.27 o                         
  -5   4   9        983.95        959.26         8.76 o                         
  -4   4   9        957.58        943.50         8.41 o                         
  -3   4   9        321.37        304.73         4.20 o                         
  -2   4   9       2963.21       2977.89        19.09 o                         
  -1   4   9         18.19         28.64         1.67 o                         
   0   4   9       9256.60       9051.60        49.68 o                         
   1   4   9        990.98       1022.11         7.52 o                         
   2   4   9        894.30        923.04         7.70 o                         
   3   4   9          5.81         10.92         2.91 o                         
   4   4   9        737.33        713.98         7.07 o                         
   5   4   9       3406.22       3332.26        24.13 o                         
   6   4   9       1181.06       1159.60        11.59 o                         
   7   4   9       2818.92       2697.74        22.91 o                         
   8   4   9          1.27         12.91         3.95 o                         
   9   4   9         55.44         48.72         8.88 o                         
  10   4   9          2.65          1.37         4.99 o                         
  11   4   9        818.72        809.04        13.16 o                         
  12   4   9        203.19        214.10        10.85 o                         
  13   4   9        343.77        356.14        13.42 o                         
  14   4   9        111.34        100.10        10.52 o                         
 -14   5   9        117.14        133.63        13.47 o                         
 -13   5   9         56.91         73.48         7.68 o                         
 -12   5   9        451.00        445.59        14.12 o                         
 -11   5   9          0.36         15.81         5.38 o                         
 -10   5   9         57.67         56.75         5.48 o                         
  -9   5   9          1.48          8.59         4.11 o                         
  -8   5   9        493.79        486.83         8.65 o                         
  -7   5   9        639.12        640.94         9.97 o                         
  -6   5   9       1668.50       1619.86        14.20 o                         
  -5   5   9       1408.62       1376.63        11.84 o                         
  -4   5   9        259.01        252.53         5.76 o                         
  -3   5   9        109.85        138.82         3.67 o                         
  -2   5   9        334.22        335.22         4.50 o                         
  -1   5   9       3672.88       3563.23        21.82 o                         
   0   5   9        450.25        511.39         4.96 o                         
   1   5   9       3693.40       3605.20        21.36 o                         
   2   5   9        469.07        464.26         5.10 o                         
   3   5   9        204.85        188.34         4.13 o                         
   4   5   9        864.54        845.50         8.66 o                         
   5   5   9       1011.67       1016.84        10.80 o                         
   6   5   9       3081.78       2919.39        24.21 o                         
   7   5   9          0.14         17.86         3.64 o                         
   8   5   9        155.26        171.51         6.13 o                         
   9   5   9         63.41         72.71         6.10 o                         
  10   5   9        378.67        386.00        10.00 o                         
  11   5   9        368.88        383.08        12.09 o                         
  12   5   9        440.75        488.93        13.51 o                         
  13   5   9        201.50        192.45        10.15 o                         
  14   5   9          4.03         23.49        19.33 o                         
 -13   6   9          2.16         18.02         7.85 o                         
 -12   6   9        103.23        126.88         9.03 o                         
 -11   6   9         70.42         73.34         8.05 o                         
 -10   6   9        155.52        137.27         7.18 o                         
  -9   6   9        124.34        126.83         7.01 o                         
  -8   6   9          1.03         15.59         4.62 o                         
  -7   6   9        125.90        138.06         5.38 o                         
  -6   6   9         31.76         53.69         4.01 o                         
  -5   6   9       1251.61       1209.20        12.04 o                         
  -4   6   9         99.52         99.49         4.05 o                         
  -3   6   9        852.55        813.78         8.22 o                         
  -2   6   9          0.83          3.29         2.20 o                         
  -1   6   9        138.61        157.26         3.83 o                         
   0   6   9        844.31        808.28         7.10 o                         
   1   6   9        115.95        137.04         3.83 o                         
   2   6   9       1308.38       1285.57        10.69 o                         
   3   6   9          0.64         -2.38         2.79 o                         
   4   6   9          4.38          4.01         3.02 o                         
   5   6   9         75.73         80.85         4.29 o                         
   6   6   9        209.03        250.70         7.03 o                         
   7   6   9        228.48        241.12         7.49 o                         
   8   6   9        113.40        141.21         6.48 o                         
   9   6   9         23.99         29.99         5.84 o                         
  10   6   9         39.28         51.84         7.17 o                         
  11   6   9         45.91         38.47        11.93 o                         
  12   6   9         24.46         31.75         7.81 o                         
  13   6   9         80.05        112.21         9.77 o                         
 -13   7   9         11.98          4.49        10.45 o                         
 -12   7   9          9.75         12.25         8.13 o                         
 -11   7   9         27.99         24.40         7.85 o                         
 -10   7   9         32.09         33.79         7.30 o                         
  -9   7   9          1.33         -5.68         5.68 o                         
  -8   7   9         46.92         51.71         5.65 o                         
  -7   7   9         10.33         18.75         5.30 o                         
  -6   7   9         90.14        103.92         5.45 o                         
  -5   7   9        139.08        143.97         5.33 o                         
  -4   7   9          7.21          2.72         3.64 o                         
  -3   7   9          1.32          2.81         3.20 o                         
  -2   7   9          1.65          1.13         3.44 o                         
  -1   7   9        584.21        556.57         6.75 o                         
   0   7   9         53.34         54.02         3.38 o                         
   1   7   9        174.31        190.92         5.37 o                         
   2   7   9         40.70         48.20         3.49 o                         
   3   7   9         15.31          9.45         3.57 o                         
   4   7   9         97.66        108.55         5.80 o                         
   5   7   9         17.74         25.98         4.09 o                         
   6   7   9        360.88        354.55         8.95 o                         
   7   7   9         19.66         30.01         5.34 o                         
   8   7   9          0.66          1.54         5.67 o                         
   9   7   9         15.05         20.87         6.50 o                         
  10   7   9         40.33         40.89         9.17 o                         
  11   7   9        106.04        102.81         9.10 o                         
  12   7   9          5.80          5.06         8.39 o                         
 -12   8   9          4.47         28.45        39.19 o                         
 -11   8   9         84.00        103.87         9.78 o                         
 -10   8   9         94.43         85.29         8.91 o                         
  -9   8   9         13.35         15.91         7.00 o                         
  -8   8   9          9.91         26.09         6.27 o                         
  -7   8   9        164.98        199.61         7.54 o                         
  -6   8   9        247.15        266.66         8.24 o                         
  -5   8   9         11.59         27.79         5.21 o                         
  -4   8   9         94.27        103.46         5.91 o                         
  -3   8   9        207.82        227.34         7.43 o                         
  -2   8   9         84.48         92.68         4.33 o                         
  -1   8   9         18.05         40.32         4.00 o                         
   0   8   9        365.80        358.48         6.88 o                         
   1   8   9        122.27        131.31         5.50 o                         
   2   8   9          5.81         11.21         4.02 o                         
   3   8   9        184.50        176.51         6.11 o                         
   4   8   9        328.22        336.67         8.95 o                         
   5   8   9         14.08         24.03         5.28 o                         
   6   8   9         92.92        115.17         6.32 o                         
   7   8   9        135.96        157.96         7.39 o                         
   8   8   9         46.13         49.65         6.67 o                         
   9   8   9          4.58          6.52        10.34 o                         
  10   8   9        100.87        111.67         9.49 o                         
  11   8   9        166.85        169.03        12.63 o                         
  12   8   9          1.24         -0.34        10.60 o                         
 -11   9   9         30.69          3.49        21.02 o                         
 -10   9   9         29.31         29.41        11.79 o                         
  -9   9   9         22.04          9.20         8.00 o                         
  -8   9   9        193.42        197.67         9.56 o                         
  -7   9   9         94.96         94.53         7.98 o                         
  -6   9   9        147.92        150.40         7.40 o                         
  -5   9   9        614.99        609.55        11.53 o                         
  -4   9   9         50.05         59.37         6.69 o                         
  -3   9   9          0.40         12.77         5.85 o                         
  -2   9   9        124.19        146.15         7.32 o                         
  -1   9   9       1220.14       1132.09        21.13 o                         
   0   9   9        124.02        115.35         5.42 o                         
   1   9   9        479.23        462.00        10.46 o                         
   2   9   9        383.84        356.87         9.92 o                         
   3   9   9        232.42        235.80         8.87 o                         
   4   9   9          1.95          9.69         5.53 o                         
   5   9   9        216.99        241.79         9.13 o                         
   6   9   9        769.28        734.11        13.08 o                         
   7   9   9          1.94         19.66         6.70 o                         
   8   9   9         61.41         82.21         9.11 o                         
   9   9   9         79.83         80.47         9.95 o                         
  10   9   9        177.46        193.75        12.32 o                         
  11   9   9          5.72        -21.84        43.03 o                         
  -9  10   9         11.32          5.79         8.81 o                         
  -8  10   9          4.26          8.13         8.10 o                         
  -7  10   9        123.71        126.88         9.25 o                         
  -6  10   9         78.10         67.11         7.61 o                         
  -5  10   9        169.71        171.24         9.24 o                         
  -4  10   9        239.86        255.07         9.91 o                         
  -3  10   9          1.65         -1.06         6.77 o                         
  -2  10   9         46.90         58.78         7.66 o                         
  -1  10   9         98.73        114.79         7.60 o                         
   0  10   9        911.42        869.69        19.79 o                         
   1  10   9         34.97         34.05         6.74 o                         
   2  10   9        369.88        364.99        11.91 o                         
   3  10   9        103.37        115.26         7.67 o                         
   4  10   9         96.65         89.21         7.80 o                         
   5  10   9        195.69        172.87         9.04 o                         
   6  10   9        323.44        332.26        12.48 o                         
   7  10   9        433.37        410.20        13.97 o                         
   8  10   9          1.50          9.93         8.36 o                         
   9  10   9         21.73         15.81         9.13 o                         
  -8  11   9        103.22        100.55        24.59 o                         
  -7  11   9         84.10        103.70        10.72 o                         
  -6  11   9        280.91        314.20        16.92 o                         
  -5  11   9        319.56        329.14        19.25 o                         
  -4  11   9          0.25         10.14         9.59 o                         
  -3  11   9          0.16          7.39         9.56 o                         
  -2  11   9        111.68        141.06        12.23 o                         
  -1  11   9        682.24        712.31        22.59 o                         
   0  11   9         34.20         39.40        11.15 o                         
   1  11   9        456.78        481.39        23.54 o                         
   2  11   9        168.42        167.76        15.48 o                         
   3  11   9         42.92         56.79         8.94 o                         
   4  11   9        147.85        160.81         9.81 o                         
   5  11   9        273.19        302.78        18.93 o                         
   6  11   9        577.31        559.91        16.64 o                         
   7  11   9          0.01         -4.01        14.75 o                         
   8  11   9         50.60         37.20        19.76 o                         
  -5  12   9         86.20        111.55        12.47 o                         
  -4  12   9          8.13         17.51        10.50 o                         
  -3  12   9         23.41         28.77        12.17 o                         
  -2  12   9         45.37         53.77        13.43 o                         
  -1  12   9          1.06          6.72        12.64 o                         
   0  12   9        139.05        142.62        14.65 o                         
   1  12   9          0.21         10.21        12.34 o                         
   2  12   9         22.42         46.86        13.16 o                         
   3  12   9         26.94         35.08        15.05 o                         
   4  12   9          3.21         22.79        12.70 o                         
   5  12   9        126.90        225.46        21.65 o                         
 -15   0  10         20.58         26.12         8.98 o                         
 -14   0  10         17.19         21.86         8.01 o                         
 -13   0  10        518.84        518.11        17.69 o                         
 -12   0  10        176.46        181.01         9.91 o                         
 -11   0  10        443.34        464.50        12.51 o                         
 -10   0  10         92.49         97.33         6.81 o                         
  -9   0  10        142.14        161.10         6.96 o                         
  -8   0  10       1253.29       1251.91        16.34 o                         
  -7   0  10         56.63         64.37         4.27 o                         
  -6   0  10       9883.39       9691.58        80.76 o                         
  -5   0  10        622.45        614.22         8.31 o                         
  -4   0  10        388.33        426.45         6.71 o                         
  -3   0  10         40.29         58.28         2.89 o                         
  -2   0  10       8582.42       8707.25        79.53 o                         
  -1   0  10      14607.19      14547.69       110.74 o                         
   0   0  10       1262.33       1277.13        11.86 o                         
   1   0  10      14038.80      14265.45       108.75 o                         
   2   0  10        512.08        509.10        13.15 o                         
   3   0  10       4295.25       4554.82        40.10 o                         
   4   0  10        225.47        321.86        10.80 o                         
   5   0  10      13028.60      13037.16       112.60 o                         
   6   0  10       4148.90       4092.60        38.64 o                         
   7   0  10       1503.03       1504.50        23.87 o                         
   8   0  10        768.59        747.96        13.23 o                         
   9   0  10        464.91        477.29        10.54 o                         
  10   0  10        921.67        933.06        28.54 o                         
  11   0  10        122.42        125.39        10.38 o                         
  12   0  10       1985.52       1991.12        33.19 o                         
  13   0  10         22.24         11.87        11.62 o                         
  14   0  10         93.36        100.90        14.05 o                         
  15   0  10          8.51        -10.83        60.79 o                         
 -15   1  10         12.90         26.23         7.09 o                         
 -14   1  10        366.35        345.98         9.38 o                         
 -13   1  10        356.09        351.01        10.75 o                         
 -12   1  10        156.66        159.63         6.46 o                         
 -11   1  10        377.63        382.09         8.43 o                         
 -10   1  10        107.95        107.61         4.82 o                         
  -9   1  10       1247.53       1228.57        12.42 o                         
  -8   1  10         75.54         83.80         3.66 o                         
  -7   1  10       5750.61       5604.20        35.74 o                         
  -6   1  10       2131.74       2093.38        14.93 o                         
  -5   1  10       1310.96       1335.43        10.82 o                         
  -4   1  10        111.20        119.51         3.34 o                         
  -3   1  10       5484.67       5511.38        35.61 o                         
  -2   1  10       7845.04       7703.67        49.99 o                         
  -1   1  10       1514.80       1532.22        10.64 o                         
   0   1  10      21024.61      20738.87       107.07 o                         
   1   1  10        215.83        238.58         2.86 o                         
   2   1  10        311.85        336.76         4.08 o                         
   3   1  10        309.61        322.50         4.26 o                         
   4   1  10      10773.68      10761.28        67.69 o                         
   5   1  10       4669.85       4700.74        31.70 o                         
   6   1  10       3017.19       2953.93        22.10 o                         
   7   1  10       2346.40       2297.51        19.76 o                         
   8   1  10        334.87        324.36         6.35 o                         
   9   1  10        756.82        755.13         9.98 o                         
  10   1  10        167.09        186.25         6.95 o                         
  11   1  10       2068.91       2067.68        22.38 o                         
  12   1  10        156.72        162.29         7.32 o                         
  13   1  10        227.69        219.48         9.25 o                         
  14   1  10         14.97          3.07         7.14 o                         
  15   1  10         90.42         78.29        17.36 o                         
 -15   2  10         24.96         24.24        15.45 o                         
 -14   2  10         32.58         38.67         6.17 o                         
 -13   2  10        102.29         99.33         8.31 o                         
 -12   2  10        138.78        151.00         6.55 o                         
 -11   2  10         39.86         31.20         4.87 o                         
 -10   2  10          4.27          3.12         4.33 o                         
  -9   2  10         10.74         19.49         3.72 o                         
  -8   2  10       1398.30       1354.03        14.24 o                         
  -7   2  10          1.13          0.90         2.50 o                         
  -6   2  10       1194.00       1165.82        11.70 o                         
  -5   2  10        291.63        303.76         4.73 o                         
  -4   2  10          6.26          8.03         2.20 o                         
  -3   2  10        752.98        742.26         6.85 o                         
  -2   2  10       1534.84       1507.10        10.62 o                         
  -1   2  10       5641.96       5595.79        33.40 o                         
   0   2  10       1588.09       1629.43        10.53 o                         
   1   2  10       1684.63       1696.85        10.87 o                         
   2   2  10          8.76         23.99         1.77 o                         
   3   2  10        589.45        581.54         5.76 o                         
   4   2  10          2.39          5.68         1.87 o                         
   5   2  10       1883.90       1866.71        16.08 o                         
   6   2  10        920.23        910.85        12.07 o                         
   7   2  10        516.88        506.64         7.62 o                         
   8   2  10          2.76          0.33         3.17 o                         
   9   2  10         54.65         62.57         4.46 o                         
  10   2  10        507.72        491.77         9.46 o                         
  11   2  10         15.42         20.09         5.08 o                         
  12   2  10        328.44        334.89        10.01 o                         
  13   2  10         10.29         -3.51         6.66 o                         
  14   2  10         18.07         24.02         9.28 o                         
 -14   3  10          0.25          0.37         6.69 o                         
 -13   3  10          5.38          3.80         6.04 o                         
 -12   3  10         62.20         68.63         5.84 o                         
 -11   3  10         19.52         17.61         4.82 o                         
 -10   3  10        119.84        126.48         5.78 o                         
  -9   3  10         45.73         52.55         4.83 o                         
  -8   3  10          0.61         -0.83         3.01 o                         
  -7   3  10         17.24         15.17         2.77 o                         
  -6   3  10        674.24        657.60         6.96 o                         
  -5   3  10        226.31        212.11         3.81 o                         
  -4   3  10          3.01          5.20         1.88 o                         
  -3   3  10        422.07        396.65         4.82 o                         
  -2   3  10         47.69         68.17         2.38 o                         
  -1   3  10       1191.32       1217.79         8.87 o                         
   0   3  10          6.00         26.34         2.56 o                         
   1   3  10        468.56        428.57         4.43 o                         
   2   3  10        575.69        574.27         5.79 o                         
   3   3  10        305.37        281.94         4.13 o                         
   4   3  10          7.31         10.70         1.99 o                         
   5   3  10        192.22        191.65         4.97 o                         
   6   3  10        123.40        136.11         4.43 o                         
   7   3  10          3.94          5.79         3.17 o                         
   8   3  10        461.43        442.75         7.44 o                         
   9   3  10          7.92          7.53         3.91 o                         
  10   3  10          0.15         -4.69         4.69 o                         
  11   3  10          2.31          5.15         5.65 o                         
  12   3  10         30.32         45.90         6.83 o                         
  13   3  10         85.21         92.18         7.97 o                         
  14   3  10          6.27         -2.95         7.35 o                         
 -14   4  10          8.28         19.32         7.24 o                         
 -13   4  10          2.32         14.73         7.76 o                         
 -12   4  10         30.57         33.19         5.98 o                         
 -11   4  10         51.17         58.75         5.77 o                         
 -10   4  10         80.67         72.44         5.65 o                         
  -9   4  10         93.42        103.50         7.17 o                         
  -8   4  10         47.10         61.25         4.09 o                         
  -7   4  10        114.98        136.47         4.68 o                         
  -6   4  10        786.32        782.93         8.48 o                         
  -5   4  10        571.61        539.44         7.57 o                         
  -4   4  10          5.30          9.54         2.28 o                         
  -3   4  10        567.43        550.90         6.01 o                         
  -2   4  10       1546.57       1521.92        10.73 o                         
  -1   4  10       1320.04       1299.37         9.75 o                         
   0   4  10        717.32        744.32         5.92 o                         
   1   4  10       1515.58       1536.02        10.25 o                         
   2   4  10       1186.95       1134.47         8.74 o                         
   3   4  10         90.25        103.22         3.00 o                         
   4   4  10        981.45        974.94         9.01 o                         
   5   4  10       1017.15        980.31        11.30 o                         
   6   4  10        152.81        172.93         5.55 o                         
   7   4  10        128.70        145.66         5.33 o                         
   8   4  10        209.97        208.53         6.93 o                         
   9   4  10        275.18        267.81         8.16 o                         
  10   4  10         12.96          9.57         5.88 o                         
  11   4  10        251.51        263.77         9.91 o                         
  12   4  10         69.60         73.07        11.42 o                         
  13   4  10          7.91         -4.00         7.68 o                         
  14   4  10         18.66         20.61         9.19 o                         
 -14   5  10        128.44        154.28        21.44 o                         
 -13   5  10        218.04        224.13         9.97 o                         
 -12   5  10          1.97          5.11         6.69 o                         
 -11   5  10        275.56        286.06         9.22 o                         
 -10   5  10        201.23        208.32         7.47 o                         
  -9   5  10        368.67        395.69         9.41 o                         
  -8   5  10         86.07        100.16         5.09 o                         
  -7   5  10       1894.32       1902.15        17.37 o                         
  -6   5  10       1369.48       1346.91        13.08 o                         
  -5   5  10        237.73        255.69         5.23 o                         
  -4   5  10        725.65        700.46         7.61 o                         
  -3   5  10       3743.76       3641.31        25.66 o                         
  -2   5  10       2372.40       2347.21        16.19 o                         
  -1   5  10       1180.51       1213.47         9.41 o                         
   0   5  10       7596.89       7390.62        40.22 o                         
   1   5  10       1303.13       1275.06         9.28 o                         
   2   5  10        157.61        160.92         3.59 o                         
   3   5  10       1045.70       1032.88         9.28 o                         
   4   5  10       4151.92       4088.78        30.02 o                         
   5   5  10       1161.81       1155.31        11.56 o                         
   6   5  10        517.64        526.37         8.15 o                         
   7   5  10        841.76        844.17        11.12 o                         
   8   5  10        596.87        602.76        12.81 o                         
   9   5  10        224.20        226.78         8.16 o                         
  10   5  10        248.21        267.57         9.35 o                         
  11   5  10        695.44        734.84        16.80 o                         
  12   5  10         43.78         72.16         8.53 o                         
  13   5  10         49.49         48.80        10.17 o                         
 -13   6  10        164.13        174.49        10.04 o                         
 -12   6  10        171.67        190.97         9.33 o                         
 -11   6  10          0.07         -5.67        10.24 o                         
 -10   6  10         18.83          3.14         5.85 o                         
  -9   6  10         52.98         53.84         5.82 o                         
  -8   6  10        780.60        762.83        10.92 o                         
  -7   6  10         68.06         89.81         5.36 o                         
  -6   6  10       1136.62       1099.86        11.99 o                         
  -5   6  10        437.01        434.66         7.54 o                         
  -4   6  10         30.31         39.44         3.80 o                         
  -3   6  10        162.58        166.25         5.42 o                         
  -2   6  10       1389.41       1343.69        10.83 o                         
  -1   6  10       2704.33       2613.34        17.93 o                         
   0   6  10         52.59         72.04         3.64 o                         
   1   6  10       1682.54       1592.35        12.48 o                         
   2   6  10        182.98        188.23         5.21 o                         
   3   6  10        851.95        826.82         9.51 o                         
   4   6  10         62.42         83.44         4.57 o                         
   5   6  10       2797.88       2757.04        24.64 o                         
   6   6  10        890.35        863.87        11.77 o                         
   7   6  10        116.04        134.79         7.35 o                         
   8   6  10        152.78        169.01         6.82 o                         
   9   6  10        214.31        217.66         8.24 o                         
  10   6  10        421.87        448.13        12.13 o                         
  11   6  10         29.24         49.18         7.84 o                         
  12   6  10        553.80        584.14        22.50 o                         
  13   6  10         10.34         16.38         9.56 o                         
 -12   7  10        183.02        194.17        10.61 o                         
 -11   7  10         67.89         61.65         8.04 o                         
 -10   7  10          9.74          7.92         9.63 o                         
  -9   7  10         19.17          9.76         6.16 o                         
  -8   7  10         15.16         16.51         5.43 o                         
  -7   7  10       1051.48       1011.46        13.91 o                         
  -6   7  10          2.57          2.72         4.49 o                         
  -5   7  10        437.40        416.10         7.75 o                         
  -4   7  10        118.49        114.20         4.81 o                         
  -3   7  10         62.56         66.22         4.14 o                         
  -2   7  10        604.03        578.35         7.21 o                         
  -1   7  10        896.05        842.76         8.98 o                         
   0   7  10       1492.76       1426.46        12.95 o                         
   1   7  10         22.45         27.45         3.74 o                         
   2   7  10        182.61        174.87         5.26 o                         
   3   7  10          2.41          4.72         3.62 o                         
   4   7  10       1654.82       1615.94        15.98 o                         
   5   7  10        144.87        168.95         6.28 o                         
   6   7  10       1131.27       1084.07        14.07 o                         
   7   7  10        633.95        593.50        11.87 o                         
   8   7  10         51.36         60.32         6.60 o                         
   9   7  10         39.70         42.43         6.78 o                         
  10   7  10        167.17        181.47        11.66 o                         
  11   7  10        485.70        495.18        15.31 o                         
  12   7  10          0.09          3.92         8.05 o                         
 -12   8  10         71.98         58.68        11.90 o                         
 -11   8  10          8.12         11.01         8.53 o                         
 -10   8  10         44.26         48.93         8.14 o                         
  -9   8  10          6.36         10.35         9.15 o                         
  -8   8  10        559.57        553.80        12.25 o                         
  -7   8  10         40.05         54.12         6.05 o                         
  -6   8  10        248.27        245.75         9.39 o                         
  -5   8  10         20.97         13.74         5.00 o                         
  -4   8  10         13.58         13.27         4.39 o                         
  -3   8  10        380.75        370.52         8.13 o                         
  -2   8  10        123.01        122.48         5.24 o                         
  -1   8  10       1186.93       1161.46        12.84 o                         
   0   8  10         10.07         17.64         3.74 o                         
   1   8  10         83.78         94.07         4.76 o                         
   2   8  10         35.56         35.21         5.28 o                         
   3   8  10        590.91        522.82         9.05 o                         
   4   8  10        199.73        202.60         6.51 o                         
   5   8  10        270.20        277.42         8.22 o                         
   6   8  10        410.98        416.21        10.25 o                         
   7   8  10         94.46        111.06         7.77 o                         
   8   8  10         62.37         69.58         7.42 o                         
   9   8  10          1.73         -0.84         8.63 o                         
  10   8  10        332.68        318.51        12.99 o                         
  11   8  10         16.22         28.90         8.75 o                         
 -10   9  10         77.13         75.36         9.70 o                         
  -9   9  10          7.18          0.14         8.48 o                         
  -8   9  10         16.84         31.34         7.90 o                         
  -7   9  10         43.71         39.04         6.73 o                         
  -6   9  10        148.79        151.29         7.48 o                         
  -5   9  10        161.57        164.23         7.56 o                         
  -4   9  10        233.88        232.58         9.67 o                         
  -3   9  10        167.65        181.56         9.36 o                         
  -2   9  10         17.80         38.41         5.60 o                         
  -1   9  10         86.50        110.42         6.85 o                         
   0   9  10          3.21          6.66         4.64 o                         
   1   9  10        616.61        577.12        13.96 o                         
   2   9  10        119.96        130.88         6.67 o                         
   3   9  10        160.11        192.33         9.06 o                         
   4   9  10         11.79         11.69         6.52 o                         
   5   9  10         32.56         53.86         5.90 o                         
   6   9  10        158.18        178.17         7.63 o                         
   7   9  10          9.38         23.71         6.77 o                         
   8   9  10        247.89        250.97        10.47 o                         
   9   9  10          7.10         12.11         8.51 o                         
  10   9  10          7.04         19.56         9.46 o                         
  -9  10  10          7.50         -1.01         8.94 o                         
  -8  10  10          0.11         15.61         9.79 o                         
  -7  10  10          1.53         18.04         8.59 o                         
  -6  10  10         43.98         46.84         9.04 o                         
  -5  10  10        128.32        126.00         9.35 o                         
  -4  10  10         46.60         50.50         8.20 o                         
  -3  10  10         74.69         82.79         7.67 o                         
  -2  10  10         14.03         25.72         7.21 o                         
  -1  10  10          0.13         27.79         7.10 o                         
   0  10  10         29.13         52.42         7.97 o                         
   1  10  10         11.42          0.73         6.98 o                         
   2  10  10        239.94        241.27        11.31 o                         
   3  10  10         11.77          1.93         6.67 o                         
   4  10  10         64.99         89.42         7.99 o                         
   5  10  10          1.55         -2.03         8.09 o                         
   6  10  10          1.59          7.90         9.35 o                         
   7  10  10         40.76         39.43        10.20 o                         
   8  10  10         20.38          3.76        11.27 o                         
   9  10  10         50.63         69.35        14.48 o                         
  -7  11  10         38.15         40.55        10.59 o                         
  -6  11  10         35.63         66.13        12.63 o                         
  -5  11  10          0.18         15.75         8.77 o                         
  -4  11  10        129.76        149.89        11.71 o                         
  -3  11  10         70.32         83.92         9.32 o                         
  -2  11  10          0.45         34.54        11.02 o                         
  -1  11  10         79.49         92.76        16.86 o                         
   0  11  10         50.96         74.93        20.64 o                         
   1  11  10         78.92         99.41        17.25 o                         
   2  11  10         25.55         29.53        13.46 o                         
   3  11  10        200.63        189.53        11.91 o                         
   4  11  10        105.30         88.77        10.50 o                         
   5  11  10         59.78         75.08         9.78 o                         
   6  11  10         23.77         38.69        10.93 o                         
   7  11  10         53.43         45.42        11.56 o                         
  -5  12  10         81.14        124.50        17.90 o                         
  -4  12  10         52.80         58.52        13.12 o                         
  -3  12  10          6.01         -7.30        14.31 o                         
  -2  12  10         80.96         85.13        13.72 o                         
  -1  12  10        122.15        143.88        14.74 o                         
   0  12  10         36.95         62.54        13.70 o                         
   1  12  10         43.63         80.18        14.03 o                         
   2  12  10         68.92         55.95        15.84 o                         
   3  12  10         93.65        124.10        14.73 o                         
   4  12  10          1.96         23.77        13.41 o                         
   5  12  10         70.03         63.87        29.91 o                         
 -15   1  11          4.09        -28.24        28.24 o                         
 -14   1  11          3.40         15.89         6.70 o                         
 -13   1  11        122.48        131.42        11.88 o                         
 -12   1  11         25.02         29.87         5.28 o                         
 -11   1  11         51.29         63.18         5.82 o                         
 -10   1  11         28.13         31.91         5.97 o                         
  -9   1  11          7.67         15.33         3.56 o                         
  -8   1  11         15.19         23.25         3.03 o                         
  -7   1  11        479.76        484.86         6.32 o                         
  -6   1  11        197.11        205.38         4.47 o                         
  -5   1  11        241.97        228.49         4.76 o                         
  -4   1  11        206.63        206.52         3.75 o                         
  -3   1  11        121.33        136.10         3.62 o                         
  -2   1  11       2357.87       2368.19        16.20 o                         
  -1   1  11        172.80        198.39         3.75 o                         
   0   1  11       2038.25       1964.55        12.29 o                         
   1   1  11       2195.29       2331.86        15.05 o                         
   2   1  11         17.97         30.53         1.71 o                         
   3   1  11         31.37         43.55         2.46 o                         
   4   1  11       1532.52       1537.40        12.50 o                         
   5   1  11       2400.71       2419.04        18.31 o                         
   6   1  11         46.46         44.56         3.33 o                         
   7   1  11        380.69        373.19         9.68 o                         
   8   1  11        596.72        596.31         8.51 o                         
   9   1  11        229.73        230.13         6.42 o                         
  10   1  11          1.52         -3.74         4.62 o                         
  11   1  11        630.90        608.98        11.23 o                         
  12   1  11        252.92        254.91        10.72 o                         
  13   1  11         21.78         23.99         6.75 o                         
  14   1  11         18.20         14.24         7.26 o                         
 -15   2  11          7.15          5.73        11.89 o                         
 -14   2  11        267.93        290.26        11.18 o                         
 -13   2  11         54.05         52.34         7.01 o                         
 -12   2  11         16.29         19.54         5.36 o                         
 -11   2  11          9.90          5.22         4.81 o                         
 -10   2  11         76.07         80.54         5.19 o                         
  -9   2  11        897.28        893.18        11.07 o                         
  -8   2  11        190.41        219.17         5.52 o                         
  -7   2  11       1067.37       1083.64        10.27 o                         
  -6   2  11        143.77        144.67         4.12 o                         
  -5   2  11          2.02          3.07         2.22 o                         
  -4   2  11         94.03         99.48         3.28 o                         
  -3   2  11       3524.08       3474.18        23.58 o                         
  -2   2  11       1119.58       1129.28         8.68 o                         
  -1   2  11       1568.07       1575.31        10.76 o                         
   0   2  11       1336.54       1351.89         9.01 o                         
   1   2  11         99.32         95.08         2.96 o                         
   2   2  11        459.90        456.70         4.62 o                         
   3   2  11        273.69        287.73         4.55 o                         
   4   2  11       3131.42       3172.18        21.98 o                         
   5   2  11          0.14          7.90         2.95 o                         
   6   2  11       1672.69       1673.80        16.37 o                         
   7   2  11         65.10         83.47         4.30 o                         
   8   2  11        127.72        132.17         5.02 o                         
   9   2  11        104.87        121.54         5.32 o                         
  10   2  11        594.77        573.97        10.16 o                         
  11   2  11        594.40        588.80        10.89 o                         
  12   2  11         74.61         73.82         7.05 o                         
  13   2  11         32.57         39.91         7.17 o                         
  14   2  11          7.00          9.92         7.35 o                         
 -14   3  11          0.84         -5.23         8.71 o                         
 -13   3  11        307.42        286.61        10.37 o                         
 -12   3  11          1.30         -1.40         5.44 o                         
 -11   3  11        122.23        121.41         6.19 o                         
 -10   3  11          2.19          2.29         4.41 o                         
  -9   3  11        256.46        245.53         6.98 o                         
  -8   3  11        787.72        779.89         9.80 o                         
  -7   3  11       1617.06       1585.72        13.90 o                         
  -6   3  11       1684.76       1651.96        13.50 o                         
  -5   3  11          6.28          4.91         2.45 o                         
  -4   3  11        256.07        238.29         4.13 o                         
  -3   3  11        126.89        120.90         3.06 o                         
  -2   3  11       5780.00       5743.69        33.35 o                         
  -1   3  11        439.55        448.56         4.96 o                         
   0   3  11       6608.66       6565.56        38.75 o                         
   1   3  11       1878.51       1868.52        12.47 o                         
   2   3  11         10.39         18.54         2.15 o                         
   3   3  11        271.31        287.35         4.16 o                         
   4   3  11       1783.65       1768.02        14.05 o                         
   5   3  11       6625.89       6532.60        44.63 o                         
   6   3  11         43.46         47.08         3.23 o                         
   7   3  11       2105.06       2060.03        18.47 o                         
   8   3  11        168.77        189.10         6.89 o                         
   9   3  11        518.05        505.63        26.56 o                         
  10   3  11        326.86        322.59        10.72 o                         
  11   3  11       1252.94       1236.65        19.91 o                         
  12   3  11        591.32        618.72        15.86 o                         
  13   3  11          0.50         -4.07         6.95 o                         
  14   3  11         31.89         12.70         7.74 o                         
 -14   4  11        258.89        279.18        13.14 o                         
 -13   4  11         14.36          8.95         6.37 o                         
 -12   4  11        183.08        185.90        11.28 o                         
 -11   4  11          0.61         -5.18         5.18 o                         
 -10   4  11        120.81        122.28         6.90 o                         
  -9   4  11        433.74        431.85         9.18 o                         
  -8   4  11        601.19        585.54         9.15 o                         
  -7   4  11       1881.20       1825.99        15.91 o                         
  -6   4  11        208.71        197.38         4.77 o                         
  -5   4  11        416.00        411.61         5.75 o                         
  -4   4  11         17.75         17.65         2.94 o                         
  -3   4  11       2204.89       2176.17        15.15 o                         
  -2   4  11        265.05        268.18         4.96 o                         
  -1   4  11       5646.29       5581.64        34.03 o                         
   0   4  11       2492.50       2453.59        14.98 o                         
   1   4  11        251.16        256.12         4.26 o                         
   2   4  11          3.92          9.95         2.11 o                         
   3   4  11        725.79        692.11         6.79 o                         
   4   4  11       5980.22       5752.81        39.75 o                         
   5   4  11         47.12         63.21         3.64 o                         
   6   4  11       2651.93       2638.91        22.50 o                         
   7   4  11        128.23        137.03         6.04 o                         
   8   4  11         55.54         57.59         5.24 o                         
   9   4  11        256.37        256.90         8.43 o                         
  10   4  11        771.98        778.85        13.00 o                         
  11   4  11        818.66        771.44        13.31 o                         
  12   4  11         73.36         82.00         7.61 o                         
  13   4  11        104.93        108.26         8.95 o                         
  14   4  11          5.07        -25.88        39.12 o                         
 -13   5  11        181.56        191.94         9.99 o                         
 -12   5  11          2.22          1.46         9.51 o                         
 -11   5  11          0.06         10.00         5.63 o                         
 -10   5  11        121.02        113.11         6.51 o                         
  -9   5  11        268.87        292.41         8.92 o                         
  -8   5  11        871.16        882.35        13.82 o                         
  -7   5  11         17.71         32.14         3.97 o                         
  -6   5  11        632.92        626.65         8.79 o                         
  -5   5  11         84.42         70.97         3.91 o                         
  -4   5  11       1596.29       1525.17        14.00 o                         
  -3   5  11        487.24        491.22         6.35 o                         
  -2   5  11       2348.51       2312.44        17.41 o                         
  -1   5  11       1820.77       1744.05        12.59 o                         
   0   5  11        170.50        194.22         4.44 o                         
   1   5  11          1.36          6.29         1.97 o                         
   2   5  11         68.84         68.13         3.41 o                         
   3   5  11       2926.12       2753.89        20.04 o                         
   4   5  11         31.55         43.30         3.30 o                         
   5   5  11       2223.74       2161.95        19.01 o                         
   6   5  11         17.40         19.37         4.27 o                         
   7   5  11         32.26         34.79         4.52 o                         
   8   5  11         45.51         58.34         6.49 o                         
   9   5  11        182.34        199.69         8.10 o                         
  10   5  11        667.58        656.87        13.14 o                         
  11   5  11         79.07        107.11         8.38 o                         
  12   5  11        133.73        149.28         9.17 o                         
  13   5  11         10.05          7.25         7.74 o                         
 -13   6  11         46.56         49.29         9.61 o                         
 -12   6  11        163.52        152.74        10.28 o                         
 -11   6  11         17.92         20.22         6.75 o                         
 -10   6  11         12.16          8.38         6.09 o                         
  -9   6  11          1.12          9.39         5.35 o                         
  -8   6  11        223.69        238.71         7.55 o                         
  -7   6  11        230.92        214.05         6.57 o                         
  -6   6  11        387.43        363.68         7.36 o                         
  -5   6  11         62.69         71.85         4.45 o                         
  -4   6  11          2.22         10.35         3.36 o                         
  -3   6  11        462.71        447.78         6.70 o                         
  -2   6  11        155.47        161.80         4.08 o                         
  -1   6  11       1593.59       1554.74        12.68 o                         
   0   6  11         78.24         92.39         2.99 o                         
   1   6  11         61.98         73.73         3.47 o                         
   2   6  11         31.47         36.41         3.23 o                         
   3   6  11         10.90         19.18         3.29 o                         
   4   6  11       1027.87        998.06        11.27 o                         
   5   6  11         34.88         60.37         4.23 o                         
   6   6  11        250.86        250.57         7.38 o                         
   7   6  11         24.87         12.33         5.11 o                         
   8   6  11          0.02         -1.45         5.60 o                         
   9   6  11         77.32         88.41         7.22 o                         
  10   6  11        155.60        175.10         8.67 o                         
  11   6  11        105.99        128.08         9.77 o                         
  12   6  11         31.19         59.82         8.46 o                         
  13   6  11         36.83         75.53        24.06 o                         
 -12   7  11          0.78         16.48        10.01 o                         
 -11   7  11          2.32         -2.64         7.58 o                         
 -10   7  11        106.05        111.52         9.33 o                         
  -9   7  11          8.10         11.96         6.30 o                         
  -8   7  11         60.12         75.09         6.38 o                         
  -7   7  11         22.93         33.93         5.40 o                         
  -6   7  11         25.82         27.34         4.66 o                         
  -5   7  11          1.99         -0.70         4.14 o                         
  -4   7  11        169.04        182.87         6.02 o                         
  -3   7  11        323.97        293.79         7.33 o                         
  -2   7  11         17.44         28.48         5.12 o                         
  -1   7  11        239.33        246.03         6.16 o                         
   0   7  11         36.66         42.05         3.54 o                         
   1   7  11        434.81        409.62         6.59 o                         
   2   7  11          2.67          4.09         3.25 o                         
   3   7  11        558.92        539.17         8.60 o                         
   4   7  11        636.14        627.68         9.40 o                         
   5   7  11         13.07         28.35         4.55 o                         
   6   7  11        102.48        122.66         5.75 o                         
   7   7  11        127.54        135.87         6.96 o                         
   8   7  11        451.17        455.31        12.81 o                         
   9   7  11         15.64         18.02         6.87 o                         
  10   7  11        195.96        225.48        11.33 o                         
  11   7  11        136.94        142.47         9.84 o                         
  12   7  11         12.58         20.59         8.91 o                         
 -11   8  11         25.09         23.61        10.78 o                         
 -10   8  11         16.40         20.98         8.07 o                         
  -9   8  11          3.02         12.29         8.66 o                         
  -8   8  11         20.88         31.85         7.00 o                         
  -7   8  11        161.27        166.15         7.54 o                         
  -6   8  11         13.22         15.07         5.43 o                         
  -5   8  11         30.34         27.33         5.43 o                         
  -4   8  11        146.58        144.10         6.42 o                         
  -3   8  11        270.91        254.16         7.59 o                         
  -2   8  11          5.48          5.42         4.40 o                         
  -1   8  11        355.34        334.05         9.53 o                         
   0   8  11        487.60        459.20         7.96 o                         
   1   8  11         50.27         53.42         4.64 o                         
   2   8  11         61.89         61.12         5.92 o                         
   3   8  11        596.23        579.59        10.82 o                         
   4   8  11        300.54        279.55         9.29 o                         
   5   8  11          7.05         22.83         4.90 o                         
   6   8  11        243.37        254.31         9.18 o                         
   7   8  11        243.61        249.18         9.20 o                         
   8   8  11        120.18        107.57         8.72 o                         
   9   8  11         49.06         61.19        11.73 o                         
  10   8  11        302.72        268.74        11.67 o                         
  11   8  11         59.03         55.41         9.27 o                         
 -10   9  11         14.50         18.96         9.13 o                         
  -9   9  11         69.42         38.78         9.88 o                         
  -8   9  11        243.56        294.82        13.58 o                         
  -7   9  11          1.96         -1.21         7.52 o                         
  -6   9  11        135.13        154.64         7.87 o                         
  -5   9  11         97.65        129.94         7.82 o                         
  -4   9  11        112.15        114.31         7.00 o                         
  -3   9  11          5.43         12.17         6.49 o                         
  -2   9  11        561.88        550.23        11.82 o                         
  -1   9  11        481.91        504.51        11.10 o                         
   0   9  11         98.77         97.52         6.33 o                         
   1   9  11         51.59         63.27         6.19 o                         
   2   9  11        274.41        266.68         8.47 o                         
   3   9  11        245.96        250.07        10.85 o                         
   4   9  11          8.88         10.18         6.98 o                         
   5   9  11        564.34        541.10        11.30 o                         
   6   9  11         78.64         89.76         6.91 o                         
   7   9  11          0.15          8.32         7.75 o                         
   8   9  11          8.74          0.20         8.72 o                         
   9   9  11        193.59        188.21        10.81 o                         
  10   9  11        102.58         89.94        11.05 o                         
  -9  10  11         12.09         -2.55        15.94 o                         
  -8  10  11        163.56        156.12        11.40 o                         
  -7  10  11        368.84        429.92        16.48 o                         
  -6  10  11          8.11         24.51         9.39 o                         
  -5  10  11        131.25        136.50        11.17 o                         
  -4  10  11        112.97        129.13         8.59 o                         
  -3  10  11        276.57        276.31        10.63 o                         
  -2  10  11         25.26         31.62         7.55 o                         
  -1  10  11        852.77        827.39        17.23 o                         
   0  10  11        267.64        289.69        13.60 o                         
   1  10  11          0.34          5.44         8.62 o                         
   2  10  11         18.52         20.97         7.45 o                         
   3  10  11        134.78        151.69        10.04 o                         
   4  10  11        777.43        701.91        15.95 o                         
   5  10  11         29.23         39.63         8.44 o                         
   6  10  11        388.62        398.81        15.18 o                         
   7  10  11         61.87         57.09        11.03 o                         
   8  10  11         14.26         -5.69        15.08 o                         
   9  10  11         10.80        -16.03        16.03 o                         
  -7  11  11          9.29         -8.51        18.63 o                         
  -6  11  11        132.37        139.14        12.10 o                         
  -5  11  11          6.42         21.76         8.96 o                         
  -4  11  11        140.74        159.23        14.01 o                         
  -3  11  11         34.94         33.46         9.28 o                         
  -2  11  11        401.49        386.06        18.31 o                         
  -1  11  11        264.72        320.45        18.06 o                         
   0  11  11          1.74          6.70        12.30 o                         
   1  11  11          5.03          6.90        11.84 o                         
   2  11  11         53.16         58.41        12.83 o                         
   3  11  11        542.26        513.40        18.11 o                         
   4  11  11          4.32          2.12         9.91 o                         
   5  11  11        384.68        371.64        15.66 o                         
   6  11  11         18.08         27.50        12.09 o                         
   7  11  11         19.26        -22.43        22.43 o                         
  -5  12  11          0.18         10.50        27.62 o                         
  -4  12  11         40.00         38.59        18.30 o                         
  -3  12  11         42.29         34.36        13.86 o                         
  -2  12  11         40.49         87.10        14.25 o                         
  -1  12  11         69.64        100.14        14.02 o                         
   0  12  11          0.68         15.08        12.89 o                         
   1  12  11          9.60          9.07        14.22 o                         
   2  12  11         49.68         50.03        13.80 o                         
   3  12  11          4.55          2.41        12.97 o                         
   4  12  11        128.52        151.32        25.93 o                         
 -15   0  12         84.41         83.24        13.52 o                         
 -14   0  12        146.55        141.53        11.66 o                         
 -13   0  12        351.62        357.31        16.59 o                         
 -12   0  12         14.55         13.56         7.99 o                         
 -11   0  12         80.27         95.81        10.20 o                         
 -10   0  12         30.60         33.75         7.37 o                         
  -9   0  12       1895.12       1907.52        25.33 o                         
  -8   0  12        984.76        944.94        13.15 o                         
  -7   0  12       1588.67       1558.29        19.27 o                         
  -6   0  12        592.06        620.48         9.18 o                         
  -5   0  12        324.83        338.41         6.73 o                         
  -4   0  12       3602.85       3716.68        36.07 o                         
  -3   0  12        959.06        980.67        11.63 o                         
  -2   0  12      13646.16      13668.20       118.62 o                         
  -1   0  12        333.92        335.20         5.30 o                         
   0   0  12       1771.85       1816.05        17.03 o                         
   1   0  12        961.72       1021.41        10.81 o                         
   2   0  12       4660.45       4801.79        39.39 o                         
   3   0  12       4027.45       4096.08        37.06 o                         
   4   0  12       6739.81       6862.15        62.08 o                         
   5   0  12       6919.87       6821.97        62.05 o                         
   6   0  12         34.63         40.61         5.14 o                         
   7   0  12         15.73         16.60         5.41 o                         
   8   0  12        312.15        311.15        10.15 o                         
   9   0  12       2446.03       2455.59        34.12 o                         
  10   0  12        180.74        189.16         9.95 o                         
  11   0  12       1388.18       1381.44        25.84 o                         
  12   0  12        362.63        357.85        23.29 o                         
  13   0  12          4.79         -4.13        10.32 o                         
  14   0  12         46.94         36.35        10.98 o                         
 -14   1  12        220.73        227.45         9.89 o                         
 -13   1  12          0.34          0.81         6.24 o                         
 -12   1  12          0.99         -1.63         5.41 o                         
 -11   1  12          5.49          5.22         4.87 o                         
 -10   1  12       1021.18       1003.39        13.51 o                         
  -9   1  12        551.29        546.56         9.68 o                         
  -8   1  12       1105.99       1083.79        11.03 o                         
  -7   1  12       1062.68       1032.85        10.81 o                         
  -6   1  12         33.04         26.82         2.98 o                         
  -5   1  12        917.99        895.70         8.19 o                         
  -4   1  12        420.67        443.40         5.77 o                         
  -3   1  12      10860.31      10753.07        66.43 o                         
  -2   1  12        445.13        459.15         6.33 o                         
  -1   1  12       2865.21       2952.40        18.00 o                         
   0   1  12        557.57        582.81         4.90 o                         
   1   1  12       1751.79       1779.16        11.47 o                         
   2   1  12       3896.41       3956.65        23.32 o                         
   3   1  12       3502.62       3527.61        23.50 o                         
   4   1  12       4799.69       4787.27        32.54 o                         
   5   1  12          2.94         17.22         2.98 o                         
   6   1  12        320.90        309.98         6.05 o                         
   7   1  12         27.64         32.87         3.38 o                         
   8   1  12       1829.30       1825.19        17.85 o                         
   9   1  12        155.14        171.41         5.96 o                         
  10   1  12        766.81        760.12        12.49 o                         
  11   1  12        313.06        303.39         9.91 o                         
  12   1  12         92.32         81.08         7.01 o                         
  13   1  12         39.69         42.92         8.63 o                         
  14   1  12         31.47         23.71         8.76 o                         
 -14   2  12         36.61         46.16         7.62 o                         
 -13   2  12         71.22         65.37         7.45 o                         
 -12   2  12          4.41         -0.28         5.50 o                         
 -11   2  12          1.44         -1.80         4.97 o                         
 -10   2  12         23.80         28.13         4.79 o                         
  -9   2  12        627.63        590.96         9.21 o                         
  -8   2  12         91.37         96.20         4.32 o                         
  -7   2  12        729.06        685.43         8.21 o                         
  -6   2  12         57.08         57.98         3.40 o                         
  -5   2  12         38.35         39.66         3.64 o                         
  -4   2  12        481.79        467.04         6.18 o                         
  -3   2  12        176.91        185.18         4.15 o                         
  -2   2  12       4282.66       4223.15        26.82 o                         
  -1   2  12         39.19         43.67         2.36 o                         
   0   2  12        555.95        556.33         4.96 o                         
   1   2  12        388.60        405.48         4.38 o                         
   2   2  12       1359.40       1357.97         9.97 o                         
   3   2  12        871.91        849.28         7.83 o                         
   4   2  12        448.07        437.37         6.46 o                         
   5   2  12        953.49        947.78        10.47 o                         
   6   2  12         20.84         19.92         3.19 o                         
   7   2  12         18.47         25.32         3.52 o                         
   8   2  12          3.17          1.89         3.65 o                         
   9   2  12        847.20        818.34        17.48 o                         
  10   2  12         34.89         40.48         5.08 o                         
  11   2  12        324.58        335.68         9.98 o                         
  12   2  12         21.44         16.42         7.05 o                         
  13   2  12          0.31         -7.05         7.05 o                         
  14   2  12         25.34         20.35         8.09 o                         
 -14   3  12          6.69         16.38         7.41 o                         
 -13   3  12         71.59         58.62         7.09 o                         
 -12   3  12         36.71         32.56         6.54 o                         
 -11   3  12          0.78         -5.03         5.45 o                         
 -10   3  12          3.68          4.42         5.30 o                         
  -9   3  12         29.81         49.91         5.77 o                         
  -8   3  12        225.36        214.37         6.40 o                         
  -7   3  12         11.61         24.36         3.49 o                         
  -6   3  12        417.01        408.38         6.46 o                         
  -5   3  12        103.74        116.01         3.75 o                         
  -4   3  12          1.13         -2.70         2.70 o                         
  -3   3  12         15.12         20.42         2.21 o                         
  -2   3  12        835.99        853.99         7.33 o                         
  -1   3  12       1168.69       1141.04         9.07 o                         
   0   3  12        418.66        435.28         4.36 o                         
   1   3  12        536.12        527.61         5.37 o                         
   2   3  12        297.04        301.87         4.06 o                         
   3   3  12        204.38        191.40         3.76 o                         
   4   3  12        107.39        129.81         3.94 o                         
   5   3  12        721.64        742.33         8.63 o                         
   6   3  12        363.20        368.64         7.75 o                         
   7   3  12          4.95          4.76         3.53 o                         
   8   3  12          0.24         -3.70         3.70 o                         
   9   3  12         18.89         29.08         5.05 o                         
  10   3  12        257.21        255.91         8.46 o                         
  11   3  12         16.23         24.29         6.03 o                         
  12   3  12         50.98         52.31         9.32 o                         
  13   3  12          7.86          2.66         7.47 o                         
  14   3  12          2.07         19.85        13.21 o                         
 -14   4  12          3.73         48.87        33.40 o                         
 -13   4  12         75.72         64.55         7.75 o                         
 -12   4  12         26.66         41.65         7.10 o                         
 -11   4  12          6.12         -0.52         5.56 o                         
 -10   4  12         59.18         66.31         6.48 o                         
  -9   4  12        214.36        235.38         7.66 o                         
  -8   4  12         59.85         71.80         5.24 o                         
  -7   4  12        161.61        172.73         6.03 o                         
  -6   4  12        218.67        210.77         5.73 o                         
  -5   4  12        421.36        393.80         6.30 o                         
  -4   4  12          2.21          6.68         3.33 o                         
  -3   4  12        259.69        255.12         4.47 o                         
  -2   4  12       1325.20       1312.30        10.48 o                         
  -1   4  12         38.50         60.25         2.74 o                         
   0   4  12         42.09         46.91         2.49 o                         
   1   4  12        263.86        254.51         3.82 o                         
   2   4  12       1072.32       1042.00         8.42 o                         
   3   4  12          8.96         18.79         2.43 o                         
   4   4  12        299.80        292.95         5.60 o                         
   5   4  12        250.39        268.49         6.06 o                         
   6   4  12        271.15        281.19         6.48 o                         
   7   4  12         16.47         17.02         4.30 o                         
   8   4  12        240.27        251.54        10.46 o                         
   9   4  12        379.27        380.13         9.73 o                         
  10   4  12         26.81         35.30         6.05 o                         
  11   4  12         81.13        102.34         7.38 o                         
  12   4  12         72.33         83.19         8.32 o                         
  13   4  12         26.62         19.94         8.03 o                         
 -13   5  12         32.08         20.58         8.27 o                         
 -12   5  12          4.13         10.47         6.93 o                         
 -11   5  12         21.37         21.85         6.60 o                         
 -10   5  12        413.23        430.07        11.06 o                         
  -9   5  12        312.08        332.18         9.61 o                         
  -8   5  12        165.23        179.45         7.00 o                         
  -7   5  12        663.32        635.49         9.89 o                         
  -6   5  12        336.98        328.46         6.78 o                         
  -5   5  12        298.28        282.96         5.98 o                         
  -4   5  12        167.58        188.11         5.70 o                         
  -3   5  12       2844.20       2743.09        20.22 o                         
  -2   5  12        279.65        276.97         6.09 o                         
  -1   5  12        256.74        255.13         5.59 o                         
   0   5  12        218.15        209.56         3.70 o                         
   1   5  12       1084.94       1074.52         8.86 o                         
   2   5  12        792.03        773.94         7.55 o                         
   3   5  12        842.38        832.20         9.08 o                         
   4   5  12       1153.65       1122.69        11.68 o                         
   5   5  12        213.01        212.85         5.81 o                         
   6   5  12         11.72         15.55         4.34 o                         
   7   5  12        104.89        114.79         5.90 o                         
   8   5  12        821.45        782.04        12.41 o                         
   9   5  12         13.77         23.20         5.97 o                         
  10   5  12        181.65        197.24         9.20 o                         
  11   5  12         98.99        120.94        10.32 o                         
  12   5  12          0.40          2.18         8.27 o                         
  13   5  12         13.68         10.99         8.34 o                         
 -13   6  12         88.62        129.60        30.71 o                         
 -12   6  12          1.87          3.24         8.07 o                         
 -11   6  12          9.10         -1.97         7.53 o                         
 -10   6  12          0.78          5.48         6.40 o                         
  -9   6  12        358.47        359.79         9.89 o                         
  -8   6  12        298.96        321.96         9.39 o                         
  -7   6  12        257.93        266.22         9.22 o                         
  -6   6  12        267.17        261.57         6.77 o                         
  -5   6  12        111.97        124.73         5.30 o                         
  -4   6  12        702.93        707.86         9.41 o                         
  -3   6  12        176.18        190.43         5.43 o                         
  -2   6  12       2667.20       2512.99        18.86 o                         
  -1   6  12        191.65        210.50         5.94 o                         
   0   6  12        126.63        130.22         3.45 o                         
   1   6  12        112.83        108.14         3.63 o                         
   2   6  12        983.93        955.88         9.54 o                         
   3   6  12        849.19        859.54         9.81 o                         
   4   6  12        849.99        837.83        10.32 o                         
   5   6  12       1249.54       1173.12        12.92 o                         
   6   6  12         15.67         19.65         4.77 o                         
   7   6  12          1.70          1.16         5.50 o                         
   8   6  12         91.09        105.11         6.70 o                         
   9   6  12        512.11        509.59        11.71 o                         
  10   6  12         32.36         43.19         8.36 o                         
  11   6  12        401.89        411.91        12.89 o                         
  12   6  12         58.95         67.79         8.68 o                         
 -12   7  12         39.42         30.48        11.17 o                         
 -11   7  12          0.33          3.60         8.33 o                         
 -10   7  12        114.96        129.98         9.34 o                         
  -9   7  12         24.87         37.40         6.96 o                         
  -8   7  12        674.21        650.07        12.82 o                         
  -7   7  12        236.47        251.66         8.09 o                         
  -6   7  12        143.94        152.83         6.24 o                         
  -5   7  12         23.35         14.52         4.95 o                         
  -4   7  12        289.46        283.57         7.13 o                         
  -3   7  12       1119.87       1096.30        12.23 o                         
  -2   7  12         65.00         72.31         5.13 o                         
  -1   7  12       2366.00       2244.31        22.07 o                         
   0   7  12        235.36        221.91         6.10 o                         
   1   7  12          8.74         20.78         4.25 o                         
   2   7  12         10.17         11.38         3.58 o                         
   3   7  12       1783.74       1672.03        17.60 o                         
   4   7  12       1280.01       1233.47        14.80 o                         
   5   7  12        601.03        585.48         9.95 o                         
   6   7  12        899.63        846.51        12.59 o                         
   7   7  12         38.95         40.77         5.68 o                         
   8   7  12        226.77        236.74         9.23 o                         
   9   7  12         19.51          8.10         7.24 o                         
  10   7  12        916.22        886.41        16.89 o                         
  11   7  12        142.40        148.04        10.12 o                         
  12   7  12        116.21         63.80        49.95 o                         
 -11   8  12         19.29         15.50         9.21 o                         
 -10   8  12         69.52         72.06         9.94 o                         
  -9   8  12        232.84        219.61        13.42 o                         
  -8   8  12         70.15         77.14         8.15 o                         
  -7   8  12        121.42        117.68         7.28 o                         
  -6   8  12          6.22         -2.79         5.47 o                         
  -5   8  12         20.22         14.89         5.00 o                         
  -4   8  12        290.82        285.89         7.81 o                         
  -3   8  12          1.77          6.93         4.58 o                         
  -2   8  12        547.82        530.46        11.95 o                         
  -1   8  12          3.75          6.41         5.58 o                         
   0   8  12        236.78        248.02         7.58 o                         
   1   8  12        174.72        182.53         7.35 o                         
   2   8  12        196.32        184.63         7.87 o                         
   3   8  12        225.54        244.07         8.81 o                         
   4   8  12        174.49        177.59         7.85 o                         
   5   8  12        340.01        335.18         8.77 o                         
   6   8  12         67.43         72.47         6.58 o                         
   7   8  12         22.40         19.68         6.63 o                         
   8   8  12         37.35         30.09         8.19 o                         
   9   8  12        348.99        353.56        12.49 o                         
  10   8  12         52.31         73.46         9.25 o                         
  11   8  12        119.07        126.74        18.76 o                         
 -10   9  12          0.30          2.33        12.39 o                         
  -9   9  12         29.09         53.32        10.75 o                         
  -8   9  12        235.45        254.91        11.29 o                         
  -7   9  12          3.57          9.10         7.68 o                         
  -6   9  12        424.43        427.22        11.13 o                         
  -5   9  12         17.83         25.59         6.39 o                         
  -4   9  12          0.80         -1.69         6.19 o                         
  -3   9  12         39.41         38.16         6.93 o                         
  -2   9  12        339.43        331.87         9.81 o                         
  -1   9  12        614.99        620.83        13.11 o                         
   0   9  12        123.19        125.79         7.93 o                         
   1   9  12        221.12        220.91         8.42 o                         
   2   9  12          1.53          8.30         5.81 o                         
   3   9  12        132.29        146.77         7.91 o                         
   4   9  12         54.24         60.00         7.95 o                         
   5   9  12        322.90        346.81        11.12 o                         
   6   9  12        119.05        125.58         7.83 o                         
   7   9  12         27.86         38.75         8.00 o                         
   8   9  12         18.56         22.93         8.49 o                         
   9   9  12          1.57          9.55         9.10 o                         
  10   9  12        171.55        160.15        17.68 o                         
  -9  10  12          1.77         -6.88        13.35 o                         
  -8  10  12          9.74         28.88        10.71 o                         
  -7  10  12         38.32         42.72         9.67 o                         
  -6  10  12         10.56         17.04         9.89 o                         
  -5  10  12         86.73        111.73        10.35 o                         
  -4  10  12         21.83         29.33        11.19 o                         
  -3  10  12          4.29         24.93         7.28 o                         
  -2  10  12         17.50         24.14         8.35 o                         
  -1  10  12         53.81         84.66         9.29 o                         
   0  10  12         47.05         60.95         8.35 o                         
   1  10  12         73.31         78.92         9.29 o                         
   2  10  12         21.70         20.84         7.63 o                         
   3  10  12         67.43         81.94         8.49 o                         
   4  10  12          3.88         32.59         8.91 o                         
   5  10  12         14.33         20.39         8.34 o                         
   6  10  12         52.70         49.88        11.79 o                         
   7  10  12          8.89         -7.88        11.78 o                         
   8  10  12         51.75         40.83        13.15 o                         
  -7  11  12         79.23         73.23        27.54 o                         
  -6  11  12          6.08         13.22        10.27 o                         
  -5  11  12         41.57         53.03        10.52 o                         
  -4  11  12        101.16        120.99        10.01 o                         
  -3  11  12         23.81          8.58        12.14 o                         
  -2  11  12          0.86          5.64        12.61 o                         
  -1  11  12         57.40         58.68        13.63 o                         
   0  11  12        142.46        133.13        14.05 o                         
   1  11  12         23.55         17.27        12.13 o                         
   2  11  12         88.92         93.65        13.38 o                         
   3  11  12        119.27        146.71        13.61 o                         
   4  11  12          9.98         25.27        10.21 o                         
   5  11  12          0.14         -0.38        11.29 o                         
   6  11  12         31.59         52.99        12.04 o                         
   7  11  12        157.82        138.43        36.11 o                         
  -4  12  12         29.88         55.57        20.50 o                         
  -3  12  12          7.65         37.61        15.80 o                         
  -2  12  12         40.13         28.37        13.44 o                         
  -1  12  12         28.14         51.91        13.45 o                         
   0  12  12          3.54         19.18        13.07 o                         
   1  12  12         17.24         14.30        14.58 o                         
   2  12  12         39.15         43.81        14.07 o                         
   3  12  12          9.28         19.02        17.38 o                         
   4  12  12         20.03         34.30        25.19 o                         
 -14   1  13        100.92        103.00         8.57 o                         
 -13   1  13         28.40         27.69         6.62 o                         
 -12   1  13          1.30         -5.05         5.62 o                         
 -11   1  13          1.67          2.51         5.58 o                         
 -10   1  13        194.14        230.34         7.76 o                         
  -9   1  13        469.52        462.24         9.13 o                         
  -8   1  13         19.28         18.07         3.63 o                         
  -7   1  13        866.57        849.80        10.11 o                         
  -6   1  13        442.05        433.42         6.38 o                         
  -5   1  13        533.76        511.84         6.75 o                         
  -4   1  13         12.82         13.28         2.30 o                         
  -3   1  13       2904.07       2848.68        19.24 o                         
  -2   1  13       2683.21       2683.41        18.83 o                         
  -1   1  13        415.03        416.04         4.53 o                         
   0   1  13        703.79        694.87         5.65 o                         
   1   1  13       1965.93       1986.39        13.02 o                         
   2   1  13        929.45        872.77         7.09 o                         
   3   1  13         32.21         31.46         2.88 o                         
   4   1  13       5471.77       5350.70        38.06 o                         
   5   1  13        511.03        520.77        10.25 o                         
   6   1  13         11.68         20.30         3.49 o                         
   7   1  13        318.30        313.22         6.53 o                         
   8   1  13       1098.55       1078.15        13.80 o                         
   9   1  13        577.56        590.02        15.49 o                         
  10   1  13        102.45         98.55         6.31 o                         
  11   1  13        334.85        345.46        12.16 o                         
  12   1  13         91.85         84.47        12.30 o                         
  13   1  13         35.53         17.99         7.54 o                         
  14   1  13          0.43         -3.12         8.39 o                         
 -14   2  13         32.17         31.94         7.83 o                         
 -13   2  13         11.26         -2.76         6.30 o                         
 -12   2  13         38.32         45.17         6.71 o                         
 -11   2  13          2.08         -5.26         5.26 o                         
 -10   2  13        377.90        375.80         9.37 o                         
  -9   2  13          3.06          8.64         6.16 o                         
  -8   2  13        807.02        820.82        10.36 o                         
  -7   2  13          3.39          0.81         3.25 o                         
  -6   2  13          4.04          5.08         3.15 o                         
  -5   2  13          0.55         -2.66         2.66 o                         
  -4   2  13       1300.49       1282.96        11.78 o                         
  -3   2  13       2179.02       2133.43        15.48 o                         
  -2   2  13       2133.55       2118.00        14.80 o                         
  -1   2  13       2331.98       2392.23        15.06 o                         
   0   2  13        195.65        205.19         4.08 o                         
   1   2  13        416.69        419.99         4.37 o                         
   2   2  13         49.72         67.26         2.44 o                         
   3   2  13       6683.01       6628.73        40.94 o                         
   4   2  13        459.45        472.91         7.96 o                         
   5   2  13        865.41        863.52        10.28 o                         
   6   2  13        273.62        274.39         6.03 o                         
   7   2  13        312.85        322.19         6.90 o                         
   8   2  13        646.47        654.70        11.40 o                         
   9   2  13        344.40        324.98         8.85 o                         
  10   2  13        829.08        855.26        13.08 o                         
  11   2  13          2.44          3.57         6.15 o                         
  12   2  13          9.79          4.16         7.45 o                         
  13   2  13          1.09          1.02         7.50 o                         
  14   2  13        139.36        122.03        16.02 o                         
 -14   3  13        213.82        220.63        11.84 o                         
 -13   3  13         97.64        110.51         7.74 o                         
 -12   3  13          2.41          1.09         8.28 o                         
 -11   3  13         11.78          6.76         5.75 o                         
 -10   3  13        317.53        336.93         9.11 o                         
  -9   3  13       1539.82       1560.20        16.51 o                         
  -8   3  13        113.58        126.85         5.45 o                         
  -7   3  13       1808.15       1772.82        16.50 o                         
  -6   3  13        239.45        230.09         5.65 o                         
  -5   3  13        622.70        616.42         7.94 o                         
  -4   3  13          8.38          9.07         2.90 o                         
  -3   3  13       4366.89       4324.12        28.63 o                         
  -2   3  13       7047.98       6979.70        42.46 o                         
  -1   3  13        792.28        797.98         7.33 o                         
   0   3  13       1551.95       1548.47        11.10 o                         
   1   3  13       1852.44       1848.72        12.36 o                         
   2   3  13       5862.62       5856.83        34.84 o                         
   3   3  13          7.14         19.93         4.03 o                         
   4   3  13       9243.61       9076.86        63.01 o                         
   5   3  13       2167.13       2150.17        19.66 o                         
   6   3  13          3.70          2.22         3.43 o                         
   7   3  13         94.88        106.27         4.97 o                         
   8   3  13       1407.72       1384.81        15.94 o                         
   9   3  13       3375.44       3414.26        32.44 o                         
  10   3  13        299.12        307.70        12.71 o                         
  11   3  13        995.34       1022.05        16.62 o                         
  12   3  13        237.09        248.64        10.58 o                         
  13   3  13         68.64         71.99         8.74 o                         
  14   3  13          0.20         13.10        10.53 o                         
 -14   4  13         37.95         28.98         9.88 o                         
 -13   4  13         50.36         44.03         8.03 o                         
 -12   4  13          0.02          3.49         7.51 o                         
 -11   4  13         56.49         53.63         6.48 o                         
 -10   4  13        605.44        625.29        11.58 o                         
  -9   4  13        104.95         98.16         6.13 o                         
  -8   4  13       1190.18       1167.46        20.02 o                         
  -7   4  13         38.02         40.51         4.72 o                         
  -6   4  13          0.09         -0.34         3.93 o                         
  -5   4  13        164.97        167.50         5.84 o                         
  -4   4  13       2160.39       2056.46        18.42 o                         
  -3   4  13       2494.87       2470.01        18.53 o                         
  -2   4  13        847.97        851.54         7.87 o                         
  -1   4  13       1643.32       1593.55        12.40 o                         
   0   4  13         49.18         54.54         2.74 o                         
   1   4  13        896.03        869.20         7.29 o                         
   2   4  13          5.44          7.78         2.36 o                         
   3   4  13       6056.75       5893.59        39.79 o                         
   4   4  13        612.51        608.89         8.44 o                         
   5   4  13        898.46        900.68        10.33 o                         
   6   4  13        151.95        177.12         6.20 o                         
   7   4  13        383.32        362.79         8.34 o                         
   8   4  13       1239.40       1222.00        17.14 o                         
   9   4  13        293.51        322.52         9.30 o                         
  10   4  13       1439.52       1397.18        17.85 o                         
  11   4  13         11.73          6.32         6.80 o                         
  12   4  13         18.59         19.50         7.96 o                         
  13   4  13          0.71         -8.05         8.05 o                         
 -13   5  13          7.60          4.61         8.34 o                         
 -12   5  13          7.56         -2.00         7.01 o                         
 -11   5  13        200.42        201.12         9.43 o                         
 -10   5  13          1.46         17.97         5.89 o                         
  -9   5  13        295.60        300.77         9.38 o                         
  -8   5  13          2.13         -5.07         5.07 o                         
  -7   5  13         45.77         25.41         6.19 o                         
  -6   5  13        121.04        116.78         5.29 o                         
  -5   5  13        196.95        203.01         5.87 o                         
  -4   5  13       1302.77       1276.77        13.07 o                         
  -3   5  13       1137.72       1120.42        10.88 o                         
  -2   5  13        398.02        383.78         6.00 o                         
  -1   5  13         49.00         48.12         3.13 o                         
   0   5  13         35.00         35.08         2.61 o                         
   1   5  13        213.85        200.20         3.96 o                         
   2   5  13       1674.76       1589.11        12.44 o                         
   3   5  13        238.78        231.92         5.73 o                         
   4   5  13        785.83        769.85         9.70 o                         
   5   5  13          6.26         16.33         3.82 o                         
   6   5  13         11.67         12.20         4.36 o                         
   7   5  13        424.08        402.35        10.13 o                         
   8   5  13         20.84         22.45         5.80 o                         
   9   5  13        361.28        361.79        10.27 o                         
  10   5  13          7.26         13.40         6.46 o                         
  11   5  13         69.06         78.71         7.84 o                         
  12   5  13         43.11         32.57         8.06 o                         
  13   5  13         10.82        -36.71        36.71 o                         
 -12   6  13          0.55          0.58        10.00 o                         
 -11   6  13          4.35          4.02         7.22 o                         
 -10   6  13        124.09        131.94        11.05 o                         
  -9   6  13         38.38         27.61         6.36 o                         
  -8   6  13        166.94        159.50         7.43 o                         
  -7   6  13          2.88          1.10         5.00 o                         
  -6   6  13          0.55         -2.54         5.14 o                         
  -5   6  13         78.89         66.87         4.76 o                         
  -4   6  13        461.91        450.06         7.71 o                         
  -3   6  13        216.12        222.10         6.29 o                         
  -2   6  13        325.90        327.66         7.04 o                         
  -1   6  13        107.24        120.34         4.01 o                         
   0   6  13         92.24         94.41         3.82 o                         
   1   6  13        358.77        335.92         5.59 o                         
   2   6  13         16.18         24.69         3.29 o                         
   3   6  13        524.68        527.39         8.72 o                         
   4   6  13         34.30         45.28         4.23 o                         
   5   6  13        104.40        122.48         5.70 o                         
   6   6  13         14.03         15.59         5.12 o                         
   7   6  13          0.90         -1.15         5.21 o                         
   8   6  13        134.69        138.37         7.69 o                         
   9   6  13          4.76         17.14         6.32 o                         
  10   6  13        139.88        151.08        11.56 o                         
  11   6  13          8.00         35.52         8.13 o                         
  12   6  13          2.38         10.32         8.15 o                         
 -12   7  13          1.19        -14.67        22.95 o                         
 -11   7  13         31.47         20.79         8.80 o                         
 -10   7  13         51.94         60.56         8.58 o                         
  -9   7  13          1.04         28.92         9.21 o                         
  -8   7  13          5.73         31.91         6.53 o                         
  -7   7  13        180.21        181.65         7.52 o                         
  -6   7  13        300.60        284.64         9.17 o                         
  -5   7  13          6.36          2.70         4.42 o                         
  -4   7  13        267.68        276.36         8.34 o                         
  -3   7  13        532.05        522.86         8.50 o                         
  -2   7  13        279.65        289.86         7.94 o                         
  -1   7  13          9.70         30.10         3.57 o                         
   0   7  13        777.01        725.19        10.33 o                         
   1   7  13       1348.60       1235.80        12.63 o                         
   2   7  13         18.67         23.81         4.22 o                         
   3   7  13        158.23        204.99         7.59 o                         
   4   7  13        649.42        640.25        10.28 o                         
   5   7  13        269.14        291.49         8.66 o                         
   6   7  13         52.50         58.99         6.32 o                         
   7   7  13        316.43        347.83        10.12 o                         
   8   7  13        544.05        502.52        12.11 o                         
   9   7  13          2.14         28.35         8.78 o                         
  10   7  13         20.70         45.37         8.62 o                         
  11   7  13         60.28         58.91         9.00 o                         
 -11   8  13         24.64         17.35        20.60 o                         
 -10   8  13         83.33         97.33        10.07 o                         
  -9   8  13          4.48         15.96         8.17 o                         
  -8   8  13        104.05         94.67         9.47 o                         
  -7   8  13        226.83        234.55         9.45 o                         
  -6   8  13         19.47         13.04         6.37 o                         
  -5   8  13         28.76         34.64         5.41 o                         
  -4   8  13        452.13        406.56         9.49 o                         
  -3   8  13        268.44        280.49         7.49 o                         
  -2   8  13         45.85         62.89         5.85 o                         
  -1   8  13        453.66        422.81        10.47 o                         
   0   8  13        327.26        302.15         8.03 o                         
   1   8  13         67.00         66.83         6.42 o                         
   2   8  13        171.22        183.44         7.72 o                         
   3   8  13        753.17        684.26        11.35 o                         
   4   8  13         97.03         94.16         6.37 o                         
   5   8  13         13.15         19.13         5.34 o                         
   6   8  13        197.60        214.53         8.60 o                         
   7   8  13        338.37        339.36        11.35 o                         
   8   8  13         21.48         31.20         8.05 o                         
   9   8  13        152.35        147.72        10.01 o                         
  10   8  13        100.97         98.37         9.82 o                         
  11   8  13         13.37          1.77        11.65 o                         
 -10   9  13          1.01        -16.99        17.97 o                         
  -9   9  13        180.59        179.79        11.08 o                         
  -8   9  13          8.48         20.91         8.70 o                         
  -7   9  13         17.42         17.33         8.67 o                         
  -6   9  13         50.18         73.96         7.96 o                         
  -5   9  13         93.88        102.73         7.27 o                         
  -4   9  13         83.32         76.10         7.62 o                         
  -3   9  13        140.01        138.01         7.67 o                         
  -2   9  13        297.64        336.63        10.32 o                         
  -1   9  13          3.32         29.82         6.50 o                         
   0   9  13          2.28         -2.59         6.96 o                         
   1   9  13         22.79         24.14         6.94 o                         
   2   9  13        519.66        498.47        11.60 o                         
   3   9  13          0.67         23.52         6.97 o                         
   4   9  13        205.44        197.96         9.32 o                         
   5   9  13        120.07        151.62        13.08 o                         
   6   9  13          7.31          5.35         8.45 o                         
   7   9  13          1.42          1.81         8.62 o                         
   8   9  13        127.74        126.64         9.92 o                         
   9   9  13        165.63        160.41        10.77 o                         
  -8  10  13        232.26        245.09        15.28 o                         
  -7  10  13         23.81         23.28        12.05 o                         
  -6  10  13          1.73          9.44         8.83 o                         
  -5  10  13          5.87         17.68         9.15 o                         
  -4  10  13        293.39        289.38        12.26 o                         
  -3  10  13        264.82        261.56        11.20 o                         
  -2  10  13         99.05        118.33         9.20 o                         
  -1  10  13        247.01        254.93        12.85 o                         
   0  10  13         77.95         84.25         9.81 o                         
   1  10  13        161.14        172.28        11.27 o                         
   2  10  13         19.22         27.87         9.24 o                         
   3  10  13        719.71        663.59        18.43 o                         
   4  10  13        152.93        153.69        10.08 o                         
   5  10  13         92.35        112.61        11.58 o                         
   6  10  13         31.26         41.97        10.97 o                         
   7  10  13        143.47        154.37        14.42 o                         
   8  10  13        152.07        142.97        24.66 o                         
  -6  11  13         30.45         15.71        12.37 o                         
  -5  11  13         33.65         25.17        11.17 o                         
  -4  11  13        237.88        264.23        13.00 o                         
  -3  11  13         24.51         26.04        10.25 o                         
  -2  11  13         46.11         72.57        13.24 o                         
  -1  11  13          0.45         37.12        13.62 o                         
   0  11  13         68.99         61.34        12.53 o                         
   1  11  13         32.66         23.83        12.38 o                         
   2  11  13        170.22        197.69        16.34 o                         
   3  11  13        104.49        113.46        12.48 o                         
   4  11  13         59.19         59.56        12.19 o                         
   5  11  13          9.16          8.93        11.57 o                         
   6  11  13          3.03        -13.97        21.53 o                         
  -3  12  13         30.60         39.80        23.57 o                         
  -2  12  13         56.27         48.34        17.95 o                         
  -1  12  13          1.31         16.97        13.84 o                         
   0  12  13         51.93         59.75        13.94 o                         
   1  12  13         12.87         18.44        14.33 o                         
   2  12  13         17.65         47.28        22.56 o                         
   3  12  13         53.15         62.03        28.31 o                         
 -14   0  14        121.39        140.40        16.58 o                         
 -13   0  14         17.24         10.21        10.77 o                         
 -12   0  14        107.04         76.82        11.25 o                         
 -11   0  14        148.31        169.66        10.61 o                         
 -10   0  14       1260.84       1324.40        25.50 o                         
  -9   0  14        755.72        756.89        19.71 o                         
  -8   0  14         14.89         27.42         7.38 o                         
  -7   0  14        395.36        394.55         8.48 o                         
  -6   0  14        118.87        124.43         5.38 o                         
  -5   0  14       4839.60       4877.26        43.86 o                         
  -4   0  14          0.78          2.77         3.46 o                         
  -3   0  14       5682.33       5811.90        51.43 o                         
  -2   0  14       1618.50       1620.64        22.43 o                         
  -1   0  14         50.93         63.13         4.80 o                         
   0   0  14        198.40        213.20         6.88 o                         
   1   0  14       2380.98       2389.94        22.56 o                         
   2   0  14       3814.63       3808.27        31.32 o                         
   3   0  14        136.90        162.83         5.44 o                         
   4   0  14       4678.92       4639.79        44.55 o                         
   5   0  14         31.71         35.67         4.45 o                         
   6   0  14        285.95        308.17         9.63 o                         
   7   0  14         36.86         50.33         6.07 o                         
   8   0  14       2275.44       2307.05        32.60 o                         
   9   0  14       1002.40       1016.11        19.73 o                         
  10   0  14        409.79        402.99        15.64 o                         
  11   0  14        423.49        384.30        15.17 o                         
  12   0  14         25.59         26.38         9.86 o                         
  13   0  14        333.02        307.41        17.30 o                         
 -14   1  14          2.40         -4.96         7.38 o                         
 -13   1  14          4.44         -1.73         6.60 o                         
 -12   1  14        112.16        123.57        12.36 o                         
 -11   1  14        124.60        137.89         7.19 o                         
 -10   1  14        424.33        456.79        11.30 o                         
  -9   1  14        127.62        144.72         6.36 o                         
  -8   1  14         31.04         33.08         4.12 o                         
  -7   1  14         70.34         77.84         4.13 o                         
  -6   1  14        614.65        619.53         7.83 o                         
  -5   1  14        301.15        289.10         5.67 o                         
  -4   1  14       2240.21       2207.02        18.28 o                         
  -3   1  14         66.81         83.46         3.20 o                         
  -2   1  14        771.85        776.94         7.81 o                         
  -1   1  14        117.04        123.39         2.81 o                         
   0   1  14          4.65         11.64         2.06 o                         
   1   1  14       1991.50       1988.32        13.26 o                         
   2   1  14        425.06        459.78         5.02 o                         
   3   1  14       2018.59       1985.35        14.92 o                         
   4   1  14        145.46        160.84         4.40 o                         
   5   1  14        273.52        297.75         5.93 o                         
   6   1  14        315.60        292.40         6.36 o                         
   7   1  14        588.43        602.63         9.55 o                         
   8   1  14        240.44        252.22         7.92 o                         
   9   1  14        589.04        576.79        11.05 o                         
  10   1  14        223.41        231.94         8.65 o                         
  11   1  14        166.42        171.77         8.07 o                         
  12   1  14         21.48         13.51         6.59 o                         
  13   1  14          3.42          1.27         7.61 o                         
  14   1  14        226.53        153.48        38.52 o                         
 -14   2  14         31.05         32.46         8.61 o                         
 -13   2  14          4.42         -6.59         6.59 o                         
 -12   2  14          8.01          3.66         8.69 o                         
 -11   2  14         58.65         56.60         6.41 o                         
 -10   2  14        141.83        151.84         6.94 o                         
  -9   2  14        242.26        248.02         7.70 o                         
  -8   2  14        216.14        218.55         6.63 o                         
  -7   2  14          8.29          4.70         3.69 o                         
  -6   2  14         11.26         11.18         3.50 o                         
  -5   2  14        622.62        626.37         8.07 o                         
  -4   2  14         20.70         29.08         3.36 o                         
  -3   2  14       1312.31       1258.54        10.82 o                         
  -2   2  14         73.39         83.13         2.75 o                         
  -1   2  14        318.58        325.75         4.61 o                         
   0   2  14        428.28        421.15         5.22 o                         
   1   2  14        790.18        756.86         6.46 o                         
   2   2  14       2287.58       2246.58        14.96 o                         
   3   2  14        386.07        399.89         5.74 o                         
   4   2  14       1141.36       1087.49        11.07 o                         
   5   2  14         47.49         56.33         3.79 o                         
   6   2  14         51.15         63.97         4.73 o                         
   7   2  14         23.16         32.64         4.30 o                         
   8   2  14        850.49        820.28        12.47 o                         
   9   2  14        283.56        280.78         8.08 o                         
  10   2  14        271.67        277.35        10.66 o                         
  11   2  14         29.07         35.66         6.79 o                         
  12   2  14          3.02          8.23         7.36 o                         
  13   2  14         97.78         97.35         9.12 o                         
  14   2  14          6.67         14.70        10.85 o                         
 -14   3  14          7.59          6.39        16.76 o                         
 -13   3  14         14.19          9.94         7.89 o                         
 -12   3  14          1.76         -6.83         7.22 o                         
 -11   3  14         51.95         55.48         6.64 o                         
 -10   3  14          8.11         27.37         5.50 o                         
  -9   3  14        201.71        222.08         7.55 o                         
  -8   3  14        235.26        235.53         8.40 o                         
  -7   3  14          1.30         -0.30         3.94 o                         
  -6   3  14          1.38         11.03         3.97 o                         
  -5   3  14        152.89        186.08         5.35 o                         
  -4   3  14        769.67        737.25         8.95 o                         
  -3   3  14        201.59        247.46         5.21 o                         
  -2   3  14        597.90        618.75         6.30 o                         
  -1   3  14         69.21         66.71         3.10 o                         
   0   3  14        310.18        305.69         4.22 o                         
   1   3  14        355.02        348.83         5.15 o                         
   2   3  14        203.90        230.90         4.45 o                         
   3   3  14       1249.03       1206.74        10.30 o                         
   4   3  14         18.13         31.97         3.37 o                         
   5   3  14         69.17         77.56         4.16 o                         
   6   3  14         36.11         39.12         4.00 o                         
   7   3  14        326.34        304.97         7.29 o                         
   8   3  14        100.01        129.10         7.30 o                         
   9   3  14        132.68        178.10         7.23 o                         
  10   3  14        159.85        154.57         7.43 o                         
  11   3  14          1.99          7.93         6.63 o                         
  12   3  14          9.47          1.20         7.55 o                         
  13   3  14          2.63          2.24         7.81 o                         
 -13   4  14         73.02         64.08        10.42 o                         
 -12   4  14          1.55          4.29         7.23 o                         
 -11   4  14          1.28          9.84         7.62 o                         
 -10   4  14         86.50        101.40         6.81 o                         
  -9   4  14        110.16        118.32         7.14 o                         
  -8   4  14         43.44         44.37         5.32 o                         
  -7   4  14         28.79         21.20         4.88 o                         
  -6   4  14        103.59        110.95         5.54 o                         
  -5   4  14        434.43        426.57         7.61 o                         
  -4   4  14          8.42         28.30         3.55 o                         
  -3   4  14         10.32         16.71         3.81 o                         
  -2   4  14        524.05        514.51         6.44 o                         
  -1   4  14         18.90         30.94         2.64 o                         
   0   4  14         76.25         82.63         3.37 o                         
   1   4  14        750.32        691.31         6.40 o                         
   2   4  14        164.34        172.03         4.09 o                         
   3   4  14          2.23         20.62         2.96 o                         
   4   4  14        129.42        130.20         5.04 o                         
   5   4  14        290.56        286.41         6.77 o                         
   6   4  14         54.09         47.64         4.67 o                         
   7   4  14        164.24        178.49         6.98 o                         
   8   4  14        240.76        227.77         8.13 o                         
   9   4  14         42.40         66.88         6.46 o                         
  10   4  14         53.86         70.78         6.80 o                         
  11   4  14         28.44         25.98         8.15 o                         
  12   4  14        114.10        105.98         9.50 o                         
  13   4  14          6.78          7.12         8.33 o                         
 -13   5  14          3.77         -6.60        16.26 o                         
 -12   5  14         33.13         25.22         8.42 o                         
 -11   5  14          6.96         15.52         7.62 o                         
 -10   5  14        159.70        168.35         7.90 o                         
  -9   5  14          0.50         -3.32         5.64 o                         
  -8   5  14          8.37         -2.06         6.14 o                         
  -7   5  14          3.69         -5.26         5.26 o                         
  -6   5  14        174.18        191.27         6.93 o                         
  -5   5  14        115.05        120.45         5.26 o                         
  -4   5  14        316.26        316.03         6.71 o                         
  -3   5  14        157.45        170.01         6.36 o                         
  -2   5  14          2.37          0.45         3.40 o                         
  -1   5  14        113.55        109.97         5.22 o                         
   0   5  14         86.06         88.50         4.36 o                         
   1   5  14        641.54        608.83         7.13 o                         
   2   5  14         24.08         29.46         4.28 o                         
   3   5  14        190.71        196.28         7.56 o                         
   4   5  14          1.00         14.12         3.52 o                         
   5   5  14          9.24         12.31         3.97 o                         
   6   5  14         10.57          9.08         4.91 o                         
   7   5  14        137.92        142.47         7.52 o                         
   8   5  14          1.55          1.12         5.50 o                         
   9   5  14        178.74        173.59         8.12 o                         
  10   5  14         24.11         16.57         6.74 o                         
  11   5  14         17.82         12.04         7.68 o                         
  12   5  14          1.66         -7.64         8.04 o                         
  13   5  14         27.36         23.98        12.55 o                         
 -12   6  14         31.73         20.73         9.05 o                         
 -11   6  14         55.68         64.70         8.15 o                         
 -10   6  14        147.47        148.04        10.62 o                         
  -9   6  14        264.47        246.45         8.77 o                         
  -8   6  14         29.75         14.57         5.71 o                         
  -7   6  14         60.53         60.63         6.24 o                         
  -6   6  14         11.80          2.51         5.36 o                         
  -5   6  14        410.57        414.96        10.47 o                         
  -4   6  14          2.91         12.34         4.07 o                         
  -3   6  14       1464.55       1370.87        14.23 o                         
  -2   6  14        149.16        155.18         4.99 o                         
  -1   6  14         63.65         68.57         3.56 o                         
   0   6  14         28.19         34.74         3.48 o                         
   1   6  14        668.88        617.73         7.53 o                         
   2   6  14        771.01        733.79         8.88 o                         
   3   6  14        181.19        191.27         6.04 o                         
   4   6  14       1510.19       1430.11        15.43 o                         
   5   6  14          9.84         20.77         4.93 o                         
   6   6  14         36.18         31.77         5.57 o                         
   7   6  14          2.23          2.22         5.50 o                         
   8   6  14        874.73        845.33        14.15 o                         
   9   6  14        204.23        212.42        10.03 o                         
  10   6  14        153.40        173.72         9.23 o                         
  11   6  14        160.82        172.57        12.64 o                         
  12   6  14         13.70         14.02        10.78 o                         
 -11   7  14        213.39        224.70        11.40 o                         
 -10   7  14        195.76        199.24         9.96 o                         
  -9   7  14        239.80        251.87        11.78 o                         
  -8   7  14        469.14        484.02        12.32 o                         
  -7   7  14          3.95          4.10         6.23 o                         
  -6   7  14        103.09        104.83         6.98 o                         
  -5   7  14         98.05        113.11         6.19 o                         
  -4   7  14       1721.69       1663.77        16.69 o                         
  -3   7  14        280.14        283.52         7.65 o                         
  -2   7  14        962.78        907.75        10.96 o                         
  -1   7  14        382.34        362.42         7.98 o                         
   0   7  14        338.28        322.70         8.71 o                         
   1   7  14        336.59        326.03         8.12 o                         
   2   7  14        640.52        579.71        11.57 o                         
   3   7  14       2296.65       2127.55        21.09 o                         
   4   7  14          6.59         15.03         4.60 o                         
   5   7  14        207.82        225.44         7.46 o                         
   6   7  14         25.99         37.23         6.48 o                         
   7   7  14        825.68        803.31        13.84 o                         
   8   7  14        257.61        253.75        10.67 o                         
   9   7  14        502.11        533.54        17.97 o                         
  10   7  14        415.04        396.96        14.01 o                         
  11   7  14          0.62          6.23         8.66 o                         
 -11   8  14         25.63         -8.42        20.68 o                         
 -10   8  14         54.53         36.96         9.59 o                         
  -9   8  14         76.18         78.84         9.20 o                         
  -8   8  14        214.71        220.71        13.52 o                         
  -7   8  14          0.91          0.13         7.00 o                         
  -6   8  14         12.15          9.73         6.59 o                         
  -5   8  14        207.48        200.57         8.42 o                         
  -4   8  14         12.73         32.91         5.15 o                         
  -3   8  14        706.34        695.99        12.31 o                         
  -2   8  14         13.13          7.01         5.33 o                         
  -1   8  14        108.65        125.75         7.51 o                         
   0   8  14         71.20         75.27         6.55 o                         
   1   8  14         50.87         64.09         6.86 o                         
   2   8  14        788.70        739.09        14.46 o                         
   3   8  14        160.83        171.99         7.55 o                         
   4   8  14        257.73        259.64         8.17 o                         
   5   8  14          6.34          4.54         6.08 o                         
   6   8  14          9.32         23.00         6.43 o                         
   7   8  14        108.86        109.31         9.30 o                         
   8   8  14        325.86        326.92        12.66 o                         
   9   8  14        104.03        120.89        10.03 o                         
  10   8  14         99.40        110.90        10.36 o                         
  -9   9  14        148.26        136.49        10.65 o                         
  -8   9  14         57.37         57.68         9.54 o                         
  -7   9  14         42.09         48.67         9.59 o                         
  -6   9  14          0.26          3.98         9.07 o                         
  -5   9  14         18.50         29.78         7.28 o                         
  -4   9  14        481.41        442.10        12.78 o                         
  -3   9  14          0.11         11.50         6.98 o                         
  -2   9  14        496.90        523.56        12.32 o                         
  -1   9  14         30.60         29.14         7.38 o                         
   0   9  14         22.56         13.27         7.42 o                         
   1   9  14        186.18        197.43        10.07 o                         
   2   9  14        254.14        320.25        11.62 o                         
   3   9  14        729.82        713.73        18.70 o                         
   4   9  14          0.20          5.41         7.54 o                         
   5   9  14         76.70         84.61         9.30 o                         
   6   9  14          1.48          1.04         8.89 o                         
   7   9  14        274.80        263.15        12.45 o                         
   8   9  14         63.58         68.05         9.70 o                         
   9   9  14        128.32        161.98        11.61 o                         
  -8  10  14          7.33        -28.89        37.32 o                         
  -7  10  14          2.34         -2.01        10.93 o                         
  -6  10  14         29.12         22.65        10.02 o                         
  -5  10  14         26.20         30.99        11.49 o                         
  -4  10  14         14.07         28.26         9.16 o                         
  -3  10  14         34.52         49.78         9.06 o                         
  -2  10  14         24.98         31.31         9.67 o                         
  -1  10  14          2.62         20.60         9.97 o                         
   0  10  14         89.13         99.13        10.05 o                         
   1  10  14         13.76         25.49        10.71 o                         
   2  10  14         97.17        105.82        11.49 o                         
   3  10  14          7.26         22.48         9.46 o                         
   4  10  14          5.77         23.99        10.62 o                         
   5  10  14         53.38         71.62        13.58 o                         
   6  10  14         16.07         15.48        12.70 o                         
   7  10  14        120.53        133.51        15.30 o                         
   8  10  14          0.54        -16.63        16.63 o                         
  -6  11  14          0.94        -11.31        18.47 o                         
  -5  11  14         21.59         42.81        12.04 o                         
  -4  11  14         47.02         59.40        11.54 o                         
  -3  11  14         42.60         37.09        11.33 o                         
  -2  11  14          2.29         15.39        11.71 o                         
  -1  11  14        100.32        123.88        14.01 o                         
   0  11  14        118.16        135.50        14.05 o                         
   1  11  14          0.06          1.45        15.08 o                         
   2  11  14         55.34         64.27        11.79 o                         
   3  11  14         83.74         71.90        12.13 o                         
   4  11  14         51.54         30.96        17.00 o                         
   5  11  14          0.86          8.75        12.45 o                         
  -2  12  14         17.79         40.29        26.77 o                         
  -1  12  14          2.88        -32.15        32.15 o                         
   0  12  14         11.49         62.59        39.12 o                         
   1  12  14         35.53          2.33        31.76 o                         
   2  12  14         44.81         63.66        25.79 o                         
 -14   1  15         22.66         13.93        15.73 o                         
 -13   1  15         14.15          5.75         7.63 o                         
 -12   1  15        131.44        135.46         8.37 o                         
 -11   1  15          7.51         10.64         6.08 o                         
 -10   1  15        523.86        561.79        11.43 o                         
  -9   1  15        193.69        200.35         7.67 o                         
  -8   1  15         29.66         23.72         4.64 o                         
  -7   1  15        252.29        230.88         6.39 o                         
  -6   1  15        600.95        582.73         8.47 o                         
  -5   1  15       1103.32       1086.14        10.30 o                         
  -4   1  15        453.12        425.13         6.76 o                         
  -3   1  15       2705.04       2639.98        18.99 o                         
  -2   1  15        448.22        437.90         6.04 o                         
  -1   1  15        358.81        351.23         5.07 o                         
   0   1  15         68.52         68.01         2.81 o                         
   1   1  15       3906.80       3799.24        22.75 o                         
   2   1  15       1779.69       1778.25        12.14 o                         
   3   1  15        147.75        141.73         4.05 o                         
   4   1  15        707.14        699.59         8.86 o                         
   5   1  15        504.81        492.44         7.60 o                         
   6   1  15       1146.93       1104.14        12.47 o                         
   7   1  15        142.87        153.67         5.83 o                         
   8   1  15        975.51        994.84        16.94 o                         
   9   1  15        217.98        226.56         8.06 o                         
  10   1  15          1.57         -5.54         5.54 o                         
  11   1  15         50.27         55.02         7.06 o                         
  12   1  15        207.39        202.47        10.83 o                         
  13   1  15        142.31        147.40         9.99 o                         
 -14   2  15         20.31         -0.69        20.33 o                         
 -13   2  15         32.13         24.95         8.04 o                         
 -12   2  15          0.18         10.43         8.06 o                         
 -11   2  15        246.59        273.90        10.46 o                         
 -10   2  15         65.14         75.17         6.21 o                         
  -9   2  15        436.02        424.56         9.55 o                         
  -8   2  15          9.49          6.05         5.73 o                         
  -7   2  15         55.46         58.54         4.61 o                         
  -6   2  15        298.78        301.60         6.45 o                         
  -5   2  15        277.34        295.20         6.08 o                         
  -4   2  15       2687.93       2676.00        21.94 o                         
  -3   2  15         80.30         87.62         3.65 o                         
  -2   2  15        428.37        444.68         5.62 o                         
  -1   2  15         29.99         35.78         2.20 o                         
   0   2  15       1467.71       1461.74        10.69 o                         
   1   2  15        694.73        701.70         6.53 o                         
   2   2  15       3612.82       3570.80        22.72 o                         
   3   2  15       1212.06       1206.22        11.32 o                         
   4   2  15         41.23         44.49         3.63 o                         
   5   2  15          0.92          6.38         3.38 o                         
   6   2  15        293.26        279.81         6.83 o                         
   7   2  15       1508.84       1522.64        16.22 o                         
   8   2  15          0.18          9.50         5.72 o                         
   9   2  15        800.71        782.93        12.54 o                         
  10   2  15         28.78         32.88         6.21 o                         
  11   2  15         11.97         13.25         7.43 o                         
  12   2  15         11.70         19.64         7.93 o                         
  13   2  15        146.56        136.80        10.12 o                         
 -13   3  15         21.20         34.69         8.24 o                         
 -12   3  15        201.57        200.12         9.68 o                         
 -11   3  15          1.26          4.32         6.44 o                         
 -10   3  15       1172.75       1146.94        16.95 o                         
  -9   3  15        350.40        356.93        11.29 o                         
  -8   3  15         67.18         75.37         5.44 o                         
  -7   3  15          6.53          8.50         4.27 o                         
  -6   3  15       1776.43       1798.64        17.54 o                         
  -5   3  15       3513.41       3494.27        27.90 o                         
  -4   3  15        425.64        462.29         7.57 o                         
  -3   3  15       5003.98       4881.72        32.31 o                         
  -2   3  15       1564.23       1497.38        11.75 o                         
  -1   3  15        235.35        229.72         5.64 o                         
   0   3  15          1.59          8.40         2.38 o                         
   1   3  15       9656.89       9408.78        51.12 o                         
   2   3  15       4002.56       3891.98        25.22 o                         
   3   3  15       1469.38       1449.07        12.55 o                         
   4   3  15       2025.75       1954.07        19.12 o                         
   5   3  15       1386.78       1363.65        14.94 o                         
   6   3  15       1188.71       1208.52        13.80 o                         
   7   3  15        178.80        201.86         7.97 o                         
   8   3  15       4087.98       4090.17        37.64 o                         
   9   3  15        354.83        350.43         9.59 o                         
  10   3  15        233.84        228.05         9.21 o                         
  11   3  15         57.05         33.71        12.91 o                         
  12   3  15        393.15        415.65        19.21 o                         
  13   3  15        266.92        270.81        11.70 o                         
 -13   4  15         23.77         10.77         8.47 o                         
 -12   4  15          2.17          1.01         7.34 o                         
 -11   4  15        397.73        405.61        12.89 o                         
 -10   4  15         25.17         27.35         6.28 o                         
  -9   4  15        302.43        298.92         9.77 o                         
  -8   4  15         13.68         10.87         5.21 o                         
  -7   4  15         75.84         70.37         7.77 o                         
  -6   4  15        584.04        584.21         9.93 o                         
  -5   4  15        643.46        630.90        10.34 o                         
  -4   4  15       3149.61       3099.26        28.09 o                         
  -3   4  15          7.45         11.71         3.33 o                         
  -2   4  15        424.90        414.63         7.14 o                         
  -1   4  15        109.23        109.36         3.96 o                         
   0   4  15       2258.62       2199.87        15.08 o                         
   1   4  15       1089.37       1052.79         8.72 o                         
   2   4  15       2875.06       2767.04        19.25 o                         
   3   4  15       1752.91       1695.56        14.64 o                         
   4   4  15         11.75         17.87         3.86 o                         
   5   4  15         38.54         45.37         4.31 o                         
   6   4  15        172.78        179.41         6.66 o                         
   7   4  15       1905.81       1919.46        23.31 o                         
   8   4  15         21.37         27.44         5.50 o                         
   9   4  15       1058.60       1048.67        15.54 o                         
  10   4  15         32.54         30.74         6.71 o                         
  11   4  15          8.63          3.67         7.91 o                         
  12   4  15         39.80         45.49         8.74 o                         
  13   4  15        122.79        142.15        48.45 o                         
 -13   5  15         21.93         16.07        10.00 o                         
 -12   5  15         82.33         76.44         9.65 o                         
 -11   5  15          1.58          9.99         8.55 o                         
 -10   5  15        169.27        170.65         8.57 o                         
  -9   5  15         11.09         -5.74         6.05 o                         
  -8   5  15         51.11         48.23         6.61 o                         
  -7   5  15         72.29         51.68         5.83 o                         
  -6   5  15          3.28         -2.62         5.89 o                         
  -5   5  15        390.83        374.52         8.61 o                         
  -4   5  15        302.50        266.63         6.86 o                         
  -3   5  15        284.16        278.68         6.59 o                         
  -2   5  15        686.36        639.88         9.11 o                         
  -1   5  15          3.45         11.26         3.32 o                         
   0   5  15        158.51        151.61         3.93 o                         
   1   5  15        326.77        325.34         5.48 o                         
   2   5  15        137.93        159.56         4.55 o                         
   3   5  15        936.35        867.58        10.19 o                         
   4   5  15          3.61          5.02         3.84 o                         
   5   5  15        143.97        154.38         6.36 o                         
   6   5  15        154.34        171.60         8.05 o                         
   7   5  15          3.32          5.74         5.90 o                         
   8   5  15        578.37        564.07        11.77 o                         
   9   5  15         31.21         33.59         6.67 o                         
  10   5  15         93.66         85.34        10.38 o                         
  11   5  15          0.45         -8.15         8.15 o                         
  12   5  15          2.23         13.48         8.59 o                         
 -12   6  15          1.46          5.20        11.27 o                         
 -11   6  15        133.58        121.87        10.09 o                         
 -10   6  15          2.40          5.28         7.86 o                         
  -9   6  15         99.59        104.55         7.41 o                         
  -8   6  15          4.40         -4.58         6.08 o                         
  -7   6  15          1.46         -5.66         5.69 o                         
  -6   6  15         99.82         77.65         6.99 o                         
  -5   6  15         96.00         93.35         6.57 o                         
  -4   6  15        116.46        130.52         5.93 o                         
  -3   6  15         67.51         74.94         4.58 o                         
  -2   6  15         33.41         33.31         3.87 o                         
  -1   6  15        221.87        201.38         5.41 o                         
   0   6  15         99.22        108.20         4.58 o                         
   1   6  15         94.21        105.37         4.75 o                         
   2   6  15        204.02        212.22         6.20 o                         
   3   6  15         27.58         29.92         4.17 o                         
   4   6  15        107.26        121.19         5.86 o                         
   5   6  15         33.49         25.26         5.24 o                         
   6   6  15         13.47         14.84         5.78 o                         
   7   6  15        188.11        201.98         8.41 o                         
   8   6  15         24.33         31.55         6.51 o                         
   9   6  15        102.19        116.83        10.08 o                         
  10   6  15          0.02          4.66         7.74 o                         
  11   6  15          2.17         -2.69         8.09 o                         
  12   6  15         62.90         55.81        13.67 o                         
 -11   7  15          4.51         20.86         9.04 o                         
 -10   7  15         42.29         57.08         9.15 o                         
  -9   7  15        170.65        165.75        10.72 o                         
  -8   7  15         44.04         48.66         7.74 o                         
  -7   7  15        232.09        227.19         9.41 o                         
  -6   7  15        219.32        213.71         8.68 o                         
  -5   7  15        162.52        180.86         9.47 o                         
  -4   7  15         12.21         40.41         5.01 o                         
  -3   7  15        300.67        304.28         7.89 o                         
  -2   7  15        569.16        525.72        12.80 o                         
  -1   7  15         74.53         81.11         7.07 o                         
   0   7  15        362.63        362.94         9.20 o                         
   1   7  15        458.33        425.80        10.31 o                         
   2   7  15        209.85        229.99         8.50 o                         
   3   7  15          5.70         23.59         5.06 o                         
   4   7  15        356.46        349.59         8.80 o                         
   5   7  15        550.58        518.82        10.55 o                         
   6   7  15         87.46         86.62         6.82 o                         
   7   7  15        266.64        265.34         9.46 o                         
   8   7  15         90.05        126.99         9.97 o                         
   9   7  15         84.85        103.96         9.35 o                         
  10   7  15         14.36         24.37         8.66 o                         
  11   7  15        114.20         75.32        19.59 o                         
 -10   8  15         38.68         30.91        10.98 o                         
  -9   8  15         14.80         -4.36         8.72 o                         
  -8   8  15        116.26        108.46         9.62 o                         
  -7   8  15         72.95         80.88        10.05 o                         
  -6   8  15          8.97         10.29         6.94 o                         
  -5   8  15         66.07         68.85         6.78 o                         
  -4   8  15        351.15        361.90        10.61 o                         
  -3   8  15         55.27         80.18         6.14 o                         
  -2   8  15          4.18          3.52         5.49 o                         
  -1   8  15        160.62        174.13         8.36 o                         
   0   8  15        349.09        343.36        13.68 o                         
   1   8  15         80.56        106.03         9.78 o                         
   2   8  15        203.79        179.98        10.52 o                         
   3   8  15        189.59        208.59         9.27 o                         
   4   8  15        108.44        115.41         7.31 o                         
   5   8  15          8.88          4.53         6.26 o                         
   6   8  15        222.85        229.63         9.10 o                         
   7   8  15        149.20        146.27        10.25 o                         
   8   8  15          0.49         12.03         8.91 o                         
   9   8  15         29.57         42.59         9.06 o                         
  10   8  15         29.78         52.44        14.03 o                         
  -9   9  15         17.80         18.96        12.62 o                         
  -8   9  15         14.57         12.65         9.15 o                         
  -7   9  15          0.94         -1.73         8.52 o                         
  -6   9  15         33.59         39.85         8.82 o                         
  -5   9  15         54.85         73.73        10.54 o                         
  -4   9  15         18.09         21.21         7.61 o                         
  -3   9  15        171.72        182.08         8.63 o                         
  -2   9  15         23.41         35.46         6.95 o                         
  -1   9  15          0.41         -4.02         7.20 o                         
   0   9  15          4.84         15.71         7.91 o                         
   1   9  15        356.40        354.52        12.71 o                         
   2   9  15         61.47         94.04         8.58 o                         
   3   9  15        167.64        197.05        12.31 o                         
   4   9  15         51.22         50.71         8.95 o                         
   5   9  15         65.47         56.17        10.76 o                         
   6   9  15          3.34         -0.81         9.42 o                         
   7   9  15         50.52         62.85        10.78 o                         
   8   9  15        235.94        241.24        12.64 o                         
   9   9  15          0.72          3.46        14.64 o                         
  -7  10  15         28.10         10.33        11.44 o                         
  -6  10  15         67.98         80.95        11.79 o                         
  -5  10  15         69.40         82.16        10.72 o                         
  -4  10  15        328.82        321.92        15.63 o                         
  -3  10  15         15.16         17.83         9.57 o                         
  -2  10  15         56.01         68.94        12.43 o                         
  -1  10  15         37.42         56.53        10.18 o                         
   0  10  15        273.34        261.99        12.51 o                         
   1  10  15         34.18         18.82         9.90 o                         
   2  10  15        312.74        297.21        19.76 o                         
   3  10  15        246.53        235.44        16.83 o                         
   4  10  15          0.12         -5.85        12.21 o                         
   5  10  15          0.38        -11.16        13.42 o                         
   6  10  15         85.04        136.19        20.52 o                         
   7  10  15        303.30        281.27        28.01 o                         
  -5  11  15         66.37         67.46        20.08 o                         
  -4  11  15         12.31          2.51        11.15 o                         
  -3  11  15         34.50         57.93        13.19 o                         
  -2  11  15         68.38         83.05        14.78 o                         
  -1  11  15          2.15          4.38        12.39 o                         
   0  11  15         29.13         32.51        14.31 o                         
   1  11  15         20.88         17.69        12.34 o                         
   2  11  15         19.16         26.64        11.33 o                         
   3  11  15         82.36         69.15        13.38 o                         
   4  11  15          1.70         24.87        13.20 o                         
   5  11  15         28.77         49.34        21.03 o                         
 -14   0  16          0.77        -10.34        16.07 o                         
 -13   0  16         59.62         74.92        12.12 o                         
 -12   0  16        328.86        341.30        17.21 o                         
 -11   0  16        161.69        167.47        14.85 o                         
 -10   0  16        521.38        547.57        16.70 o                         
  -9   0  16          0.63         -7.44         7.44 o                         
  -8   0  16          3.79         -5.10        10.43 o                         
  -7   0  16          6.01          2.81         7.26 o                         
  -6   0  16       1276.67       1256.27        27.11 o                         
  -5   0  16        663.04        668.95        11.79 o                         
  -4   0  16       2702.12       2657.55        27.07 o                         
  -3   0  16        708.78        663.57        10.69 o                         
  -2   0  16         20.87         22.73         4.95 o                         
  -1   0  16        266.54        282.82         6.31 o                         
   0   0  16        768.06        762.67         9.83 o                         
   1   0  16       5988.69       5872.80        46.73 o                         
   2   0  16        270.12        285.72         7.55 o                         
   3   0  16       2245.64       2239.92        29.17 o                         
   4   0  16        584.49        618.78        11.94 o                         
   5   0  16        702.25        713.28        14.23 o                         
   6   0  16       1399.61       1354.03        23.52 o                         
   7   0  16       2308.40       2274.40        32.16 o                         
   8   0  16       2143.77       2225.01        32.82 o                         
   9   0  16          2.29         -2.13         7.72 o                         
  10   0  16        194.73        210.13        11.97 o                         
  11   0  16         38.80         41.63        11.92 o                         
  12   0  16        783.02        793.44        36.74 o                         
  13   0  16         65.69         41.14        13.05 o                         
 -14   1  16          7.64          5.26         9.12 o                         
 -13   1  16         43.88         46.18         8.71 o                         
 -12   1  16         29.29         39.74         8.84 o                         
 -11   1  16        160.07        177.03         8.50 o                         
 -10   1  16        129.54        150.95         8.27 o                         
  -9   1  16        138.06        156.34         7.43 o                         
  -8   1  16        100.07        111.19         7.32 o                         
  -7   1  16         95.01         99.90         5.00 o                         
  -6   1  16         37.48         51.57         4.28 o                         
  -5   1  16       1207.08       1203.08        11.63 o                         
  -4   1  16        210.18        218.47         4.96 o                         
  -3   1  16       1295.55       1282.33        12.19 o                         
  -2   1  16          9.39         14.91         2.62 o                         
  -1   1  16         16.52         25.30         2.30 o                         
   0   1  16        764.88        745.08         8.36 o                         
   1   1  16        260.88        252.81         4.95 o                         
   2   1  16       3684.99       3655.35        22.98 o                         
   3   1  16         25.48         24.30         2.97 o                         
   4   1  16        624.73        613.42         8.94 o                         
   5   1  16          0.41          8.70         3.47 o                         
   6   1  16        849.37        873.30        11.15 o                         
   7   1  16        569.84        558.02        10.03 o                         
   8   1  16        931.07        912.35        14.35 o                         
   9   1  16        792.73        793.20        13.04 o                         
  10   1  16         24.23         17.93         6.08 o                         
  11   1  16         10.70         19.02        12.50 o
[truncated: 189,217 more chars]
